# Supplementary material for: Population structure, serotype distribution and antibiotic resistance of Streptococcus pneumoniae causing invasive disease in Victoria, Australia
Source: Microb Genom. 2023 Jul 20;9(7):mgen001070. doi: 10.1099/mgen.0.001070 (PMC10438814; doi:10.1099/mgen.0.001070)
Supplement: Supplementary material 2 [file mgen-9-1070-s002.xlsx]

## Sheet: Sup_Data_1_isolate_list_metadat
isolate	accession	study	bioproject_accession	biosample_accession	source	type	data_set	year	DATE_COL	DOB	ST	GPSC_v6	age	vaccine_serotype	add-23v-PPV	seroba_mdu	vaccine_status	total_vacinations	23vPPV	7vPCV	13vPCV	10vPCV	vaccine_type_unknown	serotype_covered_23	serotype_covered_7	serotype_covered_13	serotype_covered_10	vaccine_covered	dose_cov	vaccine_failure	Amox-Clav_Acid	Amox-Clav_Acid_INT	Azithromycin	Azithromycin_INT	Cefepime	Cefepime_INT(Men)	Cefepime_INT(Non_Men)	Cefotaxime	Cefotaxime_INT(Men)	Cefotaxime_INT(Non_Men)	Ceftriaxone	Ceftriaxone_INT(Men)	Ceftriaxone_INT(Non_Men)	Cefuroxime	Cefuroxime_INT	Chloramphenicol	Chloramphenicol_INT	Clindamycin	Clindamycin_INT
AUSMDU00031548	SRR23726015	SRP426086	PRJNA857543	SAMN33606768	Blood	invasive	invasive	2019	2019-06-07	1952-01-04	30	16;49;46	67	non_vaccine_serotype	non_vaccine_serotype	16F	Vaccinated	1	1	0	0	0	0	1_notcovered_23v				not_covered	1_notcovered_23v	Serotype not covered	<=2	S	<=0.25	S	<=0.5	S	S	<=0.12	S	S	<=0.12	S	S	<=0.5	S	2	S	<=0.12	S
AUSMDU00066291	SRR23726324	SRP426086	PRJNA857543	SAMN33606921	Blood	invasive	invasive	2021	2021-11-17	1951-07-26	30	16;49;46	70	non_vaccine_serotype	non_vaccine_serotype	16F	Not vaccinated	0	0	0	0	0	0					Not vaccinated		Not vaccinated	<=2	S	<=0.25	S	<=0.5	S	S	<=0.12	S	S	<=0.12	S	S	<=0.5	S	2	S	<=0.12	S
AUSMDU00067860	SRR23725621	SRP426086	PRJNA857543	SAMN33607366	Blood	invasive	invasive	2022	2022-01-24	1930-02-26	30	16;49;46	92.6712	non_vaccine_serotype	non_vaccine_serotype	16F	Unknown	unknown	0	0	0	0	0					Unknown		Unknown	<=2	S	<=0.25	S	<=0.5	S	S	<=0.12	S	S	<=0.12	S	S	<=0.5	S	4	S	<=0.12	S
AUSMDU00060480	SRR23727499	SRP426086	PRJNA857543	SAMN33606311	Blood	invasive	invasive	2021	2021-05-11	1958-11-04	42	7	62	non_vaccine_serotype	non_vaccine_serotype	23A	Vaccinated	1	0	0	1	0	0			1_notcovered_13v		not_covered	1_notcovered_13v	Serotype not covered	NA	NA	NA	NA	<=0.5	S	S	<=0.12	S	S	<=0.12	S	S	<=0.5	S	4	S	<=0.12	S
AUSMDU00061479	SRR23727398	SRP426086	PRJNA857543	SAMN33606314	Blood	invasive	invasive	2021	2021-06-10	1943-07-28	42	7	77	non_vaccine_serotype	non_vaccine_serotype	23A	Vaccinated	1	0	0	1	0	0			1_notcovered_13v		not_covered	1_notcovered_13v	Serotype not covered	NA	NA	NA	NA	<=0.5	S	S	<=0.12	S	S	<=0.12	S	S	<=0.5	S	4	S	<=0.12	S
AUSMDU00031969	SRR23726333	SRP426086	PRJNA857543	SAMN33606912	Other	invasive	invasive	2019	2019-07-15	1936-02-26	42	7	83	non_vaccine_serotype	non_vaccine_serotype	23A	Vaccinated	1	1	0	0	0	0	1_notcovered_23v				not_covered	1_notcovered_23v	Serotype not covered	<=2	S	<=0.25	S	<=0.5	S	S	<=0.12	S	S	<=0.12	S	S	<=0.5	S	2	S	<=0.12	S
AUSMDU00032342	SRR23726331	SRP426086	PRJNA857543	SAMN33606914	Blood	invasive	invasive	2019	2019-07-27	1938-07-22	42	7	81	non_vaccine_serotype	non_vaccine_serotype	23A	Vaccinated	1	0	0	1	0	0			1_notcovered_13v		not_covered	1_notcovered_13v	Serotype not covered	<=2	S	<=0.25	S	<=0.5	S	S	<=0.12	S	S	<=0.12	S	S	<=0.5	S	4	S	<=0.12	S
AUSMDU00036756	SRR23725553	SRP426086	PRJNA857543	SAMN33607173	Blood	invasive	invasive	2018	2018-07-13	1963-01-17	42	7	55	non_vaccine_serotype	non_vaccine_serotype	23A	Not vaccinated	0	0	0	0	0	0					Not vaccinated		Not vaccinated	<=2	S	<=0.25	S	<=0.5	S	S	<=0.12	S	S	<=0.12	S	S	<=0.5	S	<=1	S	<=0.12	S
AUSMDU00019965	SRR23725682	SRP426086	PRJNA857543	SAMN33607178	Blood	invasive	invasive	2018	2018-09-11	1943-05-29	42	7	75	non_vaccine_serotype	non_vaccine_serotype	23A	Not vaccinated	0	0	0	0	0	0					Not vaccinated		Not vaccinated	<=2	S	<=0.25	S	<=0.5	S	S	<=0.12	S	S	<=0.12	S	S	<=0.5	S	<=1	S	<=0.12	S
AUSMDU00021214	SRR23725541	SRP426086	PRJNA857543	SAMN33607179	Blood	invasive	invasive	2018	2018-10-09	1923-07-10	42	7	95	non_vaccine_serotype	non_vaccine_serotype	23A	Not vaccinated	0	0	0	0	0	0					Not vaccinated		Not vaccinated	<=2	S	<=0.25	S	<=0.5	S	S	<=0.12	S	S	<=0.12	S	S	<=0.5	S	2	S	<=0.12	S
AUSMDU00064601	SRR23725429	SRP426086	PRJNA857543	SAMN33607205	Blood	invasive	invasive	2021	2021-09-07	1940-01-21	42	7	81	non_vaccine_serotype	non_vaccine_serotype	23A	Not vaccinated	0	0	0	0	0	0					Not vaccinated		Not vaccinated	<=2	S	<=0.25	S	<=0.5	S	S	<=0.12	S	S	<=0.12	S	S	<=0.5	S	4	S	<=0.12	S
AUSMDU00025737	SRR23726114	SRP426086	PRJNA857543	SAMN33606573	Swab	invasive	invasive	2019	2019-02-11	1975-03-07	44	6	43	vaccine_serotype	vaccine_serotype	14	Unknown	unknown	0	0	0	0	0					Unknown		Unknown	<=2	S	<=0.25	S	2	R	I	1	I	S	2	R	I	>4	R	4	S	<=0.12	S
AUSMDU00058093	SRR23727637	SRP426086	PRJNA857543	SAMN33606269	Blood	invasive	invasive	2021	2021-03-08	1961-02-17	53	3	60	non_vaccine_serotype	add-23v-PPV	8	Not vaccinated	0	0	0	0	0	0					Not vaccinated		Not vaccinated	NA	NA	NA	NA	<=0.5	S	S	<=0.12	S	S	<=0.12	S	S	<=0.5	S	4	S	<=0.12	S
AUSMDU00061038	SRR23727256	SRP426086	PRJNA857543	SAMN33606270	Blood	invasive	invasive	2021	2021-05-31	1966-12-10	53	3	54	non_vaccine_serotype	add-23v-PPV	8	Unknown	unknown	0	0	0	0	0					Unknown		Unknown	NA	NA	NA	NA	<=0.5	S	S	<=0.12	S	S	<=0.12	S	S	<=0.5	S	2	S	<=0.12	S
AUSMDU00059554	SRR23727631	SRP426086	PRJNA857543	SAMN33606276	Blood	invasive	invasive	2021	2021-04-12	1977-12-04	53	3	43	non_vaccine_serotype	add-23v-PPV	8	Vaccinated	1	1	0	0	0	0	1_covered_23v				vaccine_covered	1_covered_23v	Primary dose (23v)	NA	NA	NA	NA	<=0.5	S	S	<=0.12	S	S	<=0.12	S	S	<=0.5	S	2	S	<=0.12	S
AUSMDU00062131	SRR23727387	SRP426086	PRJNA857543	SAMN33606324	Blood	invasive	invasive	2021	2021-06-23	1948-12-23	53	3	72	non_vaccine_serotype	add-23v-PPV	8	Vaccinated	2	0	0	2	0	0			2_notcovered_13v		not_covered	2_notcovered_13v	Serotype not covered	NA	NA	NA	NA	<=0.5	S	S	<=0.12	S	S	<=0.12	S	S	<=0.5	S	4	S	<=0.12	S
AUSMDU00037316	SRR23727313	SRP426086	PRJNA857543	SAMN33606535	Blood	invasive	invasive	2018	2018-08-12	26152	53	3	47	non_vaccine_serotype	add-23v-PPV	8	Unknown	unknown	0	0	0	0	0					Unknown		Unknown	<=2	S	<=0.25	S	<=0.5	S	S	<=0.12	S	S	<=0.12	S	S	<=0.5	S	2	S	<=0.12	S
AUSMDU00037462	SRR23727312	SRP426086	PRJNA857543	SAMN33606536	Blood	invasive	invasive	2018	2018-08-24	2000-04-29	53	3	18	non_vaccine_serotype	add-23v-PPV	8	Unknown	unknown	0	0	0	0	0					Unknown		Unknown	<=2	S	<=0.25	S	<=0.5	S	S	<=0.12	S	S	<=0.12	S	S	<=0.5	S	2	S	<=0.12	S
AUSMDU00019761	SRR23727311	SRP426086	PRJNA857543	SAMN33606537	Blood	invasive	invasive	2018	2018-09-07	1949-02-01	53	3	69	non_vaccine_serotype	add-23v-PPV	8	Not vaccinated	0	0	0	0	0	0					Not vaccinated		Not vaccinated	<=2	S	<=0.25	S	<=0.5	S	S	<=0.12	S	S	<=0.12	S	S	<=0.5	S	2	S	<=0.12	S
AUSMDU00020156	SRR23727448	SRP426086	PRJNA857543	SAMN33606538	Blood	invasive	invasive	2018	2018-09-17	1975-09-04	53	3	43	non_vaccine_serotype	add-23v-PPV	8	Unknown	unknown	0	0	0	0	0					Unknown		Unknown	<=2	S	<=0.25	S	<=0.5	S	S	<=0.12	S	S	<=0.12	S	S	<=0.5	S	2	S	<=0.12	S
AUSMDU00021072	SRR23727447	SRP426086	PRJNA857543	SAMN33606539	Blood	invasive	invasive	2018	2018-10-11	1988-01-05	53	3	30	non_vaccine_serotype	add-23v-PPV	8	Unknown	unknown	0	0	0	0	0					Unknown		Unknown	<=2	S	<=0.25	S	<=0.5	S	S	<=0.12	S	S	<=0.12	S	S	<=0.5	S	2	S	<=0.12	S
AUSMDU00022245	SRR23727446	SRP426086	PRJNA857543	SAMN33606540	Blood	invasive	invasive	2018	2018-11-13	1928-01-25	53	3	90	non_vaccine_serotype	add-23v-PPV	8	Not vaccinated	0	0	0	0	0	0					Not vaccinated		Not vaccinated	<=2	S	<=0.25	S	<=0.5	S	S	<=0.12	S	S	<=0.12	S	S	<=0.5	S	2	S	<=0.12	S
AUSMDU00023131	SRR23727307	SRP426086	PRJNA857543	SAMN33606541	Blood	invasive	invasive	2018	2018-11-24	1950-09-06	53	3	68	non_vaccine_serotype	add-23v-PPV	8	Unknown	unknown	0	0	0	0	0					Unknown		Unknown	<=2	S	<=0.25	S	<=0.5	S	S	<=0.12	S	S	<=0.12	S	S	<=0.5	S	2	S	<=0.12	S
AUSMDU00023135	SRR23726128	SRP426086	PRJNA857543	SAMN33606542	Blood	invasive	invasive	2018	2018-12-03	1953-09-19	53	3	65	non_vaccine_serotype	add-23v-PPV	8	Not vaccinated	0	0	0	0	0	0					Not vaccinated		Not vaccinated	<=2	S	<=0.25	S	<=0.5	S	S	<=0.12	S	S	<=0.12	S	S	<=0.5	S	2	S	<=0.12	S
AUSMDU00027523	SRR23725896	SRP426086	PRJNA857543	SAMN33606544	Blood	invasive	invasive	2019	2019-04-06	2000-05-20	53	3	18	non_vaccine_serotype	add-23v-PPV	8	Unknown	unknown	0	0	0	0	0					Unknown		Unknown	<=2	S	<=0.25	S	<=0.5	S	S	<=0.12	S	S	<=0.12	S	S	<=0.5	S	2	S	<=0.12	S
AUSMDU00027673	SRR23726251	SRP426086	PRJNA857543	SAMN33606545	Blood	invasive	invasive	2019	2019-04-09	1999-04-17	53	3	19	non_vaccine_serotype	add-23v-PPV	8	Unknown	unknown	0	0	0	0	0					Unknown		Unknown	<=2	S	<=0.25	S	<=0.5	S	S	<=0.12	S	S	<=0.12	S	S	<=0.5	S	4	S	<=0.12	S
AUSMDU00028533	SRR23726090	SRP426086	PRJNA857543	SAMN33606546	Blood	invasive	invasive	2019	2019-04-13	1971-03-24	53	3	48	non_vaccine_serotype	add-23v-PPV	8	Unknown	unknown	0	0	0	0	0					Unknown		Unknown	<=2	S	<=0.25	S	<=0.5	S	S	<=0.12	S	S	<=0.12	S	S	<=0.5	S	4	S	<=0.12	S
AUSMDU00029273	SRR23726283	SRP426086	PRJNA857543	SAMN33606547	Blood	invasive	invasive	2019	2019-05-15	1962-05-30	53	3	56	non_vaccine_serotype	add-23v-PPV	8	Unknown	unknown	0	0	0	0	0					Unknown		Unknown	<=2	S	<=0.25	S	<=0.5	S	S	<=0.12	S	S	<=0.12	S	S	<=0.5	S	4	S	<=0.12	S
AUSMDU00030488	SRR23726192	SRP426086	PRJNA857543	SAMN33606549	Blood	invasive	invasive	2019	2019-06-15	1989-09-05	53	3	29	non_vaccine_serotype	add-23v-PPV	8	Unknown	unknown	0	0	0	0	0					Unknown		Unknown	<=2	S	<=0.25	S	<=0.5	S	S	<=0.12	S	S	<=0.12	S	S	<=0.5	S	2	S	<=0.12	S
AUSMDU00031155	SRR23725925	SRP426086	PRJNA857543	SAMN33606550	Blood	invasive	invasive	2019	2019-07-01	1972-01-18	53	3	47	non_vaccine_serotype	add-23v-PPV	8	Unknown	unknown	0	0	0	0	0					Unknown		Unknown	<=2	S	<=0.25	S	<=0.5	S	S	<=0.12	S	S	<=0.12	S	S	<=0.5	S	2	S	<=0.12	S
AUSMDU00031520	SRR23726195	SRP426086	PRJNA857543	SAMN33606551	Blood	invasive	invasive	2019	2019-07-07	1986-04-13	53	3	33	non_vaccine_serotype	add-23v-PPV	8	Unknown	unknown	0	0	0	0	0					Unknown		Unknown	<=2	S	<=0.25	S	<=0.5	S	S	<=0.12	S	S	<=0.12	S	S	<=0.5	S	4	S	<=0.12	S
AUSMDU00032228	SRR23726168	SRP426086	PRJNA857543	SAMN33606552	Blood	invasive	invasive	2019	2019-07-22	1940-12-02	53	3	78	non_vaccine_serotype	add-23v-PPV	8	Not vaccinated	0	0	0	0	0	0					Not vaccinated		Not vaccinated	<=2	S	<=0.25	S	<=0.5	S	S	<=0.12	S	S	<=0.12	S	S	<=0.5	S	2	S	<=0.12	S
AUSMDU00040219	SRR23726137	SRP426086	PRJNA857543	SAMN33606557	Blood	invasive	invasive	2020	2020-01-06	1956-12-01	53	3	63	non_vaccine_serotype	add-23v-PPV	8	Not vaccinated	0	0	0	0	0	0					Not vaccinated		Not vaccinated	<=2	S	<=0.25	S	<=0.5	S	S	<=0.12	S	S	<=0.12	S	S	<=0.5	S	2	S	<=0.12	S
AUSMDU00040433	SRR23726059	SRP426086	PRJNA857543	SAMN33606558	Blood	invasive	invasive	2020	2020-01-14	1981-04-05	53	3	38	non_vaccine_serotype	add-23v-PPV	8	Unknown	unknown	0	0	0	0	0					Unknown		Unknown	<=2	S	<=0.25	S	<=0.5	S	S	<=0.12	S	S	<=0.12	S	S	<=0.5	S	2	S	<=0.12	S
AUSMDU00070063	SRR23726046	SRP426086	PRJNA857543	SAMN33606559	Blood	invasive	invasive	2020	2020-01-30	1941-12-26	53	3	78	non_vaccine_serotype	add-23v-PPV	8	Unknown	unknown	0	0	0	0	0					Unknown		Unknown	<=2	S	<=0.25	S	<=0.5	S	S	<=0.12	S	S	<=0.12	S	S	<=0.5	S	4	S	<=0.12	S
AUSMDU00042221	SRR23726034	SRP426086	PRJNA857543	SAMN33606560	Blood	invasive	invasive	2020	2020-02-17	1971-10-22	53	3	48	non_vaccine_serotype	add-23v-PPV	8	Unknown	unknown	0	0	0	0	0					Unknown		Unknown	<=2	S	<=0.25	S	<=0.5	S	S	<=0.12	S	S	0.25	S	S	1	S	4	S	<=0.12	S
AUSMDU00046146	SRR23725905	SRP426086	PRJNA857543	SAMN33606561	Blood	invasive	invasive	2020	2020-05-12	1989-01-02	53	3	31	non_vaccine_serotype	add-23v-PPV	8	Unknown	unknown	0	0	0	0	0					Unknown		Unknown	<=2	S	<=0.25	S	<=0.5	S	S	<=0.12	S	S	<=0.12	S	S	<=0.5	S	4	S	<=0.12	S
AUSMDU00047867	SRR23725895	SRP426086	PRJNA857543	SAMN33606562	Blood	invasive	invasive	2020	2020-07-05	1987-01-05	53	3	33	non_vaccine_serotype	add-23v-PPV	8	Unknown	unknown	0	0	0	0	0					Unknown		Unknown	<=2	S	<=0.25	S	<=0.5	S	S	<=0.12	S	S	<=0.12	S	S	<=0.5	S	4	S	<=0.12	S
AUSMDU00048010	SRR23725884	SRP426086	PRJNA857543	SAMN33606563	Blood	invasive	invasive	2020	2020-07-10	1990-09-11	53	3	29	non_vaccine_serotype	add-23v-PPV	8	Unknown	unknown	0	0	0	0	0					Unknown		Unknown	<=2	S	<=0.25	S	<=0.5	S	S	<=0.12	S	S	<=0.12	S	S	<=0.5	S	4	S	<=0.12	S
AUSMDU00053292	SRR23726022	SRP426086	PRJNA857543	SAMN33606564	Blood	invasive	invasive	2020	2020-11-02	1964-04-12	53	3	56	non_vaccine_serotype	add-23v-PPV	8	Unknown	unknown	0	0	0	0	0					Unknown		Unknown	<=2	S	<=0.25	S	<=0.5	S	S	<=0.12	S	S	<=0.12	S	S	<=0.5	S	4	S	<=0.12	S
AUSMDU00064190	SRR23725872	SRP426086	PRJNA857543	SAMN33606567	Swab	invasive	invasive	2021	2021-07-05	1957-07-27	53	3	63	non_vaccine_serotype	add-23v-PPV	8	Not vaccinated	0	0	0	0	0	0					Not vaccinated		Not vaccinated	<=2	S	<=0.25	S	<=0.5	S	S	<=0.12	S	S	<=0.12	S	S	<=0.5	S	4	S	<=0.12	S
AUSMDU00064317	SRR23726348	SRP426086	PRJNA857543	SAMN33606569	Blood	invasive	invasive	2021	2021-08-18	1984-10-23	53	3	36	non_vaccine_serotype	add-23v-PPV	8	Unknown	unknown	0	0	0	0	0					Unknown		Unknown	<=2	S	<=0.25	S	<=0.5	S	S	<=0.12	S	S	<=0.12	S	S	<=0.5	S	4	S	<=0.12	S
AUSMDU00064936	SRR23726273	SRP426086	PRJNA857543	SAMN33606570	Blood	invasive	invasive	2021	2021-08-29	1984-11-22	53	3	36	non_vaccine_serotype	add-23v-PPV	8	Unknown	unknown	0	0	0	0	0					Unknown		Unknown	<=2	S	<=0.25	S	<=0.5	S	S	<=0.12	S	S	<=0.12	S	S	<=0.5	S	4	S	<=0.12	S
AUSMDU00024791	SRR23726191	SRP426086	PRJNA857543	SAMN33606612	Blood	invasive	invasive	2019	2019-01-18	1968-09-20	53	3	50	non_vaccine_serotype	add-23v-PPV	8	Vaccinated	1	1	0	0	0	0	1_covered_23v				vaccine_covered	1_covered_23v	Primary dose (23v)	<=2	S	<=0.25	S	<=0.5	S	S	<=0.12	S	S	<=0.12	S	S	<=0.5	S	4	S	<=0.12	S
AUSMDU00036676	SRR23726190	SRP426086	PRJNA857543	SAMN33606613	Blood	invasive	invasive	2019	2019-10-10	1952-07-27	53	3	67	non_vaccine_serotype	add-23v-PPV	8	Vaccinated	1	1	0	0	0	0	1_covered_23v				vaccine_covered	1_covered_23v	Primary dose (23v)	<=2	S	<=0.25	S	<=0.5	S	S	<=0.12	S	S	<=0.12	S	S	<=0.5	S	4	S	<=0.12	S
AUSMDU00039985	SRR23726189	SRP426086	PRJNA857543	SAMN33606614	Blood	invasive	invasive	2019	2019-12-29	1962-02-23	53	3	57	non_vaccine_serotype	add-23v-PPV	8	Vaccinated	1	1	0	0	0	0	1_covered_23v				vaccine_covered	1_covered_23v	Primary dose (23v)	<=2	S	<=0.25	S	<=0.5	S	S	<=0.12	S	S	<=0.12	S	S	<=0.5	S	2	S	<=0.12	S
AUSMDU00064019	SRR23726188	SRP426086	PRJNA857543	SAMN33606615	Blood	invasive	invasive	2021	2021-08-10	1958-12-03	53	3	62	non_vaccine_serotype	add-23v-PPV	8	Vaccinated	1	1	0	0	0	0	1_covered_23v				vaccine_covered	1_covered_23v	Primary dose (23v)	<=2	S	<=0.25	S	<=0.5	S	S	<=0.12	S	S	<=0.12	S	S	<=0.5	S	2	S	<=0.12	S
AUSMDU00067360	SRR23725635	SRP426086	PRJNA857543	SAMN33607353	Blood	invasive	invasive	2022	2022-01-06	2019-05-05	53	3	3.42466	non_vaccine_serotype	add-23v-PPV	8	Unknown	unknown	0	0	0	0	0					Unknown		Unknown	<=2	S	<=0.25	S	<=0.5	S	S	<=0.12	S	S	<=0.12	S	S	<=0.5	S	2	S	<=0.12	S
AUSMDU00069471	SRR23725384	SRP426086	PRJNA857543	SAMN33607390	Blood	invasive	invasive	2022	2022-03-27	1962-09-04	53	3	60.1288	non_vaccine_serotype	add-23v-PPV	8	Unknown	unknown	0	0	0	0	0					Unknown		Unknown	<=2	S	<=0.25	S	<=0.5	S	S	<=0.12	S	S	<=0.12	S	S	<=0.5	S	2	S	<=0.12	S
AUSMDU00070100	SRR23725393	SRP426086	PRJNA857543	SAMN33607402	Blood	invasive	invasive	2022	2022-04-16	1959-01-12	53	3	63.7753	non_vaccine_serotype	add-23v-PPV	8	Unknown	unknown	0	0	0	0	0					Unknown		Unknown	<=2	S	<=0.25	S	<=0.5	S	S	<=0.12	S	S	<=0.12	S	S	<=0.5	S	2	S	<=0.12	S
AUSMDU00070077	SRR23725388	SRP426086	PRJNA857543	SAMN33607407	Blood	invasive	invasive	2022	2022-04-18	1952-10-18	53	3	70.0137	non_vaccine_serotype	add-23v-PPV	8	Unknown	unknown	0	0	0	0	0					Unknown		Unknown	<=2	S	<=0.25	S	<=0.5	S	S	<=0.12	S	S	<=0.12	S	S	<=0.5	S	2	S	<=0.12	S
AUSMDU00070668	SRR23725377	SRP426086	PRJNA857543	SAMN33607417	Blood	invasive	invasive	2022	2022-05-01	1974-02-16	53	3	48.6685	non_vaccine_serotype	add-23v-PPV	8	Unknown	unknown	0	0	0	0	0					Unknown		Unknown	<=2	S	<=0.25	S	<=0.5	S	S	<=0.12	S	S	<=0.12	S	S	<=0.5	S	2	S	<=0.12	S
AUSMDU00071364	SRR23725754	SRP426086	PRJNA857543	SAMN33607429	Blood	invasive	invasive	2022	2022-05-18	1987-02-20	53	3	35.6493	non_vaccine_serotype	add-23v-PPV	8	Unknown	unknown	0	0	0	0	0					Unknown		Unknown	<=2	S	<=0.25	S	<=0.5	S	S	<=0.12	S	S	<=0.12	S	S	<=0.5	S	2	S	<=0.12	S
AUSMDU00072273	SRR23725605	SRP426086	PRJNA857543	SAMN33607449	Blood	invasive	invasive	2022	2022-05-30	1963-11-15	53	3	58.9315	non_vaccine_serotype	add-23v-PPV	8	Unknown	unknown	0	0	0	0	0					Unknown		Unknown	<=2	S	<=0.25	S	<=0.5	S	S	<=0.12	S	S	<=0.12	S	S	<=0.5	S	2	S	<=0.12	S
AUSMDU00060749	SRR23727400	SRP426086	PRJNA857543	SAMN33606293	Blood	invasive	invasive	2021	2021-05-18	1942-04-29	62	3	79	non_vaccine_serotype	add-23v-PPV	11A	Vaccinated	1	1	0	0	0	0	1_covered_23v				vaccine_covered	1_covered_23v	Primary dose (23v)	NA	NA	NA	NA	<=0.5	S	S	<=0.12	S	S	<=0.12	S	S	<=0.5	S	4	S	<=0.12	S
AUSMDU00060743	SRR23727516	SRP426086	PRJNA857543	SAMN33606295	Blood	invasive	invasive	2021	2021-05-18	1926-03-25	62	3	95	non_vaccine_serotype	add-23v-PPV	11A	Not vaccinated	0	0	0	0	0	0					Not vaccinated		Not vaccinated	NA	NA	NA	NA	<=0.5	S	S	<=0.12	S	S	<=0.12	S	S	<=0.5	S	4	S	<=0.12	S
AUSMDU00057276	SRR23727246	SRP426086	PRJNA857543	SAMN33606342	Blood	invasive	invasive	2021	2021-02-22	2020-01-28	62	3	1	non_vaccine_serotype	add-23v-PPV	11A	Vaccinated	3	0	0	3	0	0			3_notcovered_13v		not_covered	3_notcovered_13v	Serotype not covered	NA	NA	NA	NA	<=0.5	S	S	<=0.12	S	S	<=0.12	S	S	<=0.5	S	4	S	<=0.12	S
AUSMDU00030518	SRR23726166	SRP426086	PRJNA857543	SAMN33606663	Blood	invasive	invasive	2019	2019-06-11	1963-12-20	62	3	55	non_vaccine_serotype	add-23v-PPV	11A	Vaccinated	1	0	0	1	0	0			1_notcovered_13v		not_covered	1_notcovered_13v	Serotype not covered	<=2	S	<=0.25	S	<=0.5	S	S	<=0.12	S	S	<=0.12	S	S	<=0.5	S	4	S	<=0.12	S
AUSMDU00020629	SRR23725903	SRP426086	PRJNA857543	SAMN33606733	Blood	invasive	invasive	2018	2018-10-05	1949-03-26	62	3	69	non_vaccine_serotype	add-23v-PPV	11A	Vaccinated	1	1	0	0	0	0	1_covered_23v				vaccine_covered	1_covered_23v	Primary dose (23v)	<=2	S	<=0.25	S	<=0.5	S	S	<=0.12	S	S	<=0.12	S	S	<=0.5	S	2	S	<=0.12	S
AUSMDU00023625	SRR23725879	SRP426086	PRJNA857543	SAMN33606736	Blood	invasive	invasive	2018	2018-12-11	1948-07-11	62	3	70	non_vaccine_serotype	add-23v-PPV	11A	Vaccinated	1	1	0	0	0	0	1_covered_23v				vaccine_covered	1_covered_23v	Primary dose (23v)	<=2	S	<=0.25	S	<=0.5	S	S	<=0.12	S	S	<=0.12	S	S	<=0.5	S	4	S	<=0.12	S
AUSMDU00034269	SRR23726002	SRP426086	PRJNA857543	SAMN33606781	Blood	invasive	invasive	2019	2019-08-13	1933-05-06	62	3	86	non_vaccine_serotype	add-23v-PPV	11A	Vaccinated	1	1	0	0	0	0	1_covered_23v				vaccine_covered	1_covered_23v	Primary dose (23v)	<=2	S	<=0.25	S	<=0.5	S	S	<=0.12	S	S	<=0.12	S	S	<=0.5	S	4	S	<=0.12	S
AUSMDU00026800	SRR23725870	SRP426086	PRJNA857543	SAMN33606793	Blood	invasive	invasive	2019	2019-03-12	1957-02-18	62	3	62	non_vaccine_serotype	add-23v-PPV	11A	Not vaccinated	0	0	0	0	0	0					Not vaccinated		Not vaccinated	<=2	S	<=0.25	S	<=0.5	S	S	<=0.12	S	S	<=0.12	S	S	<=0.5	S	2	S	<=0.12	S
AUSMDU00028091	SRR23725869	SRP426086	PRJNA857543	SAMN33606794	Blood	invasive	invasive	2019	2019-04-10	1951-12-21	62	3	67	non_vaccine_serotype	add-23v-PPV	11A	Unknown	unknown	0	0	0	0	0					Unknown		Unknown	<=2	S	<=0.25	S	<=0.5	S	S	<=0.12	S	S	<=0.12	S	S	<=0.5	S	2	S	<=0.12	S
AUSMDU00037591	SRR23725858	SRP426086	PRJNA857543	SAMN33606804	Blood	invasive	invasive	2019	2019-10-31	1970-02-21	62	3	49	non_vaccine_serotype	add-23v-PPV	11A	Unknown	unknown	0	0	0	0	0					Unknown		Unknown	<=2	S	<=0.25	S	<=0.5	S	S	<=0.12	S	S	<=0.12	S	S	<=0.5	S	4	S	<=0.12	S
AUSMDU00066414	SRR23726345	SRP426086	PRJNA857543	SAMN33606814	Blood	invasive	invasive	2021	2021-11-22	1983-11-14	62	3	38	non_vaccine_serotype	add-23v-PPV	11A	Unknown	unknown	0	0	0	0	0					Unknown		Unknown	<=2	S	>2	R	<=0.5	S	S	<=0.12	S	S	<=0.12	S	S	<=0.5	S	4	S	<=0.12	S
AUSMDU00065652	SRR23726344	SRP426086	PRJNA857543	SAMN33606815	Blood	invasive	invasive	2021		1961-11-03	62	3		non_vaccine_serotype	add-23v-PPV	11A	Unknown	unknown	0	0	0	0	0					Unknown		Unknown	<=2	S	<=0.25	S	<=0.5	S	S	<=0.12	S	S	<=0.12	S	S	<=0.5	S	4	S	<=0.12	S
AUSMDU00036684	SRR23726256	SRP426086	PRJNA857543	SAMN33606817	Blood	invasive	invasive	2019	2019-10-12	1956-05-28	62	3	63	non_vaccine_serotype	non_vaccine_serotype	11C	Unknown	unknown	0	0	0	0	0					Unknown		Unknown	<=2	S	<=0.25	S	<=0.5	S	S	<=0.12	S	S	<=0.12	S	S	<=0.5	S	4	S	<=0.12	S
AUSMDU00070758	SRR23725851	SRP426086	PRJNA857543	SAMN33607419	Blood	invasive	invasive	2022	2022-05-02	1937-03-29	62	3	85.5808	non_vaccine_serotype	add-23v-PPV	11A	Unknown	unknown	0	0	0	0	0					Unknown		Unknown	<=2	S	<=0.25	S	<=0.5	S	S	<=0.12	S	S	<=0.12	S	S	<=0.5	S	2	S	<=0.12	S
AUSMDU00030137	SRR23725900	SRP426086	PRJNA857543	SAMN33606716	Blood	invasive	invasive	2019	2019-05-29	1953-04-04	63	904;9	66	non_vaccine_serotype	non_vaccine_serotype	15A	Vaccinated	1	1	0	0	0	0	1_notcovered_23v				not_covered	1_notcovered_23v	Serotype not covered	<=2	S	>2	R	<=0.5	S	S	<=0.12	S	S	0.25	S	S	1	S	4	S	>1	R
AUSMDU00060990	SRR23726030	SRP426086	PRJNA857543	SAMN33606725	Blood	invasive	invasive	2021	2021-05-25	1953-08-11	63	904;9	67	non_vaccine_serotype	non_vaccine_serotype	15A	Vaccinated	1	0	0	1	0	0			1_notcovered_13v		not_covered	1_notcovered_13v	Serotype not covered	<=2	S	NA	NA	<=0.5	S	S	<=0.12	S	S	<=0.12	S	S	<=0.5	S	8	R	>1	R
AUSMDU00061950	SRR23725908	SRP426086	PRJNA857543	SAMN33606729	Lung Fluid	invasive	invasive	2021	2021-06-16	1934-02-22	63	904;9	87	non_vaccine_serotype	non_vaccine_serotype	15A	Vaccinated	1	0	0	1	0	0			1_notcovered_13v		not_covered	1_notcovered_13v	Serotype not covered	<=2	S	NA	NA	<=0.5	S	S	0.5	S	S	0.5	S	S	2	I	4	S	>1	R
AUSMDU00020165	SRR23725852	SRP426086	PRJNA857543	SAMN33606810	Blood	invasive	invasive	2018	2018-09-18	1955-07-02	63	904;9	63	vaccine_serotype	vaccine_serotype	19A	Vaccinated	1	1	0	0	0	0	1_covered_23v				vaccine_covered	1_covered_23v	Primary dose (23v)	<=2	S	2	R	<=0.5	S	S	<=0.12	S	S	<=0.12	S	S	<=0.5	S	4	S	>1	R
AUSMDU00026361	SRR23726102	SRP426086	PRJNA857543	SAMN33606860	Blood	invasive	invasive	2019	2019-02-26	1959-08-05	63	904;9	59	non_vaccine_serotype	non_vaccine_serotype	15A	Unknown	unknown	0	0	0	0	0					Unknown		Unknown	<=2	S	NA	NA	1	I	S	1	I	S	1	I	S	4	R	4	S	>1	R
AUSMDU00030045	SRR23726101	SRP426086	PRJNA857543	SAMN33606861	Blood	invasive	invasive	2019	2019-05-27	1930-08-27	63	904;9	88	non_vaccine_serotype	non_vaccine_serotype	15A	Unknown	unknown	0	0	0	0	0					Unknown		Unknown	<=2	S	>2	R	<=0.5	S	S	<=0.12	S	S	0.25	S	S	<=0.5	S	8	R	>1	R
AUSMDU00032284	SRR23726095	SRP426086	PRJNA857543	SAMN33606865	Blood	invasive	invasive	2019	2019-07-23	1964-01-20	63	904;9	55	non_vaccine_serotype	non_vaccine_serotype	15A	Not vaccinated	0	0	0	0	0	0					Not vaccinated		Not vaccinated	<=2	S	<=0.25	S	<=0.5	S	S	<=0.12	S	S	<=0.12	S	S	<=0.5	S	4	S	<=0.12	S
AUSMDU00037016	SRR23725995	SRP426086	PRJNA857543	SAMN33606869	Blood	invasive	invasive	2019	2019-10-15	1957-10-26	63	904;9	62	non_vaccine_serotype	non_vaccine_serotype	15A	Not vaccinated	0	0	0	0	0	0					Not vaccinated		Not vaccinated	<=2	S	>2	R	<=0.5	S	S	<=0.12	S	S	<=0.12	S	S	<=0.5	S	4	S	>1	R
AUSMDU00040335	SRR23725994	SRP426086	PRJNA857543	SAMN33606871	Blood	invasive	invasive	2020	2020-01-02	1966-08-01	63	904;9	53	non_vaccine_serotype	non_vaccine_serotype	15A	Not vaccinated	0	0	0	0	0	0					Not vaccinated		Not vaccinated	<=2	S	>2	R	<=0.5	S	S	<=0.12	S	S	<=0.12	S	S	<=0.5	S	8	R	>1	R
AUSMDU00063075	SRR23725989	SRP426086	PRJNA857543	SAMN33606876	Blood	invasive	invasive	2021	2021-07-12	1961-07-06	63	904;9	60	non_vaccine_serotype	non_vaccine_serotype	15A	Unknown	unknown	0	0	0	0	0					Unknown		Unknown	<=2	S	>2	R	<=0.5	S	S	<=0.12	S	S	0.25	S	S	<=0.5	S	4	S	>1	R
AUSMDU00037279	SRR23726242	SRP426086	PRJNA857543	SAMN33606934	Blood	invasive	invasive	2018	2018-07-27	1967-02-27	63	904;9	51	vaccine_serotype	vaccine_serotype	19A	Not vaccinated	0	0	0	0	0	0					Not vaccinated		Not vaccinated	<=2	S	>2	R	<=0.5	S	S	<=0.12	S	S	0.25	S	S	<=0.5	S	4	S	>1	R
AUSMDU00019952	SRR23725734	SRP426086	PRJNA857543	SAMN33607097	Blood	invasive	invasive	2018	2018-09-15	1924-12-05	63	904;9	93	non_vaccine_serotype	non_vaccine_serotype	15A	Vaccinated	2	2	0	0	0	0	2_notcovered_23v				not_covered	2_notcovered_23v	Serotype not covered	<=2	S	2	R	<=0.5	S	S	<=0.12	S	S	<=0.12	S	S	<=0.5	S	4	S	>1	R
AUSMDU00023692	SRR23725728	SRP426086	PRJNA857543	SAMN33607100	Blood	invasive	invasive	2018	2018-12-14	1929-09-13	63	904;9	89	non_vaccine_serotype	non_vaccine_serotype	15A	Vaccinated	2	2	0	0	0	0	2_notcovered_23v				not_covered	2_notcovered_23v	Serotype not covered	<=2	S	2	R	<=0.5	S	S	<=0.12	S	S	0.25	S	S	<=0.5	S	4	S	>1	R
AUSMDU00034494	SRR23725727	SRP426086	PRJNA857543	SAMN33607101	Blood	invasive	invasive	2019	2019-08-19	1941-10-05	63	904;9	77	non_vaccine_serotype	non_vaccine_serotype	15A	Vaccinated	2	2	0	0	0	0	2_notcovered_23v				not_covered	2_notcovered_23v	Serotype not covered	<=2	S	>2	R	<=0.5	S	S	<=0.12	S	S	<=0.12	S	S	<=0.5	S	4	S	>1	R
AUSMDU00032141	SRR23725657	SRP426086	PRJNA857543	SAMN33607247	Blood	invasive	invasive	2019	2019-07-19	1956-04-25	63	904;9	63	non_vaccine_serotype	non_vaccine_serotype	15A	Vaccinated	3	0	0	3	0	0			3_notcovered_13v		not_covered	3_notcovered_13v	Serotype not covered	<=2	S	>2	R	<=0.5	S	S	0.25	S	S	0.25	S	S	<=0.5	S	4	S	>1	R
AUSMDU00067247	SRR23727633	SRP426086	PRJNA857543	SAMN33606273	Blood	invasive	invasive	2018	2018-08-01	1941-02-14	66	16;49;46	77	non_vaccine_serotype	add-23v-PPV	09N	Vaccinated	1	1	0	0	0	0	1_notcovered_23v				not_covered	1_notcovered_23v	Serotype not covered	NA	NA	NA	NA	<=0.5	S	S	0.25	S	S	0.25	S	S	<=0.5	S	2	S	<=0.12	S
AUSMDU00060767	SRR23727630	SRP426086	PRJNA857543	SAMN33606277	Blood	invasive	invasive	2021	2021-05-17	1946-11-17	66	16;49;46	74	non_vaccine_serotype	add-23v-PPV	09N	Vaccinated	1	0	0	1	0	0			1_notcovered_13v		not_covered	1_notcovered_13v	Serotype not covered	NA	NA	NA	NA	<=0.5	S	S	<=0.12	S	S	<=0.12	S	S	<=0.5	S	4	S	<=0.12	S
AUSMDU00056314	SRR23727525	SRP426086	PRJNA857543	SAMN33606285	Blood	invasive	invasive	2021	2021-01-21	1978-10-24	66	16;49;46	42	non_vaccine_serotype	add-23v-PPV	09N	Unknown	unknown	0	0	0	0	0					Unknown		Unknown	NA	NA	NA	NA	<=0.5	S	S	<=0.12	S	S	<=0.12	S	S	<=0.5	S	4	S	<=0.12	S
AUSMDU00060518	SRR23727524	SRP426086	PRJNA857543	SAMN33606286	Blood	invasive	invasive	2021	2021-05-10	1946-07-01	66	16;49;46	74	non_vaccine_serotype	add-23v-PPV	09N	Not vaccinated	0	0	0	0	0	0					Not vaccinated		Not vaccinated	NA	NA	NA	NA	<=0.5	S	S	<=0.12	S	S	<=0.12	S	S	<=0.5	S	4	S	<=0.12	S
AUSMDU00061668	SRR23727523	SRP426086	PRJNA857543	SAMN33606287	Blood	invasive	invasive	2021	2021-06-16	1947-02-08	66	16;49;46	74	non_vaccine_serotype	add-23v-PPV	09N	Unknown	unknown	0	0	0	0	0					Unknown		Unknown	NA	NA	NA	NA	<=0.5	S	S	<=0.12	S	S	<=0.12	S	S	<=0.5	S	4	S	<=0.12	S
AUSMDU00037473	SRR23727482	SRP426086	PRJNA857543	SAMN33606389	Blood	invasive	invasive	2018	2018-08-29	1958-06-24	66	16;49;46	60	vaccine_serotype	vaccine_serotype	3	Not vaccinated	0	0	0	0	0	0					Not vaccinated		Not vaccinated	<=2	S	<=0.25	S	<=0.5	S	S	<=0.12	S	S	<=0.12	S	S	<=0.5	S	4	S	<=0.12	S
AUSMDU00031352	SRR23725924	SRP426086	PRJNA857543	SAMN33606622	Blood	invasive	invasive	2019	2019-07-03	1974-08-19	66	16;49;46	44	non_vaccine_serotype	add-23v-PPV	09N	Vaccinated	1	0	0	1	0	0			1_notcovered_13v		not_covered	1_notcovered_13v	Serotype not covered	<=2	S	<=0.25	S	<=0.5	S	S	<=0.12	S	S	<=0.12	S	S	<=0.5	S	4	S	<=0.12	S
AUSMDU00035122	SRR23725919	SRP426086	PRJNA857543	SAMN33606627	Blood	invasive	invasive	2019	2019-09-01	1950-07-06	66	16;49;46	69	non_vaccine_serotype	add-23v-PPV	09N	Vaccinated	1	0	0	1	0	0			1_notcovered_13v		not_covered	1_notcovered_13v	Serotype not covered	<=2	S	<=0.25	S	<=0.5	S	S	<=0.12	S	S	<=0.12	S	S	<=0.5	S	4	S	<=0.12	S
AUSMDU00038885	SRR23726193	SRP426086	PRJNA857543	SAMN33606633	Blood	invasive	invasive	2019	2019-12-04	1945-02-11	66	16;49;46	74	non_vaccine_serotype	add-23v-PPV	09N	Vaccinated	1	0	0	1	0	0			1_notcovered_13v		not_covered	1_notcovered_13v	Serotype not covered	<=2	S	<=0.25	S	<=0.5	S	S	<=0.12	S	S	<=0.12	S	S	<=0.5	S	2	S	<=0.12	S
AUSMDU00064659	SRR23725915	SRP426086	PRJNA857543	SAMN33606636	Blood	invasive	invasive	2021		1929-09-24	66	16;49;46		non_vaccine_serotype	add-23v-PPV	09N	Vaccinated	1	0	0	1	0	0			1_notcovered_13v		not_covered	1_notcovered_13v	Serotype not covered	<=2	S	<=0.25	S	<=0.5	S	S	<=0.12	S	S	<=0.12	S	S	<=0.5	S	4	S	<=0.12	S
AUSMDU00037296	SRR23726178	SRP426086	PRJNA857543	SAMN33606654	Blood	invasive	invasive	2018	2018-08-08	1956-07-23	66	16;49;46	62	non_vaccine_serotype	add-23v-PPV	09N	Vaccinated	1	1	0	0	0	0	1_covered_23v				vaccine_covered	1_covered_23v	Primary dose (23v)	<=2	S	<=0.25	S	<=0.5	S	S	<=0.12	S	S	<=0.12	S	S	<=0.5	S	4	S	<=0.12	S
AUSMDU00037456	SRR23726179	SRP426086	PRJNA857543	SAMN33606655	Blood	invasive	invasive	2018	2018-08-20	1952-03-23	66	16;49;46	66	non_vaccine_serotype	add-23v-PPV	09N	Vaccinated	1	1	0	0	0	0	1_covered_23v				vaccine_covered	1_covered_23v	Primary dose (23v)	<=2	S	<=0.25	S	<=0.5	S	S	<=0.12	S	S	<=0.12	S	S	<=0.5	S	4	S	<=0.12	S
AUSMDU00037465	SRR23726183	SRP426086	PRJNA857543	SAMN33606659	Blood	invasive	invasive	2018	2018-08-25	1954-08-04	66	16;49;46	64	non_vaccine_serotype	add-23v-PPV	09N	Vaccinated	1	1	0	0	0	0	1_covered_23v				vaccine_covered	1_covered_23v	Primary dose (23v)	<=2	S	<=0.25	S	<=0.5	S	S	<=0.12	S	S	<=0.12	S	S	<=0.5	S	4	S	<=0.12	S
AUSMDU00037469	SRR23726185	SRP426086	PRJNA857543	SAMN33606661	Blood	invasive	invasive	2018	2018-08-26	1951-10-19	66	16;49;46	66	non_vaccine_serotype	add-23v-PPV	09N	Vaccinated	1	1	0	0	0	0	1_covered_23v				vaccine_covered	1_covered_23v	Primary dose (23v)	<=2	S	<=0.25	S	<=0.5	S	S	<=0.12	S	S	<=0.12	S	S	<=0.5	S	2	S	<=0.12	S
AUSMDU00037468	SRR23726186	SRP426086	PRJNA857543	SAMN33606662	Blood	invasive	invasive	2018	2018-08-27	1931-12-08	66	16;49;46	86	non_vaccine_serotype	add-23v-PPV	09N	Vaccinated	1	1	0	0	0	0	1_covered_23v				vaccine_covered	1_covered_23v	Primary dose (23v)	<=2	S	<=0.25	S	<=0.5	S	S	<=0.12	S	S	<=0.12	S	S	<=0.5	S	2	S	<=0.12	S
AUSMDU00019541	SRR23726165	SRP426086	PRJNA857543	SAMN33606664	Blood	invasive	invasive	2018	2018-09-01	1946-08-16	66	16;49;46	72	non_vaccine_serotype	add-23v-PPV	09N	Vaccinated	1	1	0	0	0	0	1_covered_23v				vaccine_covered	1_covered_23v	Primary dose (23v)	<=2	S	<=0.25	S	<=0.5	S	S	<=0.12	S	S	<=0.12	S	S	<=0.5	S	2	S	<=0.12	S
AUSMDU00021973	SRR23726164	SRP426086	PRJNA857543	SAMN33606665	Blood	invasive	invasive	2018	2018-11-03	1933-03-23	66	16;49;46	85	non_vaccine_serotype	add-23v-PPV	09N	Vaccinated	1	1	0	0	0	0	1_covered_23v				vaccine_covered	1_covered_23v	Primary dose (23v)	<=2	S	<=0.25	S	<=0.5	S	S	<=0.12	S	S	<=0.12	S	S	<=0.5	S	4	S	<=0.12	S
AUSMDU00028784	SRR23726162	SRP426086	PRJNA857543	SAMN33606667	Blood	invasive	invasive	2019	2019-04-27	1958-11-18	66	16;49;46	60	non_vaccine_serotype	add-23v-PPV	09N	Vaccinated	1	1	0	0	0	0	1_covered_23v				vaccine_covered	1_covered_23v	Primary dose (23v)	<=2	S	<=0.25	S	<=0.5	S	S	<=0.12	S	S	<=0.12	S	S	<=0.5	S	2	S	<=0.12	S
AUSMDU00030462	SRR23726144	SRP426086	PRJNA857543	SAMN33606685	Blood	invasive	invasive	2019	2019-06-13	1945-11-07	66	16;49;46	73	non_vaccine_serotype	add-23v-PPV	09N	Vaccinated	1	1	0	0	0	0	1_covered_23v				vaccine_covered	1_covered_23v	Primary dose (23v)	<=2	S	<=0.25	S	<=0.5	S	S	<=0.12	S	S	<=0.12	S	S	<=0.5	S	2	S	<=0.12	S
AUSMDU00036549	SRR23726140	SRP426086	PRJNA857543	SAMN33606689	Blood	invasive	invasive	2018	2018-07-03	1962-02-21	66	16;49;46	56	non_vaccine_serotype	add-23v-PPV	09N	Unknown	unknown	0	0	0	0	0					Unknown		Unknown	<=2	S	<=0.25	S	<=0.5	S	S	<=0.12	S	S	<=0.12	S	S	<=0.5	S	4	S	<=0.12	S
AUSMDU00036734	SRR23726139	SRP426086	PRJNA857543	SAMN33606690	Blood	invasive	invasive	2018	2018-07-07	1967-05-07	66	16;49;46	51	non_vaccine_serotype	add-23v-PPV	09N	Not vaccinated	0	0	0	0	0	0					Not vaccinated		Not vaccinated	<=2	S	<=0.25	S	<=0.5	S	S	<=0.12	S	S	<=0.12	S	S	<=0.5	S	2	S	<=0.12	S
AUSMDU00036749	SRR23726138	SRP426086	PRJNA857543	SAMN33606691	Blood	invasive	invasive	2018	2018-07-12	1948-09-07	66	16;49;46	69	non_vaccine_serotype	add-23v-PPV	09N	Unknown	unknown	0	0	0	0	0					Unknown		Unknown	<=2	S	<=0.25	S	<=0.5	S	S	<=0.12	S	S	<=0.12	S	S	<=0.5	S	2	S	<=0.12	S
AUSMDU00032367	SRR23726136	SRP426086	PRJNA857543	SAMN33606692	Blood	invasive	invasive	2019	2019-07-24	1949-12-18	66	16;49;46	69	non_vaccine_serotype	add-23v-PPV	09N	Vaccinated	1	1	0	0	0	0	1_covered_23v				vaccine_covered	1_covered_23v	Primary dose (23v)	<=2	S	>2	R	<=0.5	S	S	<=0.12	S	S	<=0.12	S	S	<=0.5	S	4	S	>1	R
AUSMDU00033871	SRR23726135	SRP426086	PRJNA857543	SAMN33606693	Blood	invasive	invasive	2019	2019-08-10	1944-05-15	66	16;49;46	75	non_vaccine_serotype	add-23v-PPV	09N	Vaccinated	1	1	0	0	0	0	1_covered_23v				vaccine_covered	1_covered_23v	Primary dose (23v)	<=2	S	<=0.25	S	<=0.5	S	S	<=0.12	S	S	<=0.12	S	S	<=0.5	S	4	S	<=0.12	S
AUSMDU00035653	SRR23726133	SRP426086	PRJNA857543	SAMN33606695	Blood	invasive	invasive	2019	2019-09-13	1945-05-13	66	16;49;46	74	non_vaccine_serotype	add-23v-PPV	09N	Vaccinated	1	1	0	0	0	0	1_covered_23v				vaccine_covered	1_covered_23v	Primary dose (23v)	<=2	S	<=0.25	S	<=0.5	S	S	<=0.12	S	S	<=0.12	S	S	1	S	4	S	<=0.12	S
AUSMDU00037466	SRR23726045	SRP426086	PRJNA857543	SAMN33606696	Blood	invasive	invasive	2018	2018-08-25	1943-08-02	66	16;49;46	75	non_vaccine_serotype	add-23v-PPV	09N	Not vaccinated	0	0	0	0	0	0					Not vaccinated		Not vaccinated	<=2	S	<=0.25	S	<=0.5	S	S	<=0.12	S	S	<=0.12	S	S	<=0.5	S	2	S	<=0.12	S
AUSMDU00037357	SRR23726044	SRP426086	PRJNA857543	SAMN33606697	Blood	invasive	invasive	2019	2019-10-23	1950-07-14	66	16;49;46	69	non_vaccine_serotype	add-23v-PPV	09N	Vaccinated	1	1	0	0	0	0	1_covered_23v				vaccine_covered	1_covered_23v	Primary dose (23v)	<=2	S	<=0.25	S	<=0.5	S	S	<=0.12	S	S	<=0.12	S	S	<=0.5	S	4	S	<=0.12	S
AUSMDU00047818	SRR23726127	SRP426086	PRJNA857543	SAMN33606698	Blood	invasive	invasive	2020	2020-07-01	1952-09-16	66	16;49;46	67	non_vaccine_serotype	add-23v-PPV	09N	Vaccinated	1	1	0	0	0	0	1_covered_23v				vaccine_covered	1_covered_23v	Primary dose (23v)	<=2	S	<=0.25	S	<=0.5	S	S	<=0.12	S	S	<=0.12	S	S	<=0.5	S	4	S	<=0.12	S
AUSMDU00019428	SRR23726126	SRP426086	PRJNA857543	SAMN33606699	Blood	invasive	invasive	2018	2018-08-29	1969-03-20	66	16;49;46	49	non_vaccine_serotype	add-23v-PPV	09N	Unknown	unknown	0	0	0	0	0					Unknown		Unknown	<=2	S	<=0.25	S	<=0.5	S	S	<=0.12	S	S	<=0.12	S	S	<=0.5	S	2	S	<=0.12	S
AUSMDU00020194	SRR23726125	SRP426086	PRJNA857543	SAMN33606700	Blood	invasive	invasive	2018	2018-09-18	1962-06-19	66	16;49;46	56	non_vaccine_serotype	add-23v-PPV	09N	Not vaccinated	0	0	0	0	0	0					Not vaccinated		Not vaccinated	<=2	S	<=0.25	S	<=0.5	S	S	<=0.12	S	S	<=0.12	S	S	<=0.5	S	2	S	<=0.12	S
AUSMDU00020340	SRR23726124	SRP426086	PRJNA857543	SAMN33606701	Blood	invasive	invasive	2018	2018-09-19	1952-08-31	66	16;49;46	66	non_vaccine_serotype	add-23v-PPV	09N	Not vaccinated	0	0	0	0	0	0					Not vaccinated		Not vaccinated	<=2	S	<=0.25	S	<=0.5	S	S	<=0.12	S	S	<=0.12	S	S	<=0.5	S	4	S	<=0.12	S
AUSMDU00020368	SRR23726058	SRP426086	PRJNA857543	SAMN33606702	Blood	invasive	invasive	2018	2018-09-25	1928-05-06	66	16;49;46	90	non_vaccine_serotype	add-23v-PPV	09N	Unknown	unknown	0	0	0	0	0					Unknown		Unknown	<=2	S	<=0.25	S	<=0.5	S	S	<=0.12	S	S	<=0.12	S	S	<=0.5	S	2	S	<=0.12	S
AUSMDU00020531	SRR23726057	SRP426086	PRJNA857543	SAMN33606703	Blood	invasive	invasive	2018	2018-10-01	1951-01-03	66	16;49;46	67	non_vaccine_serotype	add-23v-PPV	09N	Not vaccinated	0	0	0	0	0	0					Not vaccinated		Not vaccinated	<=2	S	<=0.25	S	<=0.5	S	S	<=0.12	S	S	<=0.12	S	S	<=0.5	S	2	S	<=0.12	S
AUSMDU00022639	SRR23726052	SRP426086	PRJNA857543	SAMN33606708	Blood	invasive	invasive	2018	2018-11-20	1988-09-08	66	16;49;46	30	non_vaccine_serotype	add-23v-PPV	09N	Unknown	unknown	0	0	0	0	0					Unknown		Unknown	<=2	S	<=0.25	S	<=0.5	S	S	<=0.12	S	S	<=0.12	S	S	<=0.5	S	<=1	S	<=0.12	S
AUSMDU00025024	SRR23726049	SRP426086	PRJNA857543	SAMN33606709	Blood	invasive	invasive	2019	2019-01-27	1964-02-23	66	16;49;46	54	non_vaccine_serotype	add-23v-PPV	09N	Not vaccinated	0	0	0	0	0	0					Not vaccinated		Not vaccinated	<=2	S	<=0.25	S	<=0.5	S	S	<=0.12	S	S	<=0.12	S	S	<=0.5	S	4	S	<=0.12	S
AUSMDU00025886	SRR23726047	SRP426086	PRJNA857543	SAMN33606711	Blood	invasive	invasive	2019	2019-02-19	1959-11-10	66	16;49;46	59	non_vaccine_serotype	add-23v-PPV	09N	Not vaccinated	0	0	0	0	0	0					Not vaccinated		Not vaccinated	<=2	S	<=0.25	S	<=0.5	S	S	<=0.12	S	S	<=0.12	S	S	<=0.5	S	4	S	<=0.12	S
AUSMDU00026114	SRR23726043	SRP426086	PRJNA857543	SAMN33606712	Blood	invasive	invasive	2019	2019-02-24	1962-06-09	66	16;49;46	56	non_vaccine_serotype	add-23v-PPV	09N	Not vaccinated	0	0	0	0	0	0					Not vaccinated		Not vaccinated	<=2	S	<=0.25	S	<=0.5	S	S	<=0.12	S	S	<=0.12	S	S	<=0.5	S	2	S	<=0.12	S
AUSMDU00029725	SRR23726037	SRP426086	PRJNA857543	SAMN33606719	Blood	invasive	invasive	2019	2019-05-24	1966-12-03	66	16;49;46	52	non_vaccine_serotype	add-23v-PPV	09N	Not vaccinated	0	0	0	0	0	0					Not vaccinated		Not vaccinated	<=2	S	<=0.25	S	<=0.5	S	S	<=0.12	S	S	<=0.12	S	S	<=0.5	S	2	S	<=0.12	S
AUSMDU00030274	SRR23726036	SRP426086	PRJNA857543	SAMN33606720	Blood	invasive	invasive	2019	2019-06-06	1924-10-18	66	16;49;46	94	non_vaccine_serotype	add-23v-PPV	09N	Not vaccinated	0	0	0	0	0	0					Not vaccinated		Not vaccinated	<=2	S	<=0.25	S	<=0.5	S	S	<=0.12	S	S	<=0.12	S	S	<=0.5	S	4	S	<=0.12	S
AUSMDU00030435	SRR23726035	SRP426086	PRJNA857543	SAMN33606721	Blood	invasive	invasive	2019	2019-06-11	1943-07-04	66	16;49;46	75	non_vaccine_serotype	add-23v-PPV	09N	Unknown	unknown	0	0	0	0	0					Unknown		Unknown	<=2	S	<=0.25	S	<=0.5	S	S	<=0.12	S	S	<=0.12	S	S	<=0.5	S	4	S	<=0.12	S
AUSMDU00030464	SRR23726032	SRP426086	PRJNA857543	SAMN33606723	Blood	invasive	invasive	2019	2019-06-14	1957-03-15	66	16;49;46	62	non_vaccine_serotype	add-23v-PPV	09N	Not vaccinated	0	0	0	0	0	0					Not vaccinated		Not vaccinated	<=2	S	<=0.25	S	<=0.5	S	S	<=0.12	S	S	<=0.12	S	S	<=0.5	S	4	S	<=0.12	S
AUSMDU00031557	SRR23726029	SRP426086	PRJNA857543	SAMN33606726	Blood	invasive	invasive	2019	2019-07-09	1978-10-24	66	16;49;46	40	non_vaccine_serotype	add-23v-PPV	09N	Unknown	unknown	0	0	0	0	0					Unknown		Unknown	<=2	S	<=0.25	S	<=0.5	S	S	<=0.12	S	S	<=0.12	S	S	<=0.5	S	4	S	<=0.12	S
AUSMDU00031706	SRR23726028	SRP426086	PRJNA857543	SAMN33606727	Blood	invasive	invasive	2019	2019-07-11	1980-12-11	66	16;49;46	38	non_vaccine_serotype	add-23v-PPV	09N	Unknown	unknown	0	0	0	0	0					Unknown		Unknown	<=2	S	<=0.25	S	<=0.5	S	S	<=0.12	S	S	<=0.12	S	S	<=0.5	S	4	S	<=0.12	S
AUSMDU00032775	SRR23725907	SRP426086	PRJNA857543	SAMN33606730	Blood	invasive	invasive	2019	2019-07-30	1956-11-15	66	16;49;46	62	non_vaccine_serotype	add-23v-PPV	09N	Not vaccinated	0	0	0	0	0	0					Not vaccinated		Not vaccinated	<=2	S	<=0.25	S	<=0.5	S	S	<=0.12	S	S	<=0.12	S	S	<=0.5	S	4	S	<=0.12	S
AUSMDU00034895	SRR23725904	SRP426086	PRJNA857543	SAMN33606732	Blood	invasive	invasive	2019	2019-08-29	31307	66	16;49;46	33	non_vaccine_serotype	add-23v-PPV	09N	Unknown	unknown	0	0	0	0	0					Unknown		Unknown	<=2	S	<=0.25	S	<=0.5	S	S	<=0.12	S	S	<=0.12	S	S	<=0.5	S	4	S	<=0.12	S
AUSMDU00042273	SRR23725902	SRP426086	PRJNA857543	SAMN33606734	Blood	invasive	invasive	2020	2019-09-03	37103	66	16;49;46	18	non_vaccine_serotype	add-23v-PPV	09N	Unknown	unknown	0	0	0	0	0					Unknown		Unknown	<=2	S	<=0.25	S	<=0.5	S	S	<=0.12	S	S	<=0.12	S	S	<=0.5	S	4	S	<=0.12	S
AUSMDU00035637	SRR23726027	SRP426086	PRJNA857543	SAMN33606738	Blood	invasive	invasive	2019	2019-09-16	21966	66	16;49;46	59	non_vaccine_serotype	add-23v-PPV	09N	Not vaccinated	0	0	0	0	0	0					Not vaccinated		Not vaccinated	<=2	S	<=0.25	S	<=0.5	S	S	<=0.12	S	S	<=0.12	S	S	<=0.5	S	4	S	<=0.12	S
AUSMDU00042271	SRR23725899	SRP426086	PRJNA857543	SAMN33606739	Blood	invasive	invasive	2020	2019-09-25	9572	66	16;49;46	93	non_vaccine_serotype	add-23v-PPV	09N	Not vaccinated	0	0	0	0	0	0					Not vaccinated		Not vaccinated	<=2	S	<=0.25	S	<=0.5	S	S	<=0.12	S	S	<=0.12	S	S	2	I	4	S	<=0.12	S
AUSMDU00036292	SRR23725898	SRP426086	PRJNA857543	SAMN33606740	Blood	invasive	invasive	2019	2019-10-02	29581	66	16;49;46	38	non_vaccine_serotype	add-23v-PPV	09N	Unknown	unknown	0	0	0	0	0					Unknown		Unknown	<=2	S	<=0.25	S	<=0.5	S	S	<=0.12	S	S	<=0.12	S	S	<=0.5	S	4	S	<=0.12	S
AUSMDU00036453	SRR23725897	SRP426086	PRJNA857543	SAMN33606741	Blood	invasive	invasive	2019	2019-10-06	1962-12-10	66	16;49;46	56	non_vaccine_serotype	add-23v-PPV	09N	Not vaccinated	0	0	0	0	0	0					Not vaccinated		Not vaccinated	<=2	S	<=0.25	S	<=0.5	S	S	<=0.12	S	S	<=0.12	S	S	<=0.5	S	4	S	<=0.12	S
AUSMDU00036702	SRR23725894	SRP426086	PRJNA857543	SAMN33606742	Blood	invasive	invasive	2019	2019-10-12	1969-03-06	66	16;49;46	50	non_vaccine_serotype	add-23v-PPV	09N	Unknown	unknown	0	0	0	0	0					Unknown		Unknown	<=2	S	<=0.25	S	<=0.5	S	S	<=0.12	S	S	<=0.12	S	S	<=0.5	S	4	S	<=0.12	S
AUSMDU00036701	SRR23725893	SRP426086	PRJNA857543	SAMN33606743	Blood	invasive	invasive	2019	2019-10-12	1965-04-11	66	16;49;46	54	non_vaccine_serotype	add-23v-PPV	09N	Not vaccinated	0	0	0	0	0	0					Not vaccinated		Not vaccinated	<=2	S	<=0.25	S	<=0.5	S	S	<=0.12	S	S	<=0.12	S	S	<=0.5	S	4	S	<=0.12	S
AUSMDU00038208	SRR23725891	SRP426086	PRJNA857543	SAMN33606745	Blood	invasive	invasive	2019	2019-11-05	1978-06-16	66	16;49;46	41	non_vaccine_serotype	add-23v-PPV	09N	Unknown	unknown	0	0	0	0	0					Unknown		Unknown	<=2	S	<=0.25	S	<=0.5	S	S	<=0.12	S	S	<=0.12	S	S	<=0.5	S	4	S	<=0.12	S
AUSMDU00039671	SRR23725889	SRP426086	PRJNA857543	SAMN33606747	Blood	invasive	invasive	2019	2019-12-20	1966-02-01	66	16;49;46	53	non_vaccine_serotype	add-23v-PPV	09N	Not vaccinated	0	0	0	0	0	0					Not vaccinated		Not vaccinated	<=2	S	<=0.25	S	<=0.5	S	S	<=0.12	S	S	<=0.12	S	S	<=0.5	S	4	S	<=0.12	S
AUSMDU00040113	SRR23725888	SRP426086	PRJNA857543	SAMN33606748	Blood	invasive	invasive	2020	2019-12-30	1949-09-01	66	16;49;46	70	non_vaccine_serotype	add-23v-PPV	09N	Unknown	unknown	0	0	0	0	0					Unknown		Unknown	<=2	S	<=0.25	S	<=0.5	S	S	<=0.12	S	S	<=0.12	S	S	<=0.5	S	4	S	<=0.12	S
AUSMDU00040795	SRR23725887	SRP426086	PRJNA857543	SAMN33606749	Blood	invasive	invasive	2020	2020-01-22	1940-05-30	66	16;49;46	79	non_vaccine_serotype	add-23v-PPV	09N	Not vaccinated	0	0	0	0	0	0					Not vaccinated		Not vaccinated	<=2	S	<=0.25	S	<=0.5	S	S	<=0.12	S	S	<=0.12	S	S	<=0.5	S	4	S	<=0.12	S
AUSMDU00040802	SRR23725886	SRP426086	PRJNA857543	SAMN33606750	Blood	invasive	invasive	2020	2020-01-23	1951-05-16	66	16;49;46	68	non_vaccine_serotype	add-23v-PPV	09N	Not vaccinated	0	0	0	0	0	0					Not vaccinated		Not vaccinated	<=2	S	<=0.25	S	<=0.5	S	S	<=0.12	S	S	<=0.12	S	S	<=0.5	S	4	S	<=0.12	S
AUSMDU00043620	SRR23725885	SRP426086	PRJNA857543	SAMN33606751	Blood	invasive	invasive	2020	2020-02-27	1988-03-25	66	16;49;46	31	non_vaccine_serotype	add-23v-PPV	09N	Unknown	unknown	0	0	0	0	0					Unknown		Unknown	<=2	S	<=0.25	S	<=0.5	S	S	<=0.12	S	S	<=0.12	S	S	<=0.5	S	4	S	<=0.12	S
AUSMDU00044200	SRR23725883	SRP426086	PRJNA857543	SAMN33606752	Blood	invasive	invasive	2020	2020-03-10	27160	66	16;49;46	45	non_vaccine_serotype	add-23v-PPV	09N	Unknown	unknown	0	0	0	0	0					Unknown		Unknown	<=2	S	<=0.25	S	<=0.5	S	S	<=0.12	S	S	<=0.12	S	S	<=0.5	S	4	S	<=0.12	S
AUSMDU00044333	SRR23725882	SRP426086	PRJNA857543	SAMN33606753	Blood	invasive	invasive	2020	2020-03-15	22940	66	16;49;46	57	non_vaccine_serotype	add-23v-PPV	09N	Unknown	unknown	0	0	0	0	0					Unknown		Unknown	<=2	S	<=0.25	S	<=0.5	S	S	<=0.12	S	S	<=0.12	S	S	<=0.5	S	4	S	<=0.12	S
AUSMDU00045028	SRR23725881	SRP426086	PRJNA857543	SAMN33606754	Blood	invasive	invasive	2020	2020-04-07	1967-02-24	66	16;49;46	53	non_vaccine_serotype	add-23v-PPV	09N	Unknown	unknown	0	0	0	0	0					Unknown		Unknown	<=2	S	<=0.25	S	<=0.5	S	S	<=0.12	S	S	<=0.12	S	S	<=0.5	S	4	S	<=0.12	S
AUSMDU00045939	SRR23725880	SRP426086	PRJNA857543	SAMN33606755	Blood	invasive	invasive	2020	2020-04-26	19648	66	16;49;46	66	non_vaccine_serotype	add-23v-PPV	09N	Unknown	unknown	0	0	0	0	0					Unknown		Unknown	<=2	S	<=0.25	S	<=0.5	S	S	<=0.12	S	S	<=0.12	S	S	<=0.5	S	4	S	<=0.12	S
AUSMDU00049145	SRR23726005	SRP426086	PRJNA857543	SAMN33606757	Blood	invasive	invasive	2020	2020-08-20	10189	66	16;49;46	92	non_vaccine_serotype	add-23v-PPV	09N	Unknown	unknown	0	0	0	0	0					Unknown		Unknown	<=2	S	<=0.25	S	<=0.5	S	S	<=0.12	S	S	<=0.12	S	S	<=0.5	S	4	S	<=0.12	S
AUSMDU00054345	SRR23726026	SRP426086	PRJNA857543	SAMN33606758	Blood	invasive	invasive	2020	2020-11-30	1955-01-30	66	16;49;46	65	non_vaccine_serotype	add-23v-PPV	09N	Unknown	unknown	0	0	0	0	0					Unknown		Unknown	<=2	S	<=0.25	S	<=0.5	S	S	<=0.12	S	S	<=0.12	S	S	<=0.5	S	4	S	<=0.12	S
AUSMDU00054403	SRR23726025	SRP426086	PRJNA857543	SAMN33606759	Blood	invasive	invasive	2020	2020-12-03	1963-11-20	66	16;49;46	57	non_vaccine_serotype	add-23v-PPV	09N	Unknown	unknown	0	0	0	0	0					Unknown		Unknown	<=2	S	<=0.25	S	<=0.5	S	S	<=0.12	S	S	<=0.12	S	S	<=0.5	S	4	S	<=0.12	S
AUSMDU00055006	SRR23726024	SRP426086	PRJNA857543	SAMN33606760	Swab	invasive	invasive	2020	2020-12-10	1981-02-26	66	16;49;46	39	non_vaccine_serotype	add-23v-PPV	09N	Unknown	unknown	0	0	0	0	0					Unknown		Unknown	<=2	S	<=0.25	S	<=0.5	S	S	<=0.12	S	S	<=0.12	S	S	<=0.5	S	4	S	<=0.12	S
AUSMDU00062557	SRR23726021	SRP426086	PRJNA857543	SAMN33606762	Blood	invasive	invasive	2021	2021-07-04	1956-04-19	66	16;49;46	65	non_vaccine_serotype	add-23v-PPV	09N	Not vaccinated	0	0	0	0	0	0					Not vaccinated		Not vaccinated	<=2	S	<=0.25	S	<=0.5	S	S	<=0.12	S	S	<=0.12	S	S	<=0.5	S	4	S	<=0.12	S
AUSMDU00064201	SRR23726020	SRP426086	PRJNA857543	SAMN33606763	Blood	invasive	invasive	2021	2021-08-17	1962-10-10	66	16;49;46	58	non_vaccine_serotype	add-23v-PPV	09N	Unknown	unknown	0	0	0	0	0					Unknown		Unknown	<=2	S	<=0.25	S	<=0.5	S	S	<=0.12	S	S	<=0.12	S	S	<=0.5	S	4	S	<=0.12	S
AUSMDU00064328	SRR23726019	SRP426086	PRJNA857543	SAMN33606764	Blood	invasive	invasive	2021	2021-08-22	1936-02-09	66	16;49;46	85	non_vaccine_serotype	add-23v-PPV	09N	Unknown	unknown	0	0	0	0	0					Unknown		Unknown	<=2	S	<=0.25	S	<=0.5	S	S	0.25	S	S	0.5	S	S	<=0.5	S	4	S	<=0.12	S
AUSMDU00066014	SRR23726018	SRP426086	PRJNA857543	SAMN33606765	Blood	invasive	invasive	2021	2021-10-29	1942-09-10	66	16;49;46	79	non_vaccine_serotype	add-23v-PPV	09N	Unknown	unknown	0	0	0	0	0					Unknown		Unknown	<=2	S	<=0.25	S	<=0.5	S	S	<=0.12	S	S	<=0.12	S	S	<=0.5	S	4	S	<=0.12	S
AUSMDU00066732	SRR23726016	SRP426086	PRJNA857543	SAMN33606767	Blood	invasive	invasive	2021	2021-12-07	1957-06-26	66	16;49;46	64	non_vaccine_serotype	add-23v-PPV	09N	Not vaccinated	0	0	0	0	0	0					Not vaccinated		Not vaccinated	<=2	S	<=0.25	S	<=0.5	S	S	<=0.12	S	S	<=0.12	S	S	<=0.5	S	4	S	<=0.12	S
AUSMDU00035639	SRR23725835	SRP426086	PRJNA857543	SAMN33607085	Blood	invasive	invasive	2019	2019-09-12	2018-09-22	66	16;49;46	0	non_vaccine_serotype	add-23v-PPV	09N	Vaccinated	2	0	0	2	0	0			2_notcovered_13v		not_covered	2_notcovered_13v	Serotype not covered	<=2	S	<=0.25	S	<=0.5	S	S	<=0.12	S	S	<=0.12	S	S	<=0.5	S	4	S	<=0.12	S
AUSMDU00028598	SRR23725737	SRP426086	PRJNA857543	SAMN33607094	Blood	invasive	invasive	2019	2019-04-25	1958-07-12	66	16;49;46	60	non_vaccine_serotype	add-23v-PPV	09N	Vaccinated	2	2	0	0	0	0	2_covered_23v				vaccine_covered	2_covered_23v	Secondary dose (23v)	<=2	S	<=0.25	S	<=0.5	S	S	<=0.12	S	S	<=0.12	S	S	<=0.5	S	4	S	<=0.12	S
AUSMDU00022011	SRR23725667	SRP426086	PRJNA857543	SAMN33607239	Blood	invasive	invasive	2018	2018-11-03	2017-09-07	66	16;49;46	1	non_vaccine_serotype	add-23v-PPV	09N	Vaccinated	3	0	0	3	0	0			3_notcovered_13v		not_covered	3_notcovered_13v	Serotype not covered	<=2	S	<=0.25	S	<=0.5	S	S	<=0.12	S	S	<=0.12	S	S	<=0.5	S	2	S	<=0.12	S
AUSMDU00026331	SRR23725664	SRP426086	PRJNA857543	SAMN33607240	Blood	invasive	invasive	2019	2019-03-01	2013-06-19	66	16;49;46	5	non_vaccine_serotype	add-23v-PPV	09N	Vaccinated	3	0	3	0	0	0		3_notcovered_7v			not_covered	3_notcovered_7v	Serotype not covered	<=2	S	<=0.25	S	<=0.5	S	S	<=0.12	S	S	<=0.12	S	S	<=0.5	S	2	S	<=0.12	S
AUSMDU00022101	SRR23725786	SRP426086	PRJNA857543	SAMN33607333	Blood	invasive	invasive	2018	2018-11-09	2014-09-04	66	16;49;46	4	non_vaccine_serotype	add-23v-PPV	09N	Vaccinated	4	0	0	4	0	0			4_notcovered_13v		not_covered	4_notcovered_13v	Serotype not covered	<=2	S	<=0.25	S	<=0.5	S	S	<=0.12	S	S	<=0.12	S	S	<=0.5	S	<=1	S	<=0.12	S
AUSMDU00067836	SRR23725622	SRP426086	PRJNA857543	SAMN33607365	Blood	invasive	invasive	2022	2022-01-23	1936-10-25	66	16;49;46	86.0055	non_vaccine_serotype	add-23v-PPV	09N	Unknown	unknown	0	0	0	0	0					Unknown		Unknown	<=2	S	<=0.25	S	<=0.5	S	S	<=0.12	S	S	<=0.12	S	S	<=0.5	S	4	S	<=0.12	S
AUSMDU00068370	SRR23725489	SRP426086	PRJNA857543	SAMN33607372	Blood	invasive	invasive	2022	2022-02-18	1946-05-11	66	16;49;46	76.4575	non_vaccine_serotype	add-23v-PPV	09N	Unknown	unknown	0	0	0	0	0					Unknown		Unknown	<=2	S	<=0.25	S	<=0.5	S	S	<=0.12	S	S	<=0.12	S	S	<=0.5	S	4	S	<=0.12	S
AUSMDU00068472	SRR23725487	SRP426086	PRJNA857543	SAMN33607374	Blood	invasive	invasive	2022	2022-02-25	1960-08-10	66	16;49;46	62.1973	non_vaccine_serotype	add-23v-PPV	09N	Unknown	unknown	0	0	0	0	0					Unknown		Unknown	<=2	S	<=0.25	S	<=0.5	S	S	<=0.12	S	S	<=0.12	S	S	<=0.5	S	4	S	<=0.12	S
AUSMDU00070337	SRR23725774	SRP426086	PRJNA857543	SAMN33607410	Blood	invasive	invasive	2022	2022-04-23	1990-12-03	66	16;49;46	31.863	non_vaccine_serotype	add-23v-PPV	09N	Unknown	unknown	0	0	0	0	0					Unknown		Unknown	<=2	S	<=0.25	S	<=0.5	S	S	<=0.12	S	S	<=0.12	S	S	<=0.5	S	2	S	<=0.12	S
AUSMDU00070822	SRR23725849	SRP426086	PRJNA857543	SAMN33607420	Blood	invasive	invasive	2022	2022-05-02	1940-08-13	66	16;49;46	82.2027	non_vaccine_serotype	add-23v-PPV	09N	Unknown	unknown	0	0	0	0	0					Unknown		Unknown	<=2	S	<=0.25	S	<=0.5	S	S	<=0.12	S	S	<=0.12	S	S	<=0.5	S	2	S	<=0.12	S
AUSMDU00072101	SRR23725760	SRP426086	PRJNA857543	SAMN33607442	Blood	invasive	invasive	2022	2022-05-28	1935-12-28	66	16;49;46	86.8329	non_vaccine_serotype	add-23v-PPV	09N	Unknown	unknown	0	0	0	0	0					Unknown		Unknown	<=2	S	<=0.25	S	<=0.5	S	S	<=0.12	S	S	<=0.12	S	S	<=0.5	S	4	S	<=0.12	S
AUSMDU00072672	SRR23725599	SRP426086	PRJNA857543	SAMN33607474	Blood	invasive	invasive	2022	2022-06-13	1991-04-24	66	16;49;46	31.474	non_vaccine_serotype	add-23v-PPV	09N	Unknown	unknown	0	0	0	0	0					Unknown		Unknown	<=2	S	<=0.25	S	<=0.5	S	S	<=0.12	S	S	<=0.12	S	S	<=0.5	S	4	S	<=0.12	S
AUSMDU00072809	SRR23725594	SRP426086	PRJNA857543	SAMN33607479	Blood	invasive	invasive	2022	2022-06-16	1963-09-21	66	16;49;46	59.0822	non_vaccine_serotype	add-23v-PPV	09N	Unknown	unknown	0	0	0	0	0					Unknown		Unknown	<=2	S	<=0.25	S	<=0.5	S	S	<=0.12	S	S	<=0.12	S	S	<=0.5	S	4	S	<=0.12	S
AUSMDU00072989	SRR23725817	SRP426086	PRJNA857543	SAMN33607487	Blood	invasive	invasive	2022	2022-06-19	1978-10-12	66	16;49;46	44.0137	non_vaccine_serotype	add-23v-PPV	09N	Unknown	unknown	0	0	0	0	0					Unknown		Unknown	<=2	S	<=0.25	S	<=0.5	S	S	<=0.12	S	S	<=0.12	S	S	<=0.5	S	4	S	<=0.12	S
AUSMDU00074238	SRR23725814	SRP426086	PRJNA857543	SAMN33607510	Blood	invasive	invasive	2022	2022-06-16	1963-09-21	66	16;49;46	59.0822	non_vaccine_serotype	add-23v-PPV	09N	Unknown	unknown	0	0	0	0	0					Unknown		Unknown	<=2	S	<=0.25	S	<=0.5	S	S	<=0.12	S	S	<=0.12	S	S	<=0.5	S	4	S	<=0.12	S
AUSMDU00074242	SRR23725813	SRP426086	PRJNA857543	SAMN33607511	Blood	invasive	invasive	2022	2022-06-19	1978-10-12	66	16;49;46	44.0137	non_vaccine_serotype	add-23v-PPV	09N	Unknown	unknown	0	0	0	0	0					Unknown		Unknown	<=2	S	<=0.25	S	<=0.5	S	S	<=0.12	S	S	<=0.12	S	S	<=0.5	S	4	S	<=0.12	S
AUSMDU00022885	SRR23725579	SRP426086	PRJNA857543	SAMN33607099	Blood	invasive	invasive	2018	2018-11-03	1929-01-08	73	16;49;46	89	non_vaccine_serotype	non_vaccine_serotype	15A	Vaccinated	2	2	0	0	0	0	2_notcovered_23v				not_covered	2_notcovered_23v	Serotype not covered	<=2	S	<=0.25	S	<=0.5	S	S	<=0.12	S	S	<=0.12	S	S	<=0.5	S	2	S	<=0.12	S
AUSMDU00065258	SRR23727325	SRP426086	PRJNA857543	SAMN33606524	Blood	invasive	invasive	2021	2021-09-26	1948-08-19	81	16;49;46	73	vaccine_serotype	vaccine_serotype	06A	Vaccinated	1	1	0	0	0	0	1_notcovered_23v				not_covered	1_notcovered_23v	Serotype not covered	<=2	S	>2	R	1	I	S	1	I	S	1	I	S	4	R	16	R	>1	R
AUSMDU00060876	SRR23727392	SRP426086	PRJNA857543	SAMN33606320	Blood	invasive	invasive	2021	2021-05-24	1942-02-12	100	3	79	non_vaccine_serotype	non_vaccine_serotype	33A	Vaccinated	1	1	0	0	0	0	1_notcovered_23v				not_covered	1_notcovered_23v	Serotype not covered	NA	NA	NA	NA	<=0.5	S	S	<=0.12	S	S	<=0.12	S	S	<=0.5	S	2	S	<=0.12	S
AUSMDU00019880	SRR23726311	SRP426086	PRJNA857543	SAMN33607009	Blood	invasive	invasive	2018	2018-07-30	1957-03-27	100	3	61	non_vaccine_serotype	non_vaccine_serotype	33A	Vaccinated	1	1	0	0	0	0	1_notcovered_23v				not_covered	1_notcovered_23v	Serotype not covered	<=2	S	<=0.25	S	<=0.5	S	S	<=0.12	S	S	<=0.12	S	S	<=0.5	S	2	S	<=0.12	S
AUSMDU00037455	SRR23726309	SRP426086	PRJNA857543	SAMN33607011	Blood	invasive	invasive	2018	2018-08-16	1938-11-11	100	3	79	non_vaccine_serotype	non_vaccine_serotype	33A	Vaccinated	1	1	0	0	0	0	1_notcovered_23v				not_covered	1_notcovered_23v	Serotype not covered	<=2	S	<=0.25	S	<=0.5	S	S	<=0.12	S	S	<=0.12	S	S	<=0.5	S	2	S	<=0.12	S
AUSMDU00025721	SRR23726302	SRP426086	PRJNA857543	SAMN33607019	Blood	invasive	invasive	2019	2019-02-15	1957-06-13	100	3	61	non_vaccine_serotype	non_vaccine_serotype	33A	Vaccinated	1	1	0	0	0	0	1_notcovered_23v				not_covered	1_notcovered_23v	Serotype not covered	<=2	S	<=0.25	S	<=0.5	S	S	<=0.12	S	S	<=0.12	S	S	<=0.5	S	2	S	<=0.12	S
AUSMDU00032368	SRR23725937	SRP426086	PRJNA857543	SAMN33607023	Blood	invasive	invasive	2019	2019-07-26	1964-05-29	100	3	55	non_vaccine_serotype	non_vaccine_serotype	33A	Vaccinated	1	1	0	0	0	0	1_notcovered_23v				not_covered	1_notcovered_23v	Serotype not covered	<=2	S	<=0.25	S	<=0.5	S	S	<=0.12	S	S	<=0.12	S	S	<=0.5	S	4	S	<=0.12	S
AUSMDU00037457	SRR23725452	SRP426086	PRJNA857543	SAMN33607185	Blood	invasive	invasive	2018	2018-08-21	1931-03-30	100	3	87	non_vaccine_serotype	non_vaccine_serotype	33A	Vaccinated	2	2	0	0	0	0	2_notcovered_23v				not_covered	2_notcovered_23v	Serotype not covered	<=2	S	<=0.25	S	<=0.5	S	S	<=0.12	S	S	<=0.12	S	S	<=0.5	S	2	S	<=0.12	S
AUSMDU00041548	SRR23725537	SRP426086	PRJNA857543	SAMN33607187	Blood	invasive	invasive	2020	2020-02-06	1950-02-09	100	3	70	non_vaccine_serotype	non_vaccine_serotype	33A	Vaccinated	2	2	0	0	0	0	2_notcovered_23v				not_covered	2_notcovered_23v	Serotype not covered	<=2	S	<=0.25	S	<=0.5	S	S	<=0.12	S	S	<=0.12	S	S	<=0.5	S	2	S	<=0.12	S
AUSMDU00036551	SRR23725402	SRP426086	PRJNA857543	SAMN33607284	Blood	invasive	invasive	2018	43287	23840	100	3	53	non_vaccine_serotype	non_vaccine_serotype	33A	Not vaccinated	0	0	0	0	0	0					Not vaccinated		Not vaccinated	<=2	S	<=0.25	S	<=0.5	S	S	<=0.12	S	S	<=0.12	S	S	<=0.5	S	2	S	<=0.12	S
AUSMDU00019883	SRR23725419	SRP426086	PRJNA857543	SAMN33607290	Blood	invasive	invasive	2018	2018-09-10	1949-11-07	100	3	68	non_vaccine_serotype	non_vaccine_serotype	33A	Unknown	unknown	0	0	0	0	0					Unknown		Unknown	<=2	S	>2	R	<=0.5	S	S	<=0.12	S	S	<=0.12	S	S	<=0.5	S	2	S	<=0.12	S
AUSMDU00022024	SRR23725411	SRP426086	PRJNA857543	SAMN33607296	Blood	invasive	invasive	2018	2018-11-06	1968-07-20	100	3	50	non_vaccine_serotype	non_vaccine_serotype	33A	Unknown	unknown	0	0	0	0	0					Unknown		Unknown	<=2	S	<=0.25	S	<=0.5	S	S	<=0.12	S	S	<=0.12	S	S	<=0.5	S	2	S	<=0.12	S
AUSMDU00029238	SRR23725409	SRP426086	PRJNA857543	SAMN33607298	Blood	invasive	invasive	2019	2019-05-13	1932-10-12	100	3	86	non_vaccine_serotype	non_vaccine_serotype	33A	Not vaccinated	0	0	0	0	0	0					Not vaccinated		Not vaccinated	<=2	S	<=0.25	S	<=0.5	S	S	<=0.12	S	S	<=0.12	S	S	<=0.5	S	2	S	<=0.12	S
AUSMDU00030324	SRR23725404	SRP426086	PRJNA857543	SAMN33607301	Blood	invasive	invasive	2019	2019-06-04	1956-04-19	100	3	63	non_vaccine_serotype	non_vaccine_serotype	33A	Not vaccinated	0	0	0	0	0	0					Not vaccinated		Not vaccinated	<=2	S	<=0.25	S	<=0.5	S	S	<=0.12	S	S	<=0.12	S	S	<=0.5	S	4	S	<=0.12	S
AUSMDU00036552	SRR23725799	SRP426086	PRJNA857543	SAMN33607320	Blood	invasive	invasive	2018	2018-07-05	2016-02-27	100	3	2	non_vaccine_serotype	non_vaccine_serotype	33A	Vaccinated	3	0	0	3	0	0			3_notcovered_13v		not_covered	3_notcovered_13v	Serotype not covered	<=2	S	<=0.25	S	<=0.5	S	S	<=0.12	S	S	<=0.12	S	S	<=0.5	S	2	S	<=0.12	S
AUSMDU00065320	SRR23725797	SRP426086	PRJNA857543	SAMN33607322	Blood	invasive	invasive	2021	2021-10-02	1991-06-17	100	3	30	non_vaccine_serotype	non_vaccine_serotype	33A	Not vaccinated	0	0	0	0	0	0					Not vaccinated		Not vaccinated	<=2	S	<=0.25	S	<=0.5	S	S	<=0.12	S	S	<=0.12	S	S	<=0.5	S	4	S	<=0.12	S
AUSMDU00064071	SRR23725796	SRP426086	PRJNA857543	SAMN33607324	Blood	invasive	invasive	2021	2021-08-13	2020-05-19	100	3	1	non_vaccine_serotype	non_vaccine_serotype	33A	Vaccinated	3	0	0	3	0	0			3_notcovered_13v		not_covered	3_notcovered_13v	Serotype not covered	<=2	S	<=0.25	S	<=0.5	S	S	<=0.12	S	S	<=0.12	S	S	<=0.5	S	4	S	<=0.12	S
AUSMDU00067490	SRR23725633	SRP426086	PRJNA857543	SAMN33607355	Blood	invasive	invasive	2022	2022-01-09	1982-06-03	100	3	40.3699	non_vaccine_serotype	non_vaccine_serotype	33A	Unknown	unknown	0	0	0	0	0					Unknown		Unknown	<=2	S	<=0.25	S	<=0.5	S	S	<=0.12	S	S	<=0.12	S	S	<=0.5	S	2	S	<=0.12	S
AUSMDU00068595	SRR23725485	SRP426086	PRJNA857543	SAMN33607376	Blood	invasive	invasive	2022	2022-02-25	1938-08-03	100	3	84.2329	non_vaccine_serotype	non_vaccine_serotype	33A	Unknown	unknown	0	0	0	0	0					Unknown		Unknown	<=2	S	<=0.25	S	<=0.5	S	S	<=0.12	S	S	<=0.12	S	S	<=0.5	S	2	S	<=0.12	S
AUSMDU00066847	SRR23726313	SRP426086	PRJNA857543	SAMN33606929	Blood	invasive	invasive	2021	2021-12-10	1966-09-06	113	50	55	vaccine_serotype	vaccine_serotype	18C	Unknown	unknown	0	0	0	0	0					Unknown		Unknown	<=2	S	<=0.25	S	<=0.5	S	S	<=0.12	S	S	<=0.12	S	S	<=0.5	S	4	S	<=0.12	S
AUSMDU00036368	SRR23726262	SRP426086	PRJNA857543	SAMN33606571	Blood	invasive	invasive	2018	2018-07-02	1990-03-26	143	6	28	vaccine_serotype	vaccine_serotype	14	Unknown	unknown	0	0	0	0	0					Unknown		Unknown	<=2	S	>2	R	2	R	I	1	I	S	2	R	I	>4	R	4	S	>1	R
AUSMDU00045100	SRR23726322	SRP426086	PRJNA857543	SAMN33606578	Blood	invasive	invasive	2020	2020-04-09	1950-05-19	143	6	69	vaccine_serotype	vaccine_serotype	14	Unknown	unknown	0	0	0	0	0					Unknown		Unknown	<=2	S	>2	R	2	R	I	2	R	I	2	R	I	>4	R	4	S	<=0.12	S
AUSMDU00065542	SRR23727402	SRP426086	PRJNA857543	SAMN33606228	Blood	invasive	invasive	2021	2021-09-23	1940-12-27	156	6	80	vaccine_serotype	vaccine_serotype	14	Vaccinated	1	0	0	1	0	0			1_covered_13v		vaccine_covered	1_covered_13v	Primary dose (13v)	4	I	<=0.25	S	2	R	I	2	R	I	2	R	I	>4	R	4	S	<=0.12	S
AUSMDU00030047	SRR23727401	SRP426086	PRJNA857543	SAMN33606229	Blood	invasive	invasive	2019	2019-05-31	1982-09-27	156	6	36	vaccine_serotype	vaccine_serotype	14	Unknown	unknown	0	0	0	0	0					Unknown		Unknown	4	I	NA	NA	2	R	I	2	R	I	>2	R	R	>4	R	4	S	<=0.12	S
AUSMDU00030024	SRR23727280	SRP426086	PRJNA857543	SAMN33606230	Blood	invasive	invasive	2019	2019-05-31	1982-09-27	156	6	36	vaccine_serotype	vaccine_serotype	14	Unknown	unknown	0	0	0	0	0					Unknown		Unknown	4	I	<=0.25	S	2	R	I	2	R	I	2	R	I	>4	R	4	S	<=0.12	S
AUSMDU00030475	SRR23727257	SRP426086	PRJNA857543	SAMN33606231	Blood	invasive	invasive	2019	2019-06-13	1958-08-17	156	6	60	vaccine_serotype	vaccine_serotype	14	Not vaccinated	0	0	0	0	0	0					Not vaccinated		Not vaccinated	4	I	<=0.25	S	2	R	I	2	R	I	2	R	I	>4	R	4	S	<=0.12	S
AUSMDU00037303	SRR23726250	SRP426086	PRJNA857543	SAMN33606572	Blood	invasive	invasive	2018	2018-08-09	1969-02-20	156	6	49	vaccine_serotype	vaccine_serotype	14	Not vaccinated	0	0	0	0	0	0					Not vaccinated		Not vaccinated	<=2	S	<=0.25	S	2	R	I	2	R	I	2	R	I	>4	R	4	S	<=0.12	S
AUSMDU00032078	SRR23726100	SRP426086	PRJNA857543	SAMN33606574	Blood	invasive	invasive	2019	2019-07-18	1955-06-06	156	6	64	vaccine_serotype	vaccine_serotype	14	Not vaccinated	0	0	0	0	0	0					Not vaccinated		Not vaccinated	<=2	S	<=0.25	S	1	I	S	1	I	S	1	I	S	4	R	4	S	<=0.12	S
AUSMDU00034797	SRR23725993	SRP426086	PRJNA857543	SAMN33606575	Blood	invasive	invasive	2019	2019-08-20	1956-11-03	156	6	62	vaccine_serotype	vaccine_serotype	14	Not vaccinated	0	0	0	0	0	0					Not vaccinated		Not vaccinated	<=2	S	<=0.25	S	2	R	I	1	I	S	2	R	I	>4	R	4	S	<=0.12	S
AUSMDU00060761	SRR23725931	SRP426086	PRJNA857543	SAMN33606616	Blood	invasive	invasive	2021	2021-05-18	2016-12-27	156	6	4	vaccine_serotype	vaccine_serotype	14	Vaccinated	1	1	0	0	0	0	1_covered_23v				vaccine_covered	1_covered_23v	Primary dose (23v)	<=2	S	NA	NA	2	R	I	1	I	S	2	R	I	>4	R	4	S	<=0.12	S
AUSMDU00023023	SRR23726184	SRP426086	PRJNA857543	SAMN33606660	Blood	invasive	invasive	2018	2018-11-27	1945-10-09	156	6	73	non_vaccine_serotype	add-23v-PPV	11A	Vaccinated	1	0	0	1	0	0			1_notcovered_13v		not_covered	1_notcovered_13v	Serotype not covered	<=2	S	<=0.25	S	<=0.5	S	S	<=0.12	S	S	0.25	S	S	<=0.5	S	4	S	<=0.12	S
AUSMDU00060230	SRR23726160	SRP426086	PRJNA857543	SAMN33606669	Blood	invasive	invasive	2021	2021-05-01	1981-08-21	156	6	39	non_vaccine_serotype	add-23v-PPV	11A	Vaccinated	1	0	0	1	0	0			1_notcovered_13v		not_covered	1_notcovered_13v	Serotype not covered	<=2	S	NA	NA	2	R	I	1	I	S	2	R	I	>4	R	4	S	<=0.12	S
AUSMDU00063079	SRR23726146	SRP426086	PRJNA857543	SAMN33606683	Blood	invasive	invasive	2021	2021-07-13	1958-02-13	156	6	63	non_vaccine_serotype	add-23v-PPV	11A	Vaccinated	1	0	0	1	0	0			1_notcovered_13v		not_covered	1_notcovered_13v	Serotype not covered	<=2	S	<=0.25	S	<=0.5	S	S	<=0.12	S	S	0.25	S	S	<=0.5	S	4	S	<=0.12	S
AUSMDU00036736	SRR23726055	SRP426086	PRJNA857543	SAMN33606705	Blood	invasive	invasive	2018	2018-07-08	1955-09-06	156	6	62	non_vaccine_serotype	add-23v-PPV	11A	Vaccinated	1	1	0	0	0	0	1_covered_23v				vaccine_covered	1_covered_23v	Primary dose (23v)	<=2	S	>2	R	<=0.5	S	S	<=0.12	S	S	0.25	S	S	<=0.5	S	2	S	1	R
AUSMDU00020508	SRR23726054	SRP426086	PRJNA857543	SAMN33606706	Blood	invasive	invasive	2018	2018-09-28	1967-09-10	156	6	51	non_vaccine_serotype	add-23v-PPV	11A	Vaccinated	1	1	0	0	0	0	1_covered_23v				vaccine_covered	1_covered_23v	Primary dose (23v)	<=2	S	<=0.25	S	<=0.5	S	S	<=0.12	S	S	0.25	S	S	<=0.5	S	2	S	<=0.12	S
AUSMDU00029613	SRR23725878	SRP426086	PRJNA857543	SAMN33606737	Blood	invasive	invasive	2019	2019-05-21	1956-08-30	156	6	62	non_vaccine_serotype	add-23v-PPV	11A	Vaccinated	1	1	0	0	0	0	1_covered_23v				vaccine_covered	1_covered_23v	Primary dose (23v)	<=2	S	<=0.25	S	<=0.5	S	S	0.25	S	S	0.25	S	S	<=0.5	S	4	S	<=0.12	S
AUSMDU00030453	SRR23725892	SRP426086	PRJNA857543	SAMN33606744	Blood	invasive	invasive	2019	2019-06-12	1943-05-02	156	6	76	non_vaccine_serotype	add-23v-PPV	11A	Vaccinated	1	1	0	0	0	0	1_covered_23v				vaccine_covered	1_covered_23v	Primary dose (23v)	<=2	S	<=0.25	S	<=0.5	S	S	<=0.12	S	S	0.25	S	S	<=0.5	S	4	S	<=0.12	S
AUSMDU00040185	SRR23726012	SRP426086	PRJNA857543	SAMN33606771	Blood	invasive	invasive	2020	2020-01-06	1966-10-03	156	6	53	vaccine_serotype	vaccine_serotype	09V	Not vaccinated	0	0	0	0	0	0					Not vaccinated		Not vaccinated	<=2	S	>2	R	1	I	S	1	I	S	1	I	S	4	R	4	S	<=0.12	S
AUSMDU00030943	SRR23725865	SRP426086	PRJNA857543	SAMN33606778	Blood	invasive	invasive	2019	2019-06-21	1933-04-23	156	6	86	non_vaccine_serotype	add-23v-PPV	11A	Vaccinated	1	1	0	0	0	0	1_covered_23v				vaccine_covered	1_covered_23v	Primary dose (23v)	<=2	S	<=0.25	S	1	I	S	0.25	S	S	0.5	S	S	<=0.5	S	4	S	<=0.12	S
AUSMDU00036742	SRR23725996	SRP426086	PRJNA857543	SAMN33606786	Blood	invasive	invasive	2018	2018-07-11	1941-06-30	156	6	77	non_vaccine_serotype	add-23v-PPV	11A	Not vaccinated	0	0	0	0	0	0					Not vaccinated		Not vaccinated	<=2	S	<=0.25	S	<=0.5	S	S	<=0.12	S	S	0.5	S	S	<=0.5	S	4	S	<=0.12	S
AUSMDU00037460	SRR23725877	SRP426086	PRJNA857543	SAMN33606787	Blood	invasive	invasive	2018	2018-08-22	1950-09-08	156	6	68	non_vaccine_serotype	add-23v-PPV	11A	Not vaccinated	0	0	0	0	0	0					Not vaccinated		Not vaccinated	<=2	S	<=0.25	S	<=0.5	S	S	<=0.12	S	S	0.25	S	S	<=0.5	S	4	S	<=0.12	S
AUSMDU00023111	SRR23725873	SRP426086	PRJNA857543	SAMN33606791	Blood	invasive	invasive	2018	2018-11-29	1954-06-09	156	6	64	non_vaccine_serotype	add-23v-PPV	11A	Not vaccinated	0	0	0	0	0	0					Not vaccinated		Not vaccinated	<=2	S	<=0.25	S	<=0.5	S	S	<=0.12	S	S	0.25	S	S	<=0.5	S	4	S	<=0.12	S
AUSMDU00029870	SRR23726279	SRP426086	PRJNA857543	SAMN33606796	Blood	invasive	invasive	2019	2019-05-28	1941-01-11	156	6	78	non_vaccine_serotype	add-23v-PPV	11A	Not vaccinated	0	0	0	0	0	0					Not vaccinated		Not vaccinated	<=2	S	<=0.25	S	<=0.5	S	S	<=0.12	S	S	0.25	S	S	<=0.5	S	4	S	<=0.12	S
AUSMDU00030452	SRR23726278	SRP426086	PRJNA857543	SAMN33606797	Blood	invasive	invasive	2019	2019-06-10	1964-11-29	156	6	54	non_vaccine_serotype	add-23v-PPV	11A	Not vaccinated	0	0	0	0	0	0					Not vaccinated		Not vaccinated	<=2	S	<=0.25	S	<=0.5	S	S	<=0.12	S	S	0.25	S	S	<=0.5	S	4	S	<=0.12	S
AUSMDU00032197	SRR23725860	SRP426086	PRJNA857543	SAMN33606802	Blood	invasive	invasive	2019	2019-07-18	1942-12-10	156	6	76	non_vaccine_serotype	add-23v-PPV	11A	Unknown	unknown	0	0	0	0	0					Unknown		Unknown	<=2	S	<=0.25	S	<=0.5	S	S	<=0.12	S	S	0.25	S	S	<=0.5	S	4	S	<=0.12	S
AUSMDU00060136	SRR23725855	SRP426086	PRJNA857543	SAMN33606807	Blood	invasive	invasive	2021	2021-04-27	1943-12-01	156	6	77	non_vaccine_serotype	add-23v-PPV	11A	Not vaccinated	0	0	0	0	0	0					Not vaccinated		Not vaccinated	<=2	S	NA	NA	<=0.5	S	S	<=0.12	S	S	0.25	S	S	<=0.5	S	4	S	<=0.12	S
AUSMDU00062034	SRR23726349	SRP426086	PRJNA857543	SAMN33606811	Blood	invasive	invasive	2021	2021-06-21	1929-01-11	156	6	92	non_vaccine_serotype	add-23v-PPV	11A	Unknown	unknown	0	0	0	0	0					Unknown		Unknown	<=2	S	NA	NA	<=0.5	S	S	<=0.12	S	S	0.25	S	S	<=0.5	S	4	S	<=0.12	S
AUSMDU00063340	SRR23726346	SRP426086	PRJNA857543	SAMN33606813	Blood	invasive	invasive	2021	2021-07-20	1940-03-28	156	6	81	non_vaccine_serotype	add-23v-PPV	11A	Not vaccinated	0	0	0	0	0	0					Not vaccinated		Not vaccinated	<=2	S	NA	NA	<=0.5	S	S	0.25	S	S	0.25	S	S	<=0.5	S	4	S	<=0.12	S
AUSMDU00024242	SRR23726257	SRP426086	PRJNA857543	SAMN33606816	Blood	invasive	invasive	2019		1939-11-12	156	6		non_vaccine_serotype	add-23v-PPV	11A	Not vaccinated	0	0	0	0	0	0					Not vaccinated		Not vaccinated	<=2	S	<=0.25	S	1	I	S	0.5	S	S	1	I	S	4	R	2	S	<=0.12	S
AUSMDU00038453	SRR23726255	SRP426086	PRJNA857543	SAMN33606818	Blood	invasive	invasive	2019	2019-11-22	1940-06-30	156	6	79	non_vaccine_serotype	non_vaccine_serotype	11C	Not vaccinated	0	0	0	0	0	0					Not vaccinated		Not vaccinated	<=2	S	<=0.25	S	<=0.5	S	S	<=0.12	S	S	0.25	S	S	<=0.5	S	4	S	<=0.12	S
AUSMDU00035856	SRR23725979	SRP426086	PRJNA857543	SAMN33606886	Blood	invasive	invasive	2019	2019-09-23	1933-01-23	156	6	86	non_vaccine_serotype	add-23v-PPV	15B	Not vaccinated	0	0	0	0	0	0					Not vaccinated		Not vaccinated	<=2	S	<=0.25	S	1	I	S	0.5	S	S	1	I	S	4	R	4	S	<=0.12	S
AUSMDU00030431	SRR23725713	SRP426086	PRJNA857543	SAMN33607114	Blood	invasive	invasive	2019	2019-06-14	1978-06-18	156	6	41	non_vaccine_serotype	add-23v-PPV	11A	Vaccinated	2	2	0	0	0	0	2_covered_23v				vaccine_covered	2_covered_23v	Secondary dose (23v)	<=2	S	<=0.25	S	<=0.5	S	S	<=0.12	S	S	0.25	S	S	<=0.5	S	4	S	<=0.12	S
AUSMDU00034606	SRR23725494	SRP426086	PRJNA857543	SAMN33607281	Blood	invasive	invasive	2019	2019-08-27	2006-11-01	156	6	12	vaccine_serotype	vaccine_serotype	14	Vaccinated	3	0	3	0	0	0		3_covered_7v			vaccine_covered	3_covered_7v	Fully vaccinated	<=2	S	<=0.25	S	2	R	I	1	I	S	2	R	I	>4	R	2	S	<=0.12	S
AUSMDU00056807	SRR23725641	SRP426086	PRJNA857543	SAMN33607329	Blood	invasive	invasive	2021	2021-02-11	2014-09-19	156	6	6	vaccine_serotype	vaccine_serotype	14	Vaccinated	4	0	0	4	0	0			4_covered_13v		vaccine_covered	4_covered_13v	Fully vaccinated	<=2	S	NA	NA	2	R	I	1	I	S	2	R	I	>4	R	4	S	<=0.12	S
AUSMDU00067500	SRR23725634	SRP426086	PRJNA857543	SAMN33607354	Blood	invasive	invasive	2022	2022-01-08	1948-01-30	156	6	74.7342	non_vaccine_serotype	add-23v-PPV	11A	Unknown	unknown	0	0	0	0	0					Unknown		Unknown	<=2	S	<=0.25	S	<=0.5	S	S	<=0.12	S	S	0.25	S	S	<=0.5	S	4	S	<=0.12	S
AUSMDU00067662	SRR23725627	SRP426086	PRJNA857543	SAMN33607360	Blood	invasive	invasive	2022	2022-01-16	1935-05-08	156	6	87.474	non_vaccine_serotype	non_vaccine_serotype	11E	Unknown	unknown	0	0	0	0	0					Unknown		Unknown	<=2	S	<=0.25	S	<=0.5	S	S	<=0.12	S	S	0.25	S	S	<=0.5	S	4	S	<=0.12	S
AUSMDU00069345	SRR23725472	SRP426086	PRJNA857543	SAMN33607388	Blood	invasive	invasive	2022	2022-03-17	1961-03-13	156	6	61.6082	non_vaccine_serotype	non_vaccine_serotype	11E	Unknown	unknown	0	0	0	0	0					Unknown		Unknown	<=2	S	<=0.25	S	<=0.5	S	S	<=0.12	S	S	0.25	S	S	<=0.5	S	4	S	<=0.12	S
AUSMDU00070075	SRR23725390	SRP426086	PRJNA857543	SAMN33607405	Blood	invasive	invasive	2022	2022-04-17	2019-11-08	156	6	2.91233	non_vaccine_serotype	add-23v-PPV	11A	Unknown	unknown	0	0	0	0	0					Unknown		Unknown	<=2	S	<=0.25	S	<=0.5	S	S	<=0.12	S	S	0.25	S	S	<=0.5	S	2	S	<=0.12	S
AUSMDU00071537	SRR23725768	SRP426086	PRJNA857543	SAMN33607436	Blood	invasive	invasive	2022	2022-05-23	1947-08-13	156	6	75.2	non_vaccine_serotype	add-23v-PPV	11A	Unknown	unknown	0	0	0	0	0					Unknown		Unknown	<=2	S	<=0.25	S	<=0.5	S	S	<=0.12	S	S	0.25	S	S	<=0.5	S	4	S	<=0.12	S
AUSMDU00072129	SRR23725757	SRP426086	PRJNA857543	SAMN33607445	Blood	invasive	invasive	2022	2022-05-26	1976-12-26	156	6	45.8082	non_vaccine_serotype	add-23v-PPV	11A	Unknown	unknown	0	0	0	0	0					Unknown		Unknown	<=2	S	<=0.25	S	<=0.5	S	S	<=0.12	S	S	0.25	S	S	<=0.5	S	4	S	<=0.12	S
AUSMDU00072376	SRR23725745	SRP426086	PRJNA857543	SAMN33607456	Blood	invasive	invasive	2022	2022-06-06	1934-12-04	156	6	87.8986	vaccine_serotype	vaccine_serotype	14	Unknown	unknown	0	0	0	0	0					Unknown		Unknown	<=2	S	<=0.25	S	2	R	I	2	R	I	2	R	I	>4	R	4	S	<=0.12	S
AUSMDU00072436	SRR23725608	SRP426086	PRJNA857543	SAMN33607464	Blood	invasive	invasive	2022	2022-06-09	1956-11-06	156	6	65.9589	vaccine_serotype	vaccine_serotype	14	Unknown	unknown	0	0	0	0	0					Unknown		Unknown	<=2	S	<=0.25	S	2	R	I	2	R	I	2	R	I	>4	R	4	S	<=0.12	S
AUSMDU00072800	SRR23725731	SRP426086	PRJNA857543	SAMN33607507	Blood	invasive	invasive	2022	2022-06-06	1934-12-04	156	6	87.8986	vaccine_serotype	vaccine_serotype	14	Unknown	unknown	0	0	0	0	0					Unknown		Unknown	<=2	S	<=0.25	S	2	R	I	2	R	I	2	R	I	>4	R	8	R	<=0.12	S
AUSMDU00072802	SRR23725730	SRP426086	PRJNA857543	SAMN33607508	Blood	invasive	invasive	2022	2022-06-09	1956-11-06	156	6	65.9589	vaccine_serotype	vaccine_serotype	14	Unknown	unknown	0	0	0	0	0					Unknown		Unknown	<=2	S	<=0.25	S	2	R	I	1	I	S	2	R	I	>4	R	4	S	<=0.12	S
AUSMDU00059931	SRR23727243	SRP426086	PRJNA857543	SAMN33606345	Joint fluid	invasive	invasive	2021	2021-04-20	2020-12-16	162	6	0	non_vaccine_serotype	add-23v-PPV	15B	Vaccinated	3	0	0	3	0	0			3_notcovered_13v		not_covered	3_notcovered_13v	Serotype not covered	NA	NA	NA	NA	<=0.5	S	S	<=0.12	S	S	<=0.12	S	S	<=0.5	S	2	S	<=0.12	S
AUSMDU00073062	SRR23727231	SRP426086	PRJNA857543	SAMN33606355	Blood	invasive	invasive	2022	2022-06-22		162	6		non_vaccine_serotype	non_vaccine_serotype	15B/15C	Unknown	unknown	0	0	0	0	0					Unknown		Unknown	NA	NA	NA	NA	NA	NA	NA	NA	NA	NA	NA	NA	NA	NA	NA	NA	NA	NA	NA
AUSMDU00038722	SRR23726013	SRP426086	PRJNA857543	SAMN33606770	Blood	invasive	invasive	2019	2019-11-30	1921-10-01	162	6	98	vaccine_serotype	vaccine_serotype	09V	Not vaccinated	0	0	0	0	0	0					Not vaccinated		Not vaccinated	<=2	S	<=0.25	S	<=0.5	S	S	<=0.12	S	S	<=0.12	S	S	<=0.5	S	2	S	<=0.12	S
AUSMDU00026057	SRR23726343	SRP426086	PRJNA857543	SAMN33606881	Blood	invasive	invasive	2019	2019-02-23	1989-05-07	162	6	29	non_vaccine_serotype	add-23v-PPV	15B	Unknown	unknown	0	0	0	0	0					Unknown		Unknown	<=2	S	<=0.25	S	<=0.5	S	S	<=0.12	S	S	<=0.12	S	S	<=0.5	S	2	S	<=0.12	S
AUSMDU00037298	SRR23725965	SRP426086	PRJNA857543	SAMN33606899	Blood	invasive	invasive	2018	2018-08-07	1958-11-04	162	6	59	non_vaccine_serotype	non_vaccine_serotype	15B/15C	Not vaccinated	0	0	0	0	0	0					Not vaccinated		Not vaccinated	<=2	S	2	R	<=0.5	S	S	<=0.12	S	S	<=0.12	S	S	<=0.5	S	2	S	<=0.12	S
AUSMDU00026816	SRR23725964	SRP426086	PRJNA857543	SAMN33606900	Blood	invasive	invasive	2019	2019-03-17	1935-03-06	162	6	84	non_vaccine_serotype	non_vaccine_serotype	15B/15C	Not vaccinated	0	0	0	0	0	0					Not vaccinated		Not vaccinated	<=2	S	<=0.25	S	<=0.5	S	S	<=0.12	S	S	<=0.12	S	S	<=0.5	S	2	S	<=0.12	S
AUSMDU00047138	SRR23726323	SRP426086	PRJNA857543	SAMN33606901	Blood	invasive	invasive	2020	2020-06-14	2019-05-15	162	6	1	non_vaccine_serotype	non_vaccine_serotype	15B/15C	Unknown	unknown	0	0	0	0	0					Unknown		Unknown	<=2	S	<=0.25	S	<=0.5	S	S	<=0.12	S	S	<=0.12	S	S	<=0.5	S	2	S	<=0.12	S
AUSMDU00037283	SRR23725940	SRP426086	PRJNA857543	SAMN33607002	Blood	invasive	invasive	2018	43310	16600	162	6	73	non_vaccine_serotype	non_vaccine_serotype	24B	Vaccinated	1	1	0	0	0	0	1_notcovered_23v				not_covered	1_notcovered_23v	Serotype not covered	<=2	S	<=0.25	S	<=0.5	S	S	<=0.12	S	S	<=0.12	S	S	<=0.5	S	2	S	<=0.12	S
AUSMDU00036750	SRR23725554	SRP426086	PRJNA857543	SAMN33607174	Blood	invasive	invasive	2018	2018-07-13	1940-02-22	162	6	78	non_vaccine_serotype	non_vaccine_serotype	24B	Vaccinated	2	2	0	0	0	0	2_notcovered_23v				not_covered	2_notcovered_23v	Serotype not covered	<=2	S	<=0.25	S	<=0.5	S	S	<=0.12	S	S	<=0.12	S	S	<=0.5	S	<=1	S	<=0.12	S
AUSMDU00067129	SRR23725504	SRP426086	PRJNA857543	SAMN33607272	Blood	invasive	invasive	2021	2021-12-17	1949-11-09	162	6	72	non_vaccine_serotype	non_vaccine_serotype	24A	Unknown	unknown	0	0	0	0	0					Unknown		Unknown	<=2	S	<=0.25	S	<=0.5	S	S	<=0.12	S	S	<=0.12	S	S	<=0.5	S	<=1	S	<=0.12	S
AUSMDU00022340	SRR23725498	SRP426086	PRJNA857543	SAMN33607278	Blood	invasive	invasive	2018	2018-11-16	1958-01-10	162	6	60	non_vaccine_serotype	non_vaccine_serotype	24B	Not vaccinated	0	0	0	0	0	0					Not vaccinated		Not vaccinated	<=2	S	<=0.25	S	<=0.5	S	S	1	I	S	2	R	I	1	S	2	S	<=0.12	S
AUSMDU00043718	SRR23725801	SRP426086	PRJNA857543	SAMN33607319	Blood	invasive	invasive	2020	2020-03-03	2017-07-10	162	6	2	non_vaccine_serotype	non_vaccine_serotype	24A	Vaccinated	3	0	0	3	0	0			3_notcovered_13v		not_covered	3_notcovered_13v	Serotype not covered	<=2	S	<=0.25	S	<=0.5	S	S	0.25	S	S	<=0.12	S	S	<=0.5	S	<=1	S	<=0.12	S
AUSMDU00074036	SRR23725729	SRP426086	PRJNA857543	SAMN33607509	Blood	invasive	invasive	2022	2022-06-22	1940-03-27	162	6	82.5836	non_vaccine_serotype	non_vaccine_serotype	15C	Unknown	unknown	0	0	0	0	0					Unknown		Unknown	<=2	S	<=0.25	S	<=0.5	S	S	<=0.12	S	S	<=0.12	S	S	<=0.5	S	2	S	<=0.12	S
AUSMDU00066705	SRR23727221	SRP426086	PRJNA857543	SAMN33606364	Other	invasive	invasive	2021	2021-11-30	1936-04-24	166	6	85	non_vaccine_serotype	non_vaccine_serotype	23A	Vaccinated	1	0	0	1	0	0			1_notcovered_13v		not_covered	1_notcovered_13v	Serotype not covered	8	R	>2	R	4	R	R	1	I	S	2	R	I	>4	R	4	S	>1	R
AUSMDU00060585	SRR23727217	SRP426086	PRJNA857543	SAMN33606368	Blood	invasive	invasive	2021	2021-05-13	1939-11-26	166	6	81	non_vaccine_serotype	non_vaccine_serotype	23A	Unknown	unknown	0	0	0	0	0					Unknown		Unknown	16	R	NA	NA	4	R	R	2	R	I	>2	R	R	>4	R	4	S	>1	R
AUSMDU00068449	SRR23727624	SRP426086	PRJNA857543	SAMN33606369	Blood	invasive	invasive	2022	2022-02-21		166	6		non_vaccine_serotype	non_vaccine_serotype	23A	Unknown	unknown	0	0	0	0	0					Unknown		Unknown	16	R	>2	R	4	R	R	2	R	I	>2	R	R	>4	R	8	R	>1	R
AUSMDU00072438	SRR23725607	SRP426086	PRJNA857543	SAMN33607465	Blood	invasive	invasive	2022	2022-06-09	1967-02-21	166	6	55.6603	non_vaccine_serotype	non_vaccine_serotype	23A	Unknown	unknown	0	0	0	0	0					Unknown		Unknown	<=2	S	<=0.25	S	<=0.5	S	S	<=0.12	S	S	0.25	S	S	<=0.5	S	4	S	<=0.12	S
AUSMDU00036765	SRR23726244	SRP426086	PRJNA857543	SAMN33606932	Blood	invasive	invasive	2018	2018-07-18	1970-12-29	172	5	47	vaccine_serotype	vaccine_serotype	19A	Unknown	unknown	0	0	0	0	0					Unknown		Unknown	<=2	S	<=0.25	S	<=0.5	S	S	<=0.12	S	S	0.25	S	S	1	S	4	S	<=0.12	S
AUSMDU00072565	SRR23725602	SRP426086	PRJNA857543	SAMN33607471	Blood	invasive	invasive	2022	2022-06-12	1944-03-31	172	5	78.5699	non_vaccine_serotype	add-23v-PPV	15B	Unknown	unknown	0	0	0	0	0					Unknown		Unknown	<=2	S	<=0.25	S	<=0.5	S	S	0.25	S	S	0.5	S	S	<=0.5	S	4	S	<=0.12	S
AUSMDU00034728	SRR23726163	SRP426086	PRJNA857543	SAMN33606666	Blood	invasive	invasive	2019	2019-08-19	1973-09-13	177	44	45	non_vaccine_serotype	non_vaccine_serotype	07B/07C/40	Unknown	unknown	0	0	0	0	0					Unknown		Unknown	<=2	S	<=0.25	S	<=0.5	S	S	<=0.12	S	S	<=0.12	S	S	<=0.5	S	4	S	<=0.12	S
AUSMDU00037446	SRR23725947	SRP426086	PRJNA857543	SAMN33607003	Blood	invasive	invasive	2018	2018-08-13	2018-02-10	177	44	0	non_vaccine_serotype	non_vaccine_serotype	24B	Vaccinated	1	0	0	1	0	0			1_notcovered_13v		not_covered	1_notcovered_13v	Serotype not covered	<=2	S	<=0.25	S	<=0.5	S	S	<=0.12	S	S	<=0.12	S	S	<=0.5	S	2	S	<=0.12	S
AUSMDU00022715	SRR23725455	SRP426086	PRJNA857543	SAMN33607180	Blood	invasive	invasive	2018	2018-11-21	1937-07-18	177	44	81	non_vaccine_serotype	non_vaccine_serotype	24B	Vaccinated	2	2	0	0	0	0	2_notcovered_23v				not_covered	2_notcovered_23v	Serotype not covered	<=2	S	<=0.25	S	<=0.5	S	S	<=0.12	S	S	<=0.12	S	S	<=0.5	S	4	S	<=0.12	S
AUSMDU00037278	SRR23725503	SRP426086	PRJNA857543	SAMN33607273	Blood	invasive	invasive	2018	2018-07-27	1949-07-11	177	44	69	non_vaccine_serotype	non_vaccine_serotype	24B	Not vaccinated	0	0	0	0	0	0					Not vaccinated		Not vaccinated	<=2	S	<=0.25	S	<=0.5	S	S	<=0.12	S	S	<=0.12	S	S	<=0.5	S	2	S	<=0.12	S
AUSMDU00037299	SRR23725502	SRP426086	PRJNA857543	SAMN33607274	Blood	invasive	invasive	2018	2018-08-09	1940-03-03	177	44	78	non_vaccine_serotype	non_vaccine_serotype	24B	Unknown	unknown	0	0	0	0	0					Unknown		Unknown	<=2	S	<=0.25	S	<=0.5	S	S	<=0.12	S	S	<=0.12	S	S	<=0.5	S	2	S	<=0.12	S
AUSMDU00020163	SRR23725500	SRP426086	PRJNA857543	SAMN33607276	Blood	invasive	invasive	2018	2018-09-18	1970-07-10	177	44	48	non_vaccine_serotype	non_vaccine_serotype	24B	Unknown	unknown	0	0	0	0	0					Unknown		Unknown	<=2	S	<=0.25	S	<=0.5	S	S	<=0.12	S	S	<=0.12	S	S	<=0.5	S	2	S	<=0.12	S
AUSMDU00021529	SRR23725499	SRP426086	PRJNA857543	SAMN33607277	Blood	invasive	invasive	2018	2018-10-22	1984-11-29	177	44	33	non_vaccine_serotype	non_vaccine_serotype	24B	Unknown	unknown	0	0	0	0	0					Unknown		Unknown	<=2	S	<=0.25	S	<=0.5	S	S	<=0.12	S	S	<=0.12	S	S	<=0.5	S	2	S	<=0.12	S
AUSMDU00042294	SRR23725495	SRP426086	PRJNA857543	SAMN33607280	Blood	invasive	invasive	2020	2020-02-19	1957-05-25	177	44	62	non_vaccine_serotype	non_vaccine_serotype	24B	Unknown	unknown	0	0	0	0	0					Unknown		Unknown	<=2	S	<=0.25	S	<=0.5	S	S	<=0.12	S	S	<=0.12	S	S	<=0.5	S	2	S	<=0.12	S
AUSMDU00069654	SRR23725469	SRP426086	PRJNA857543	SAMN33607391	Blood	invasive	invasive	2022	2022-03-30	1943-08-22	177	44	79.1781	non_vaccine_serotype	non_vaccine_serotype	07C	Unknown	unknown	0	0	0	0	0					Unknown		Unknown	<=2	S	<=0.25	S	<=0.5	S	S	<=0.12	S	S	<=0.12	S	S	<=0.5	S	4	S	<=0.12	S
AUSMDU00030159	SRR23727270	SRP426086	PRJNA857543	SAMN33606239	Blood	invasive	invasive	2019	2019-05-29	1942-06-01	179	44	77	vaccine_serotype	vaccine_serotype	19F	Not vaccinated	0	0	0	0	0	0					Not vaccinated		Not vaccinated	4	I	>2	R	2	R	I	2	R	I	2	R	I	>4	R	4	S	>1	R
AUSMDU00039482	SRR23726107	SRP426086	PRJNA857543	SAMN33606855	Swab	invasive	invasive	2019	2019-11-29	1953-02-15	179	44	66	vaccine_serotype	vaccine_serotype	19F	Vaccinated	1	1	0	0	0	0	1_covered_23v				vaccine_covered	1_covered_23v	Primary dose (23v)	<=2	S	<=0.25	S	<=0.5	S	S	0.25	S	S	0.5	S	S	2	I	4	S	<=0.12	S
AUSMDU00038192	SRR23726285	SRP426086	PRJNA857543	SAMN33607038	Blood	invasive	invasive	2019	2019-11-14	1988-12-02	179	44	30	vaccine_serotype	vaccine_serotype	19F	Unknown	unknown	0	0	0	0	0					Unknown		Unknown	<=2	S	<=0.25	S	<=0.5	S	S	0.5	S	S	0.5	S	S	4	R	4	S	<=0.12	S
AUSMDU00042636	SRR23725558	SRP426086	PRJNA857543	SAMN33607048	Blood	invasive	invasive	2020	2020-02-21	1948-03-25	179	44	71	vaccine_serotype	vaccine_serotype	19F	Not vaccinated	0	0	0	0	0	0					Not vaccinated		Not vaccinated	<=2	S	>2	R	<=0.5	S	S	0.25	S	S	0.5	S	S	2	I	4	S	>1	R
AUSMDU00056078	SRR23725407	SRP426086	PRJNA857543	SAMN33607066	Swab	invasive	invasive	2021	2021-01-14	1945-11-09	179	44	75	vaccine_serotype	vaccine_serotype	19F	Not vaccinated	0	0	0	0	0	0					Not vaccinated		Not vaccinated	<=2	S	NA	NA	1	I	S	0.5	S	S	1	I	S	4	R	4	S	>1	R
AUSMDU00036365	SRR23727262	SRP426086	PRJNA857543	SAMN33606245	Blood	invasive	invasive	2018	2018-07-01	1960-04-10	180	12	58	vaccine_serotype	vaccine_serotype	3	Unknown	unknown	0	0	0	0	0					Unknown		Unknown	NA	NA	NA	NA	<=0.5	S	S	<=0.12	S	S	<=0.12	S	S	<=0.5	S	4	S	<=0.12	S
AUSMDU00036364	SRR23727261	SRP426086	PRJNA857543	SAMN33606246	Blood	invasive	invasive	2018	2018-07-02	1935-02-05	180	12	83	vaccine_serotype	vaccine_serotype	3	Unknown	unknown	0	0	0	0	0					Unknown		Unknown	NA	NA	NA	NA	<=0.5	S	S	<=0.12	S	S	<=0.12	S	S	<=0.5	S	2	S	<=0.12	S
AUSMDU00067264	SRR23727260	SRP426086	PRJNA857543	SAMN33606247	Blood	invasive	invasive	2021	2021-04-07	1961-06-13	180	12	59	vaccine_serotype	vaccine_serotype	3	Vaccinated	1	0	0	1	0	0			1_covered_13v		vaccine_covered	1_covered_13v	Primary dose (13v)	NA	NA	NA	NA	<=0.5	S	S	<=0.12	S	S	<=0.12	S	S	<=0.5	S	2	S	<=0.12	S
AUSMDU00063243	SRR23727258	SRP426086	PRJNA857543	SAMN33606249	Blood	invasive	invasive	2021	2021-07-20	1954-03-07	180	12	67	vaccine_serotype	vaccine_serotype	3	Vaccinated	1	0	0	1	0	0			1_covered_13v		vaccine_covered	1_covered_13v	Primary dose (13v)	NA	NA	NA	NA	<=0.5	S	S	<=0.12	S	S	<=0.12	S	S	<=0.5	S	<=1	S	<=0.12	S
AUSMDU00032066	SRR23727635	SRP426086	PRJNA857543	SAMN33606251	Blood	invasive	invasive	2019	2019-05-17	1943-08-22	180	12	75	vaccine_serotype	vaccine_serotype	3	Unknown	unknown	0	0	0	0	0					Unknown		Unknown	NA	NA	NA	NA	<=0.5	S	S	<=0.12	S	S	<=0.12	S	S	<=0.5	S	2	S	<=0.12	S
AUSMDU00060124	SRR23727651	SRP426086	PRJNA857543	SAMN33606257	Blood	invasive	invasive	2021	2021-04-26	1931-12-26	180	12	89	vaccine_serotype	vaccine_serotype	3	Unknown	unknown	0	0	0	0	0					Unknown		Unknown	NA	NA	NA	NA	<=0.5	S	S	<=0.12	S	S	<=0.12	S	S	<=0.5	S	2	S	<=0.12	S
AUSMDU00060364	SRR23727649	SRP426086	PRJNA857543	SAMN33606259	Blood	invasive	invasive	2021	2021-05-04	1936-01-29	180	12	85	vaccine_serotype	vaccine_serotype	3	Unknown	unknown	0	0	0	0	0					Unknown		Unknown	NA	NA	NA	NA	<=0.5	S	S	<=0.12	S	S	<=0.12	S	S	<=0.5	S	2	S	<=0.12	S
AUSMDU00067265	SRR23727648	SRP426086	PRJNA857543	SAMN33606260	Blood	invasive	invasive	2021	2021-05-21	1936-04-30	180	12	85	vaccine_serotype	vaccine_serotype	3	Unknown	unknown	0	0	0	0	0					Unknown		Unknown	NA	NA	NA	NA	<=0.5	S	S	<=0.12	S	S	<=0.12	S	S	<=0.5	S	4	S	<=0.12	S
AUSMDU00067267	SRR23727647	SRP426086	PRJNA857543	SAMN33606261	Blood	invasive	invasive	2021	2021-05-24	2001-12-16	180	12	19	vaccine_serotype	vaccine_serotype	3	Not vaccinated	0	0	0	0	0	0					Not vaccinated		Not vaccinated	NA	NA	NA	NA	<=0.5	S	S	<=0.12	S	S	<=0.12	S	S	<=0.5	S	4	S	<=0.12	S
AUSMDU00061681	SRR23727645	SRP426086	PRJNA857543	SAMN33606262	Blood	invasive	invasive	2021	2021-06-11	1949-07-17	180	12	71	vaccine_serotype	vaccine_serotype	3	Unknown	unknown	0	0	0	0	0					Unknown		Unknown	NA	NA	NA	NA	<=0.5	S	S	<=0.12	S	S	<=0.12	S	S	<=0.5	S	4	S	<=0.12	S
AUSMDU00062142	SRR23727644	SRP426086	PRJNA857543	SAMN33606263	Blood	invasive	invasive	2021	2021-06-24	1973-03-12	180	12	48	vaccine_serotype	vaccine_serotype	3	Not vaccinated	0	0	0	0	0	0					Not vaccinated		Not vaccinated	NA	NA	NA	NA	<=0.5	S	S	<=0.12	S	S	<=0.12	S	S	<=0.5	S	2	S	<=0.12	S
AUSMDU00064161	SRR23727643	SRP426086	PRJNA857543	SAMN33606264	Blood	invasive	invasive	2021	2021-07-21	1984-09-18	180	12	36	vaccine_serotype	vaccine_serotype	3	Unknown	unknown	0	0	0	0	0					Unknown		Unknown	NA	NA	NA	NA	<=0.5	S	S	<=0.12	S	S	<=0.12	S	S	<=0.5	S	4	S	<=0.12	S
AUSMDU00063647	SRR23727642	SRP426086	PRJNA857543	SAMN33606265	Blood	invasive	invasive	2021	2021-07-21	1957-08-03	180	12	64	vaccine_serotype	vaccine_serotype	3	Unknown	unknown	0	0	0	0	0					Unknown		Unknown	NA	NA	NA	NA	<=0.5	S	S	<=0.12	S	S	<=0.12	S	S	<=0.5	S	4	S	<=0.12	S
AUSMDU00056827	SRR23727632	SRP426086	PRJNA857543	SAMN33606274	Blood	invasive	invasive	2021	2021-02-11	2016-10-25	180	12	4	vaccine_serotype	vaccine_serotype	3	Vaccinated	1	1	0	0	0	0	1_covered_23v				vaccine_covered	1_covered_23v	Primary dose (23v)	NA	NA	NA	NA	<=0.5	S	S	<=0.12	S	S	<=0.12	S	S	<=0.5	S	4	S	<=0.12	S
AUSMDU00067266	SRR23727250	SRP426086	PRJNA857543	SAMN33606275	Blood	invasive	invasive	2021	2021-05-23	1967-05-16	180	12	54	vaccine_serotype	vaccine_serotype	3	Vaccinated	1	1	0	0	0	0	1_covered_23v				vaccine_covered	1_covered_23v	Primary dose (23v)	NA	NA	NA	NA	<=0.5	S	S	0.25	S	S	<=0.12	S	S	<=0.5	S	2	S	<=0.12	S
AUSMDU00062050	SRR23727373	SRP426086	PRJNA857543	SAMN33606337	Blood	invasive	invasive	2021	2021-06-20	2016-06-11	180	12	5	vaccine_serotype	vaccine_serotype	3	Vaccinated	3	0	0	3	0	0			3_covered_13v		vaccine_covered	3_covered_13v	Fully vaccinated	NA	NA	NA	NA	<=0.5	S	S	<=0.12	S	S	<=0.12	S	S	<=0.5	S	4	S	<=0.12	S
AUSMDU00037700	SRR23727607	SRP426086	PRJNA857543	SAMN33606373	Blood	invasive	invasive	2018	2018-07-04	1966-11-17	180	12	51	vaccine_serotype	vaccine_serotype	3	Unknown	unknown	0	0	0	0	0					Unknown		Unknown	<=2	S	<=0.25	S	<=0.5	S	S	<=0.12	S	S	<=0.12	S	S	<=0.5	S	<=1	S	<=0.12	S
AUSMDU00037118	SRR23727620	SRP426086	PRJNA857543	SAMN33606374	Blood	invasive	invasive	2018	2018-07-07	1921-10-07	180	12	96	vaccine_serotype	vaccine_serotype	3	Not vaccinated	0	0	0	0	0	0					Not vaccinated		Not vaccinated	<=2	S	<=0.25	S	<=0.5	S	S	<=0.12	S	S	<=0.12	S	S	<=0.5	S	<=1	S	<=0.12	S
AUSMDU00036735	SRR23727619	SRP426086	PRJNA857543	SAMN33606375	Blood	invasive	invasive	2018	2018-07-08	1940-06-18	180	12	78	vaccine_serotype	vaccine_serotype	3	Not vaccinated	0	0	0	0	0	0					Not vaccinated		Not vaccinated	<=2	S	<=0.25	S	<=0.5	S	S	<=0.12	S	S	<=0.12	S	S	<=0.5	S	2	S	<=0.12	S
AUSMDU00036745	SRR23727618	SRP426086	PRJNA857543	SAMN33606376	Blood	invasive	invasive	2018	2018-07-12	1972-07-28	180	12	45	vaccine_serotype	vaccine_serotype	3	Unknown	unknown	0	0	0	0	0					Unknown		Unknown	<=2	S	<=0.25	S	<=0.5	S	S	<=0.12	S	S	<=0.12	S	S	<=0.5	S	<=1	S	<=0.12	S
AUSMDU00037122	SRR23727616	SRP426086	PRJNA857543	SAMN33606378	Blood	invasive	invasive	2018	2018-07-22	1932-01-29	180	12	86	vaccine_serotype	vaccine_serotype	3	Vaccinated	1	0	0	1	0	0			1_covered_13v		vaccine_covered	1_covered_13v	Primary dose (13v)	<=2	S	<=0.25	S	<=0.5	S	S	<=0.12	S	S	<=0.12	S	S	<=0.5	S	2	S	<=0.12	S
AUSMDU00038061	SRR23727615	SRP426086	PRJNA857543	SAMN33606379	Blood	invasive	invasive	2018	2018-07-23	1984-05-27	180	12	34	vaccine_serotype	vaccine_serotype	3	Unknown	unknown	0	0	0	0	0					Unknown		Unknown	<=2	S	<=0.25	S	<=0.5	S	S	<=0.12	S	S	<=0.12	S	S	<=0.5	S	<=1	S	<=0.12	S
AUSMDU00037133	SRR23727614	SRP426086	PRJNA857543	SAMN33606380	Swab	invasive	invasive	2018	2018-07-26	1973-07-05	180	12	45	vaccine_serotype	vaccine_serotype	3	Unknown	unknown	0	0	0	0	0					Unknown		Unknown	<=2	S	<=0.25	S	<=0.5	S	S	<=0.12	S	S	<=0.12	S	S	<=0.5	S	<=1	S	<=0.12	S
AUSMDU00037285	SRR23727613	SRP426086	PRJNA857543	SAMN33606381	Blood	invasive	invasive	2018	2018-07-28	1945-05-15	180	12	73	vaccine_serotype	vaccine_serotype	3	Not vaccinated	0	0	0	0	0	0					Not vaccinated		Not vaccinated	<=2	S	>2	R	<=0.5	S	S	0.25	S	S	0.5	S	S	1	S	16	R	>1	R
AUSMDU00037282	SRR23727489	SRP426086	PRJNA857543	SAMN33606382	Blood	invasive	invasive	2018	2018-07-29	1927-07-19	180	12	91	vaccine_serotype	vaccine_serotype	3	Not vaccinated	0	0	0	0	0	0					Not vaccinated		Not vaccinated	<=2	S	<=0.25	S	<=0.5	S	S	<=0.12	S	S	<=0.12	S	S	<=0.5	S	<=1	S	<=0.12	S
AUSMDU00037313	SRR23727488	SRP426086	PRJNA857543	SAMN33606383	Blood	invasive	invasive	2018	2018-08-12	1968-05-30	180	12	50	vaccine_serotype	vaccine_serotype	3	Not vaccinated	0	0	0	0	0	0					Not vaccinated		Not vaccinated	<=2	S	<=0.25	S	<=0.5	S	S	<=0.12	S	S	<=0.12	S	S	<=0.5	S	2	S	<=0.12	S
AUSMDU00038065	SRR23727487	SRP426086	PRJNA857543	SAMN33606384	Blood	invasive	invasive	2018	2018-08-23	1967-10-24	180	12	50	vaccine_serotype	vaccine_serotype	3	Unknown	unknown	0	0	0	0	0					Unknown		Unknown	<=2	S	<=0.25	S	<=0.5	S	S	<=0.12	S	S	<=0.12	S	S	<=0.5	S	<=1	S	<=0.12	S
AUSMDU00038066	SRR23727486	SRP426086	PRJNA857543	SAMN33606385	Blood	invasive	invasive	2018	2018-08-23	1923-12-05	180	12	94	vaccine_serotype	vaccine_serotype	3	Not vaccinated	0	0	0	0	0	0					Not vaccinated		Not vaccinated	<=2	S	<=0.25	S	<=0.5	S	S	<=0.12	S	S	<=0.12	S	S	<=0.5	S	<=1	S	<=0.12	S
AUSMDU00037472	SRR23727612	SRP426086	PRJNA857543	SAMN33606386	Blood	invasive	invasive	2018	2018-08-27	1956-03-06	180	12	62	vaccine_serotype	vaccine_serotype	3	Unknown	unknown	0	0	0	0	0					Unknown		Unknown	<=2	S	<=0.25	S	<=0.5	S	S	<=0.12	S	S	<=0.12	S	S	<=0.5	S	2	S	<=0.12	S
AUSMDU00019521	SRR23727611	SRP426086	PRJNA857543	SAMN33606387	Blood	invasive	invasive	2018	2018-08-29	1958-08-31	180	12	60	vaccine_serotype	vaccine_serotype	3	Not vaccinated	0	0	0	0	0	0					Not vaccinated		Not vaccinated	<=2	S	<=0.25	S	<=0.5	S	S	<=0.12	S	S	<=0.12	S	S	<=0.5	S	2	S	<=0.12	S
AUSMDU00019448	SRR23727483	SRP426086	PRJNA857543	SAMN33606388	Blood	invasive	invasive	2018	2018-08-29	1931-09-09	180	12	87	vaccine_serotype	vaccine_serotype	3	Not vaccinated	0	0	0	0	0	0					Not vaccinated		Not vaccinated	<=2	S	<=0.25	S	<=0.5	S	S	<=0.12	S	S	<=0.12	S	S	<=0.5	S	2	S	<=0.12	S
AUSMDU00019654	SRR23727481	SRP426086	PRJNA857543	SAMN33606390	Blood	invasive	invasive	2018	2018-09-03	1938-12-03	180	12	79	vaccine_serotype	vaccine_serotype	3	Vaccinated	1	0	0	1	0	0			1_covered_13v		vaccine_covered	1_covered_13v	Primary dose (13v)	<=2	S	<=0.25	S	<=0.5	S	S	<=0.12	S	S	<=0.12	S	S	<=0.5	S	2	S	<=0.12	S
AUSMDU00037474	SRR23727598	SRP426086	PRJNA857543	SAMN33606391	Blood	invasive	invasive	2018	2018-09-06	1946-02-28	180	12	72	vaccine_serotype	vaccine_serotype	3	Not vaccinated	0	0	0	0	0	0					Not vaccinated		Not vaccinated	<=2	S	<=0.25	S	<=0.5	S	S	<=0.12	S	S	<=0.12	S	S	<=0.5	S	<=1	S	<=0.12	S
AUSMDU00019990	SRR23727496	SRP426086	PRJNA857543	SAMN33606392	Blood	invasive	invasive	2018	2018-09-15	2018-08-14	180	12	0	vaccine_serotype	vaccine_serotype	3	Vaccinated	1	0	0	1	0	0			1_covered_13v		vaccine_covered	1_covered_13v	Primary dose (13v)	<=2	S	<=0.25	S	<=0.5	S	S	<=0.12	S	S	<=0.12	S	S	<=0.5	S	<=1	S	<=0.12	S
AUSMDU00022653	SRR23727466	SRP426086	PRJNA857543	SAMN33606393	Blood	invasive	invasive	2018	2018-11-15	2018-06-15	180	12	0	vaccine_serotype	vaccine_serotype	3	Vaccinated	1	0	0	1	0	0			1_covered_13v		vaccine_covered	1_covered_13v	Primary dose (13v)	<=2	S	<=0.25	S	<=0.5	S	S	<=0.12	S	S	<=0.12	S	S	<=0.5	S	<=1	S	<=0.12	S
AUSMDU00027878	SRR23727465	SRP426086	PRJNA857543	SAMN33606394	Blood	invasive	invasive	2019	2019-04-05	1942-06-06	180	12	76	vaccine_serotype	vaccine_serotype	3	Vaccinated	1	0	0	1	0	0			1_covered_13v		vaccine_covered	1_covered_13v	Primary dose (13v)	<=2	S	<=0.25	S	<=0.5	S	S	<=0.12	S	S	<=0.12	S	S	<=0.5	S	2	S	<=0.12	S
AUSMDU00020145	SRR23727606	SRP426086	PRJNA857543	SAMN33606396	Blood	invasive	invasive	2018	2018-09-17	1951-04-02	180	12	67	vaccine_serotype	vaccine_serotype	3	Not vaccinated	0	0	0	0	0	0					Not vaccinated		Not vaccinated	<=2	S	<=0.25	S	<=0.5	S	S	<=0.12	S	S	<=0.12	S	S	<=0.5	S	2	S	<=0.12	S
AUSMDU00020164	SRR23727605	SRP426086	PRJNA857543	SAMN33606397	Blood	invasive	invasive	2018	43361	1928-08-29	180	12	90	vaccine_serotype	vaccine_serotype	3	Not vaccinated	0	0	0	0	0	0					Not vaccinated		Not vaccinated	<=2	S	<=0.25	S	<=0.5	S	S	<=0.12	S	S	<=0.12	S	S	<=0.5	S	2	S	<=0.12	S
AUSMDU00029757	SRR23727604	SRP426086	PRJNA857543	SAMN33606398	Blood	invasive	invasive	2019	2019-05-24	1952-05-11	180	12	67	vaccine_serotype	vaccine_serotype	3	Vaccinated	1	0	0	1	0	0			1_covered_13v		vaccine_covered	1_covered_13v	Primary dose (13v)	<=2	S	<=0.25	S	<=0.5	S	S	<=0.12	S	S	<=0.12	S	S	<=0.5	S	2	S	<=0.12	S
AUSMDU00030930	SRR23727603	SRP426086	PRJNA857543	SAMN33606399	Blood	invasive	invasive	2019	2019-06-24	1963-07-21	180	12	55	vaccine_serotype	vaccine_serotype	3	Vaccinated	1	0	0	1	0	0			1_covered_13v		vaccine_covered	1_covered_13v	Primary dose (13v)	<=2	S	<=0.25	S	<=0.5	S	S	<=0.12	S	S	<=0.12	S	S	<=0.5	S	2	S	<=0.12	S
AUSMDU00038064	SRR23727602	SRP426086	PRJNA857543	SAMN33606400	Blood	invasive	invasive	2018	2018-10-08	1968-08-22	180	12	50	vaccine_serotype	vaccine_serotype	3	Unknown	unknown	0	0	0	0	0					Unknown		Unknown	<=2	S	<=0.25	S	<=0.5	S	S	<=0.12	S	S	<=0.12	S	S	<=0.5	S	2	S	<=0.12	S
AUSMDU00031477	SRR23727600	SRP426086	PRJNA857543	SAMN33606401	Blood	invasive	invasive	2019	2019-07-08	1932-09-23	180	12	86	vaccine_serotype	vaccine_serotype	3	Vaccinated	1	0	0	1	0	0			1_covered_13v		vaccine_covered	1_covered_13v	Primary dose (13v)	<=2	S	<=0.25	S	<=0.5	S	S	<=0.12	S	S	<=0.12	S	S	<=0.5	S	2	S	<=0.12	S
AUSMDU00034185	SRR23727594	SRP426086	PRJNA857543	SAMN33606402	Blood	invasive	invasive	2019	2019-08-15	2017-06-25	180	12	2	vaccine_serotype	vaccine_serotype	3	Vaccinated	1	0	0	1	0	0			1_covered_13v		vaccine_covered	1_covered_13v	Primary dose (13v)	<=2	S	<=0.25	S	<=0.5	S	S	<=0.12	S	S	<=0.12	S	S	<=0.5	S	4	S	<=0.12	S
AUSMDU00021212	SRR23727480	SRP426086	PRJNA857543	SAMN33606403	Blood	invasive	invasive	2018	2018-10-10	1942-03-26	180	12	76	vaccine_serotype	vaccine_serotype	3	Unknown	unknown	0	0	0	0	0					Unknown		Unknown	<=2	S	<=0.25	S	<=0.5	S	S	0.5	S	S	1	I	S	<=0.5	S	2	S	<=0.12	S
AUSMDU00021050	SRR23727479	SRP426086	PRJNA857543	SAMN33606404	Blood	invasive	invasive	2018	2018-10-10	1972-12-02	180	12	45	vaccine_serotype	vaccine_serotype	3	Unknown	unknown	0	0	0	0	0					Unknown		Unknown	<=2	S	<=0.25	S	<=0.5	S	S	<=0.12	S	S	<=0.12	S	S	<=0.5	S	2	S	<=0.12	S
AUSMDU00021370	SRR23727478	SRP426086	PRJNA857543	SAMN33606405	Blood	invasive	invasive	2018	2018-10-17	1945-10-27	180	12	73	vaccine_serotype	vaccine_serotype	3	Unknown	unknown	0	0	0	0	0					Unknown		Unknown	<=2	S	<=0.25	S	<=0.5	S	S	<=0.12	S	S	<=0.12	S	S	<=0.5	S	<=1	S	<=0.12	S
AUSMDU00035152	SRR23727495	SRP426086	PRJNA857543	SAMN33606406	Lung Fluid	invasive	invasive	2019	2019-09-03	2017-10-26	180	12	1	vaccine_serotype	vaccine_serotype	3	Vaccinated	1	0	0	1	0	0			1_covered_13v		vaccine_covered	1_covered_13v	Primary dose (13v)	<=2	S	<=0.25	S	<=0.5	S	S	<=0.12	S	S	<=0.12	S	S	<=0.5	S	2	S	<=0.12	S
AUSMDU00036066	SRR23727494	SRP426086	PRJNA857543	SAMN33606407	Blood	invasive	invasive	2019	2019-09-30	1966-08-16	180	12	53	vaccine_serotype	vaccine_serotype	3	Vaccinated	1	0	0	1	0	0			1_covered_13v		vaccine_covered	1_covered_13v	Primary dose (13v)	<=2	S	<=0.25	S	<=0.5	S	S	<=0.12	S	S	<=0.12	S	S	<=0.5	S	4	S	<=0.12	S
AUSMDU00021946	SRR23727493	SRP426086	PRJNA857543	SAMN33606408	Blood	invasive	invasive	2018	2018-10-31	1984-07-18	180	12	34	vaccine_serotype	vaccine_serotype	3	Unknown	unknown	0	0	0	0	0					Unknown		Unknown	<=2	S	<=0.25	S	<=0.5	S	S	<=0.12	S	S	<=0.12	S	S	<=0.5	S	2	S	<=0.12	S
AUSMDU00021907	SRR23727492	SRP426086	PRJNA857543	SAMN33606409	Blood	invasive	invasive	2018	2018-11-03	1941-10-21	180	12	77	vaccine_serotype	vaccine_serotype	3	Unknown	unknown	0	0	0	0	0					Unknown		Unknown	<=2	S	<=0.25	S	<=0.5	S	S	<=0.12	S	S	<=0.12	S	S	<=0.5	S	<=1	S	<=0.12	S
AUSMDU00022154	SRR23727601	SRP426086	PRJNA857543	SAMN33606410	Blood	invasive	invasive	2018	2018-11-12	1949-12-13	180	12	68	vaccine_serotype	vaccine_serotype	3	Not vaccinated	0	0	0	0	0	0					Not vaccinated		Not vaccinated	<=2	S	<=0.25	S	<=0.5	S	S	<=0.12	S	S	<=0.12	S	S	<=0.5	S	<=1	S	<=0.12	S
AUSMDU00023320	SRR23727491	SRP426086	PRJNA857543	SAMN33606411	Blood	invasive	invasive	2018	2018-12-03	2003-10-04	180	12	15	vaccine_serotype	vaccine_serotype	3	Vaccinated	1	0	1	0	0	0		1_notcovered_7v			not_covered	1_notcovered_7v	Serotype not covered	<=2	S	<=0.25	S	<=0.5	S	S	<=0.12	S	S	<=0.12	S	S	<=0.5	S	<=1	S	<=0.12	S
AUSMDU00022607	SRR23727484	SRP426086	PRJNA857543	SAMN33606412	Blood	invasive	invasive	2018	2018-11-19	1944-11-08	180	12	74	vaccine_serotype	vaccine_serotype	3	Unknown	unknown	0	0	0	0	0					Unknown		Unknown	<=2	S	<=0.25	S	<=0.5	S	S	<=0.12	S	S	<=0.12	S	S	<=0.5	S	2	S	<=0.12	S
AUSMDU00022734	SRR23727597	SRP426086	PRJNA857543	SAMN33606413	Swab	invasive	invasive	2018	2018-11-21	1986-11-07	180	12	32	vaccine_serotype	vaccine_serotype	3	Not vaccinated	0	0	0	0	0	0					Not vaccinated		Not vaccinated	<=2	S	<=0.25	S	<=0.5	S	S	<=0.12	S	S	<=0.12	S	S	<=0.5	S	2	S	<=0.12	S
AUSMDU00022980	SRR23727596	SRP426086	PRJNA857543	SAMN33606414	Lung Fluid	invasive	invasive	2018	2018-11-22	2003-10-21	180	12	15	vaccine_serotype	vaccine_serotype	3	Unknown	unknown	0	0	0	0	0					Unknown		Unknown	<=2	S	<=0.25	S	<=0.5	S	S	0.5	S	S	1	I	S	<=0.5	S	4	S	<=0.12	S
AUSMDU00036417	SRR23727595	SRP426086	PRJNA857543	SAMN33606415	Blood	invasive	invasive	2019	2019-10-05	1940-12-19	180	12	78	vaccine_serotype	vaccine_serotype	3	Vaccinated	1	0	0	1	0	0			1_covered_13v		vaccine_covered	1_covered_13v	Primary dose (13v)	<=2	S	<=0.25	S	<=0.5	S	S	<=0.12	S	S	<=0.12	S	S	<=0.5	S	4	S	<=0.12	S
AUSMDU00023043	SRR23727356	SRP426086	PRJNA857543	SAMN33606416	Blood	invasive	invasive	2018	2018-11-27	1966-10-24	180	12	52	vaccine_serotype	vaccine_serotype	3	Unknown	unknown	0	0	0	0	0					Unknown		Unknown	<=2	S	<=0.25	S	<=0.5	S	S	<=0.12	S	S	<=0.12	S	S	<=0.5	S	2	S	<=0.12	S
AUSMDU00023044	SRR23727355	SRP426086	PRJNA857543	SAMN33606417	Blood	invasive	invasive	2018	2018-11-28	2018-11-28	180	12	0	vaccine_serotype	vaccine_serotype	3	Unknown	unknown	0	0	0	0	0					Unknown		Unknown	<=2	S	<=0.25	S	<=0.5	S	S	<=0.12	S	S	<=0.12	S	S	<=0.5	S	2	S	<=0.12	S
AUSMDU00037021	SRR23727468	SRP426086	PRJNA857543	SAMN33606418	Blood	invasive	invasive	2019	2019-10-14	1943-09-23	180	12	76	vaccine_serotype	vaccine_serotype	3	Vaccinated	1	0	0	1	0	0			1_covered_13v		vaccine_covered	1_covered_13v	Primary dose (13v)	<=2	S	<=0.25	S	<=0.5	S	S	<=0.12	S	S	<=0.12	S	S	<=0.5	S	4	S	<=0.12	S
AUSMDU00037910	SRR23727467	SRP426086	PRJNA857543	SAMN33606419	Blood	invasive	invasive	2019	2019-11-07	1939-06-05	180	12	80	vaccine_serotype	vaccine_serotype	3	Vaccinated	1	0	0	1	0	0			1_covered_13v		vaccine_covered	1_covered_13v	Primary dose (13v)	<=2	S	<=0.25	S	<=0.5	S	S	<=0.12	S	S	<=0.12	S	S	<=0.5	S	2	S	<=0.12	S
AUSMDU00023991	SRR23727477	SRP426086	PRJNA857543	SAMN33606420	Blood	invasive	invasive	2018	2018-12-06	1939-06-27	180	12	79	vaccine_serotype	vaccine_serotype	3	Unknown	unknown	0	0	0	0	0					Unknown		Unknown	<=2	S	<=0.25	S	<=0.5	S	S	<=0.12	S	S	<=0.12	S	S	<=0.5	S	<=1	S	<=0.12	S
AUSMDU00039604	SRR23727366	SRP426086	PRJNA857543	SAMN33606421	Blood	invasive	invasive	2019	2019-12-16	1947-06-18	180	12	72	vaccine_serotype	vaccine_serotype	3	Vaccinated	1	0	0	1	0	0			1_covered_13v		vaccine_covered	1_covered_13v	Primary dose (13v)	<=2	S	<=0.25	S	<=0.5	S	S	<=0.12	S	S	<=0.12	S	S	<=0.5	S	4	S	<=0.12	S
AUSMDU00024219	SRR23727364	SRP426086	PRJNA857543	SAMN33606422	Blood	invasive	invasive	2019	2018-12-31	1966-08-05	180	12	52	vaccine_serotype	vaccine_serotype	3	Not vaccinated	0	0	0	0	0	0					Not vaccinated		Not vaccinated	<=2	S	<=0.25	S	<=0.5	S	S	<=0.12	S	S	<=0.12	S	S	<=0.5	S	<=1	S	<=0.12	S
AUSMDU00024481	SRR23727476	SRP426086	PRJNA857543	SAMN33606423	Blood	invasive	invasive	2019	2019-01-08	1953-08-01	180	12	65	vaccine_serotype	vaccine_serotype	3	Not vaccinated	0	0	0	0	0	0					Not vaccinated		Not vaccinated	<=2	S	<=0.25	S	<=0.5	S	S	<=0.12	S	S	<=0.12	S	S	<=0.5	S	<=1	S	<=0.12	S
AUSMDU00024528	SRR23727475	SRP426086	PRJNA857543	SAMN33606424	Blood	invasive	invasive	2019	2019-01-11	1975-08-22	180	12	43	vaccine_serotype	vaccine_serotype	3	Unknown	unknown	0	0	0	0	0					Unknown		Unknown	<=2	S	<=0.25	S	<=0.5	S	S	<=0.12	S	S	<=0.12	S	S	<=0.5	S	<=1	S	<=0.12	S
AUSMDU00024527	SRR23727474	SRP426086	PRJNA857543	SAMN33606425	Blood	invasive	invasive	2019	2019-01-11	1956-12-09	180	12	62	vaccine_serotype	vaccine_serotype	3	Not vaccinated	0	0	0	0	0	0					Not vaccinated		Not vaccinated	<=2	S	<=0.25	S	<=0.5	S	S	<=0.12	S	S	<=0.12	S	S	<=0.5	S	2	S	<=0.12	S
AUSMDU00024780	SRR23727473	SRP426086	PRJNA857543	SAMN33606426	Blood	invasive	invasive	2019	2019-01-17	1956-07-27	180	12	62	vaccine_serotype	vaccine_serotype	3	Unknown	unknown	0	0	0	0	0					Unknown		Unknown	<=2	S	<=0.25	S	<=0.5	S	S	<=0.12	S	S	<=0.12	S	S	<=0.5	S	<=1	S	<=0.12	S
AUSMDU00025603	SRR23727472	SRP426086	PRJNA857543	SAMN33606427	Blood	invasive	invasive	2019	2019-01-23	1933-09-28	180	12	85	vaccine_serotype	vaccine_serotype	3	Not vaccinated	0	0	0	0	0	0					Not vaccinated		Not vaccinated	<=2	S	<=0.25	S	<=0.5	S	S	<=0.12	S	S	<=0.12	S	S	<=0.5	S	<=1	S	<=0.12	S
AUSMDU00047712	SRR23727471	SRP426086	PRJNA857543	SAMN33606428	Blood	invasive	invasive	2020	2020-06-30	2015-07-04	180	12	4	vaccine_serotype	vaccine_serotype	3	Vaccinated	1	0	0	1	0	0			1_covered_13v		vaccine_covered	1_covered_13v	Primary dose (13v)	<=2	S	<=0.25	S	<=0.5	S	S	<=0.12	S	S	<=0.12	S	S	<=0.5	S	2	S	<=0.12	S
AUSMDU00026623	SRR23727470	SRP426086	PRJNA857543	SAMN33606429	Blood	invasive	invasive	2019	2019-03-04	1980-08-23	180	12	38	vaccine_serotype	vaccine_serotype	3	Unknown	unknown	0	0	0	0	0					Unknown		Unknown	<=2	S	<=0.25	S	<=0.5	S	S	<=0.12	S	S	<=0.12	S	S	<=0.5	S	<=1	S	<=0.12	S
AUSMDU00026629	SRR23727469	SRP426086	PRJNA857543	SAMN33606430	Blood	invasive	invasive	2019	2019-03-08	1973-06-22	180	12	45	vaccine_serotype	vaccine_serotype	3	Unknown	unknown	0	0	0	0	0					Unknown		Unknown	<=2	S	<=0.25	S	<=0.5	S	S	<=0.12	S	S	<=0.12	S	S	<=0.5	S	<=1	S	<=0.12	S
AUSMDU00027331	SRR23727216	SRP426086	PRJNA857543	SAMN33606431	Blood	invasive	invasive	2019	2019-03-27	1971-11-27	180	12	47	vaccine_serotype	vaccine_serotype	3	Unknown	unknown	0	0	0	0	0					Unknown		Unknown	<=2	S	<=0.25	S	<=0.5	S	S	<=0.12	S	S	<=0.12	S	S	<=0.5	S	2	S	<=0.12	S
AUSMDU00027370	SRR23727193	SRP426086	PRJNA857543	SAMN33606432	Blood	invasive	invasive	2019	2019-03-29	1941-03-04	180	12	78	vaccine_serotype	vaccine_serotype	3	Unknown	unknown	0	0	0	0	0					Unknown		Unknown	<=2	S	<=0.25	S	<=0.5	S	S	<=0.12	S	S	<=0.12	S	S	<=0.5	S	<=1	S	<=0.12	S
AUSMDU00028089	SRR23727352	SRP426086	PRJNA857543	SAMN33606435	Blood	invasive	invasive	2019	2019-04-09	1987-11-02	180	12	31	vaccine_serotype	vaccine_serotype	3	Unknown	unknown	0	0	0	0	0					Unknown		Unknown	<=2	S	<=0.25	S	<=0.5	S	S	<=0.12	S	S	<=0.12	S	S	<=0.5	S	<=1	S	<=0.12	S
AUSMDU00028584	SRR23727363	SRP426086	PRJNA857543	SAMN33606437	Blood	invasive	invasive	2019	2019-04-21	1962-10-15	180	12	56	vaccine_serotype	vaccine_serotype	3	Not vaccinated	0	0	0	0	0	0					Not vaccinated		Not vaccinated	<=2	S	<=0.25	S	<=0.5	S	S	<=0.12	S	S	<=0.12	S	S	<=0.5	S	2	S	<=0.12	S
AUSMDU00029261	SRR23727337	SRP426086	PRJNA857543	SAMN33606442	Blood	invasive	invasive	2019	2019-05-13	1992-11-02	180	12	26	vaccine_serotype	vaccine_serotype	3	Unknown	unknown	0	0	0	0	0					Unknown		Unknown	<=2	S	<=0.25	S	<=0.5	S	S	<=0.12	S	S	<=0.12	S	S	<=0.5	S	2	S	<=0.12	S
AUSMDU00029249	SRR23727213	SRP426086	PRJNA857543	SAMN33606443	Blood	invasive	invasive	2019	2019-05-13	1959-11-17	180	12	59	vaccine_serotype	vaccine_serotype	3	Not vaccinated	0	0	0	0	0	0					Not vaccinated		Not vaccinated	<=2	S	<=0.25	S	<=0.5	S	S	<=0.12	S	S	<=0.12	S	S	<=0.5	S	<=1	S	<=0.12	S
AUSMDU00029602	SRR23727351	SRP426086	PRJNA857543	SAMN33606445	Blood	invasive	invasive	2019	2019-05-18	1937-07-30	180	12	81	vaccine_serotype	vaccine_serotype	3	Not vaccinated	0	0	0	0	0	0					Not vaccinated		Not vaccinated	<=2	S	<=0.25	S	<=0.5	S	S	<=0.12	S	S	<=0.12	S	S	<=0.5	S	<=1	S	<=0.12	S
AUSMDU00030093	SRR23727347	SRP426086	PRJNA857543	SAMN33606449	Blood	invasive	invasive	2019	2019-05-30	1965-10-22	180	12	53	vaccine_serotype	vaccine_serotype	3	Not vaccinated	0	0	0	0	0	0					Not vaccinated		Not vaccinated	<=2	S	<=0.25	S	<=0.5	S	S	<=0.12	S	S	<=0.12	S	S	<=0.5	S	<=1	S	<=0.12	S
AUSMDU00030046	SRR23727346	SRP426086	PRJNA857543	SAMN33606450	Blood	invasive	invasive	2019	2019-05-31	1945-01-11	180	12	74	vaccine_serotype	vaccine_serotype	3	Not vaccinated	0	0	0	0	0	0					Not vaccinated		Not vaccinated	<=2	S	<=0.25	S	<=0.5	S	S	<=0.12	S	S	<=0.12	S	S	<=0.5	S	<=1	S	<=0.12	S
AUSMDU00030258	SRR23727343	SRP426086	PRJNA857543	SAMN33606452	Blood	invasive	invasive	2019	2019-06-07	1957-02-23	180	12	62	vaccine_serotype	vaccine_serotype	3	Unknown	unknown	0	0	0	0	0					Unknown		Unknown	<=2	S	<=0.25	S	<=0.5	S	S	<=0.12	S	S	<=0.12	S	S	<=0.5	S	<=1	S	<=0.12	S
AUSMDU00030531	SRR23727342	SRP426086	PRJNA857543	SAMN33606453	Blood	invasive	invasive	2019	2019-06-12	1971-02-09	180	12	48	vaccine_serotype	vaccine_serotype	3	Unknown	unknown	0	0	0	0	0					Unknown		Unknown	<=2	S	<=0.25	S	<=0.5	S	S	<=0.12	S	S	<=0.12	S	S	<=0.5	S	<=1	S	<=0.12	S
AUSMDU00031330	SRR23727341	SRP426086	PRJNA857543	SAMN33606454	Blood	invasive	invasive	2019	2019-06-27	1976-01-15	180	12	43	vaccine_serotype	vaccine_serotype	3	Unknown	unknown	0	0	0	0	0					Unknown		Unknown	<=2	S	<=0.25	S	<=0.5	S	S	<=0.12	S	S	<=0.12	S	S	<=0.5	S	4	S	<=0.12	S
AUSMDU00031001	SRR23727340	SRP426086	PRJNA857543	SAMN33606455	Blood	invasive	invasive	2019	2019-06-28	1945-10-09	180	12	73	vaccine_serotype	vaccine_serotype	3	Unknown	unknown	0	0	0	0	0					Unknown		Unknown	<=2	S	<=0.25	S	<=0.5	S	S	<=0.12	S	S	<=0.12	S	S	<=0.5	S	<=1	S	<=0.12	S
AUSMDU00031191	SRR23727339	SRP426086	PRJNA857543	SAMN33606456	Blood	invasive	invasive	2019	2019-07-01	1977-08-29	180	12	41	vaccine_serotype	vaccine_serotype	3	Unknown	unknown	0	0	0	0	0					Unknown		Unknown	<=2	S	<=0.25	S	<=0.5	S	S	<=0.12	S	S	<=0.12	S	S	<=0.5	S	<=1	S	<=0.12	S
AUSMDU00031574	SRR23727215	SRP426086	PRJNA857543	SAMN33606458	Blood	invasive	invasive	2019	2019-07-09	1932-03-20	180	12	87	vaccine_serotype	vaccine_serotype	3	Not vaccinated	0	0	0	0	0	0					Not vaccinated		Not vaccinated	<=2	S	<=0.25	S	<=0.5	S	S	<=0.12	S	S	<=0.12	S	S	<=0.5	S	<=1	S	<=0.12	S
AUSMDU00031869	SRR23727214	SRP426086	PRJNA857543	SAMN33606459	Blood	invasive	invasive	2019	2019-07-11	1961-01-17	180	12	58	vaccine_serotype	vaccine_serotype	3	Not vaccinated	0	0	0	0	0	0					Not vaccinated		Not vaccinated	<=2	S	<=0.25	S	<=0.5	S	S	<=0.12	S	S	<=0.12	S	S	<=0.5	S	2	S	<=0.12	S
AUSMDU00019876	SRR23727191	SRP426086	PRJNA857543	SAMN33606461	Blood	invasive	invasive	2018	2018-09-10	1929-06-20	180	12	89	vaccine_serotype	vaccine_serotype	3	Vaccinated	1	1	0	0	0	0	1_covered_23v				vaccine_covered	1_covered_23v	Primary dose (23v)	<=2	S	<=0.25	S	<=0.5	S	S	<=0.12	S	S	<=0.12	S	S	<=0.5	S	2	S	<=0.12	S
AUSMDU00019877	SRR23727210	SRP426086	PRJNA857543	SAMN33606462	Blood	invasive	invasive	2018	2018-09-12	1952-07-04	180	12	66	vaccine_serotype	vaccine_serotype	3	Vaccinated	1	1	0	0	0	0	1_covered_23v				vaccine_covered	1_covered_23v	Primary dose (23v)	<=2	S	<=0.25	S	<=0.5	S	S	<=0.12	S	S	<=0.12	S	S	<=0.5	S	2	S	<=0.12	S
AUSMDU00020510	SRR23727209	SRP426086	PRJNA857543	SAMN33606463	Swab	invasive	invasive	2018	2018-09-26	1944-10-29	180	12	73	vaccine_serotype	vaccine_serotype	3	Vaccinated	1	1	0	0	0	0	1_covered_23v				vaccine_covered	1_covered_23v	Primary dose (23v)	<=2	S	<=0.25	S	<=0.5	S	S	<=0.12	S	S	<=0.12	S	S	<=0.5	S	<=1	S	<=0.12	S
AUSMDU00034055	SRR23727208	SRP426086	PRJNA857543	SAMN33606464	Blood	invasive	invasive	2019	2019-08-11	1928-12-15	180	12	90	vaccine_serotype	vaccine_serotype	3	Not vaccinated	0	0	0	0	0	0					Not vaccinated		Not vaccinated	<=2	S	<=0.25	S	<=0.5	S	S	<=0.12	S	S	<=0.12	S	S	<=0.5	S	4	S	<=0.12	S
AUSMDU00033946	SRR23727207	SRP426086	PRJNA857543	SAMN33606465	Blood	invasive	invasive	2019	2019-08-12	1942-07-18	180	12	77	vaccine_serotype	vaccine_serotype	3	Not vaccinated	0	0	0	0	0	0					Not vaccinated		Not vaccinated	<=2	S	<=0.25	S	<=0.5	S	S	<=0.12	S	S	<=0.12	S	S	<=0.5	S	<=1	S	<=0.12	S
AUSMDU00034310	SRR23727206	SRP426086	PRJNA857543	SAMN33606466	Swab	invasive	invasive	2019	2019-08-15	1958-03-09	180	12	61	vaccine_serotype	vaccine_serotype	3	Not vaccinated	0	0	0	0	0	0					Not vaccinated		Not vaccinated	<=2	S	<=0.25	S	<=0.5	S	S	<=0.12	S	S	<=0.12	S	S	<=0.5	S	2	S	<=0.12	S
AUSMDU00020501	SRR23727205	SRP426086	PRJNA857543	SAMN33606467	Blood	invasive	invasive	2018	2018-09-27	1975-05-07	180	12	43	vaccine_serotype	vaccine_serotype	3	Vaccinated	1	1	0	0	0	0	1_covered_23v				vaccine_covered	1_covered_23v	Primary dose (23v)	<=2	S	<=0.25	S	<=0.5	S	S	<=0.12	S	S	<=0.12	S	S	<=0.5	S	2	S	<=0.12	S
AUSMDU00034284	SRR23727204	SRP426086	PRJNA857543	SAMN33606468	Blood	invasive	invasive	2019	2019-08-17	1984-05-03	180	12	35	vaccine_serotype	vaccine_serotype	3	Unknown	unknown	0	0	0	0	0					Unknown		Unknown	<=2	S	<=0.25	S	<=0.5	S	S	<=0.12	S	S	<=0.12	S	S	<=0.5	S	2	S	<=0.12	S
AUSMDU00021947	SRR23727203	SRP426086	PRJNA857543	SAMN33606469	Blood	invasive	invasive	2018	2018-10-30	1947-11-19	180	12	70	vaccine_serotype	vaccine_serotype	3	Vaccinated	1	1	0	0	0	0	1_covered_23v				vaccine_covered	1_covered_23v	Primary dose (23v)	<=2	S	<=0.25	S	<=0.5	S	S	<=0.12	S	S	<=0.12	S	S	<=0.5	S	<=1	S	<=0.12	S
AUSMDU00021942	SRR23727202	SRP426086	PRJNA857543	SAMN33606470	Blood	invasive	invasive	2018	2018-10-30	1947-05-10	180	12	71	vaccine_serotype	vaccine_serotype	3	Vaccinated	1	1	0	0	0	0	1_covered_23v				vaccine_covered	1_covered_23v	Primary dose (23v)	<=2	S	<=0.25	S	<=0.5	S	S	<=0.12	S	S	<=0.12	S	S	<=0.5	S	<=1	S	<=0.12	S
AUSMDU00034763	SRR23727201	SRP426086	PRJNA857543	SAMN33606471	Blood	invasive	invasive	2019	2019-08-21	1965-08-16	180	12	54	vaccine_serotype	vaccine_serotype	3	Unknown	unknown	0	0	0	0	0					Unknown		Unknown	<=2	S	<=0.25	S	<=0.5	S	S	<=0.12	S	S	<=0.12	S	S	<=0.5	S	2	S	<=0.12	S
AUSMDU00024298	SRR23727199	SRP426086	PRJNA857543	SAMN33606472	Blood	invasive	invasive	2018	2018-11-24	1936-02-28	180	12	82	vaccine_serotype	vaccine_serotype	3	Vaccinated	1	1	0	0	0	0	1_covered_23v				vaccine_covered	1_covered_23v	Primary dose (23v)	<=2	S	<=0.25	S	<=0.5	S	S	<=0.12	S	S	<=0.12	S	S	<=0.5	S	2	S	<=0.12	S
AUSMDU00023427	SRR23727198	SRP426086	PRJNA857543	SAMN33606473	Blood	invasive	invasive	2018	2018-12-05	1941-05-08	180	12	77	vaccine_serotype	vaccine_serotype	3	Vaccinated	1	1	0	0	0	0	1_covered_23v				vaccine_covered	1_covered_23v	Primary dose (23v)	<=2	S	<=0.25	S	<=0.5	S	S	<=0.12	S	S	<=0.12	S	S	<=0.5	S	2	S	<=0.12	S
AUSMDU00024300	SRR23727197	SRP426086	PRJNA857543	SAMN33606474	Blood	invasive	invasive	2018	2018-12-09	1962-09-21	180	12	56	vaccine_serotype	vaccine_serotype	3	Vaccinated	1	1	0	0	0	0	1_covered_23v				vaccine_covered	1_covered_23v	Primary dose (23v)	<=2	S	<=0.25	S	<=0.5	S	S	<=0.12	S	S	<=0.12	S	S	<=0.5	S	2	S	<=0.12	S
AUSMDU00026179	SRR23727196	SRP426086	PRJNA857543	SAMN33606475	Blood	invasive	invasive	2019	2019-02-27	1963-02-20	180	12	56	vaccine_serotype	vaccine_serotype	3	Vaccinated	1	1	0	0	0	0	1_covered_23v				vaccine_covered	1_covered_23v	Primary dose (23v)	<=2	S	<=0.25	S	<=0.5	S	S	<=0.12	S	S	<=0.12	S	S	<=0.5	S	<=1	S	<=0.12	S
AUSMDU00035638	SRR23727195	SRP426086	PRJNA857543	SAMN33606476	Blood	invasive	invasive	2019	2019-09-16	1965-10-11	180	12	53	vaccine_serotype	vaccine_serotype	3	Unknown	unknown	0	0	0	0	0					Unknown		Unknown	<=2	S	<=0.25	S	<=0.5	S	S	<=0.12	S	S	<=0.12	S	S	<=0.5	S	4	S	<=0.12	S
AUSMDU00035862	SRR23727192	SRP426086	PRJNA857543	SAMN33606477	Blood	invasive	invasive	2019	2019-09-22	1935-02-02	180	12	84	vaccine_serotype	vaccine_serotype	3	Not vaccinated	0	0	0	0	0	0					Not vaccinated		Not vaccinated	<=2	S	>2	R	<=0.5	S	S	0.25	S	S	0.25	S	S	<=0.5	S	16	R	>1	R
AUSMDU00027086	SRR23727579	SRP426086	PRJNA857543	SAMN33606478	Blood	invasive	invasive	2019	2019-03-21	1951-07-26	180	12	67	vaccine_serotype	vaccine_serotype	3	Vaccinated	1	1	0	0	0	0	1_covered_23v				vaccine_covered	1_covered_23v	Primary dose (23v)	<=2	S	<=0.25	S	<=0.5	S	S	<=0.12	S	S	<=0.12	S	S	<=0.5	S	<=1	S	<=0.12	S
AUSMDU00036597	SRR23727578	SRP426086	PRJNA857543	SAMN33606479	Blood	invasive	invasive	2019	2019-10-01	1956-05-06	180	12	63	vaccine_serotype	vaccine_serotype	3	Unknown	unknown	0	0	0	0	0					Unknown		Unknown	<=2	S	<=0.25	S	<=0.5	S	S	<=0.12	S	S	<=0.12	S	S	<=0.5	S	2	S	<=0.12	S
AUSMDU00027271	SRR23727577	SRP426086	PRJNA857543	SAMN33606480	Blood	invasive	invasive	2019	2019-03-25	1946-09-16	180	12	72	vaccine_serotype	vaccine_serotype	3	Vaccinated	1	1	0	0	0	0	1_covered_23v				vaccine_covered	1_covered_23v	Primary dose (23v)	<=2	S	<=0.25	S	<=0.5	S	S	<=0.12	S	S	<=0.12	S	S	<=0.5	S	<=1	S	<=0.12	S
AUSMDU00028825	SRR23727576	SRP426086	PRJNA857543	SAMN33606481	Blood	invasive	invasive	2019	2019-04-29	1949-06-23	180	12	69	vaccine_serotype	vaccine_serotype	3	Vaccinated	1	1	0	0	0	0	1_covered_23v				vaccine_covered	1_covered_23v	Primary dose (23v)	<=2	S	<=0.25	S	<=0.5	S	S	<=0.12	S	S	<=0.12	S	S	<=0.5	S	<=1	S	<=0.12	S
AUSMDU00028821	SRR23727188	SRP426086	PRJNA857543	SAMN33606482	Blood	invasive	invasive	2019	2019-04-29	1941-12-29	180	12	77	vaccine_serotype	vaccine_serotype	3	Vaccinated	1	1	0	0	0	0	1_covered_23v				vaccine_covered	1_covered_23v	Primary dose (23v)	<=2	S	<=0.25	S	<=0.5	S	S	<=0.12	S	S	<=0.12	S	S	<=0.5	S	2	S	<=0.12	S
AUSMDU00029180	SRR23727187	SRP426086	PRJNA857543	SAMN33606483	Blood	invasive	invasive	2019	2019-05-08	1937-12-26	180	12	81	vaccine_serotype	vaccine_serotype	3	Vaccinated	1	1	0	0	0	0	1_covered_23v				vaccine_covered	1_covered_23v	Primary dose (23v)	<=2	S	<=0.25	S	<=0.5	S	S	<=0.12	S	S	<=0.12	S	S	<=0.5	S	2	S	<=0.12	S
AUSMDU00029603	SRR23727186	SRP426086	PRJNA857543	SAMN33606484	Blood	invasive	invasive	2019	2019-05-19	1951-05-16	180	12	68	vaccine_serotype	vaccine_serotype	3	Vaccinated	1	1	0	0	0	0	1_covered_23v				vaccine_covered	1_covered_23v	Primary dose (23v)	<=2	S	<=0.25	S	<=0.5	S	S	<=0.12	S	S	<=0.12	S	S	<=0.5	S	<=1	S	<=0.12	S
AUSMDU00038063	SRR23727185	SRP426086	PRJNA857543	SAMN33606485	Blood	invasive	invasive	2019	2019-10-29	1979-01-18	180	12	40	vaccine_serotype	vaccine_serotype	3	Unknown	unknown	0	0	0	0	0					Unknown		Unknown	<=2	S	<=0.25	S	<=0.5	S	S	<=0.12	S	S	<=0.12	S	S	<=0.5	S	2	S	<=0.12	S
AUSMDU00037870	SRR23727592	SRP426086	PRJNA857543	SAMN33606486	Blood	invasive	invasive	2019	2019-11-07	1955-04-17	180	12	64	vaccine_serotype	vaccine_serotype	3	Not vaccinated	0	0	0	0	0	0					Not vaccinated		Not vaccinated	<=2	S	<=0.25	S	<=0.5	S	S	<=0.12	S	S	<=0.12	S	S	<=0.5	S	4	S	<=0.12	S
AUSMDU00029800	SRR23727591	SRP426086	PRJNA857543	SAMN33606487	Blood	invasive	invasive	2019	2019-05-26	1963-03-04	180	12	56	vaccine_serotype	vaccine_serotype	3	Vaccinated	1	1	0	0	0	0	1_covered_23v				vaccine_covered	1_covered_23v	Primary dose (23v)	<=2	S	<=0.25	S	<=0.5	S	S	<=0.12	S	S	<=0.12	S	S	<=0.5	S	<=1	S	<=0.12	S
AUSMDU00038005	SRR23727590	SRP426086	PRJNA857543	SAMN33606488	Blood	invasive	invasive	2019	2019-11-14	1970-05-12	180	12	49	vaccine_serotype	vaccine_serotype	3	Unknown	unknown	0	0	0	0	0					Unknown		Unknown	<=2	S	<=0.25	S	<=0.5	S	S	<=0.12	S	S	<=0.12	S	S	<=0.5	S	<=1	S	<=0.12	S
AUSMDU00030235	SRR23727589	SRP426086	PRJNA857543	SAMN33606489	Blood	invasive	invasive	2019	2019-06-04	1929-04-01	180	12	90	vaccine_serotype	vaccine_serotype	3	Vaccinated	1	1	0	0	0	0	1_covered_23v				vaccine_covered	1_covered_23v	Primary dose (23v)	<=2	S	<=0.25	S	<=0.5	S	S	<=0.12	S	S	<=0.12	S	S	<=0.5	S	<=1	S	<=0.12	S
AUSMDU00040024	SRR23727585	SRP426086	PRJNA857543	SAMN33606492	Blood	invasive	invasive	2020	2019-12-29	1964-07-28	180	12	55	vaccine_serotype	vaccine_serotype	3	Not vaccinated	0	0	0	0	0	0					Not vaccinated		Not vaccinated	<=2	S	<=0.25	S	<=0.5	S	S	<=0.12	S	S	0.25	S	S	<=0.5	S	2	S	<=0.12	S
AUSMDU00039983	SRR23727584	SRP426086	PRJNA857543	SAMN33606493	Blood	invasive	invasive	2019	2019-12-29	1952-02-27	180	12	67	vaccine_serotype	vaccine_serotype	3	Not vaccinated	0	0	0	0	0	0					Not vaccinated		Not vaccinated	<=2	S	<=0.25	S	<=0.5	S	S	<=0.12	S	S	<=0.12	S	S	<=0.5	S	<=1	S	<=0.12	S
AUSMDU00039994	SRR23727583	SRP426086	PRJNA857543	SAMN33606494	Blood	invasive	invasive	2020	2019-12-30	1943-06-10	180	12	76	vaccine_serotype	vaccine_serotype	3	Not vaccinated	0	0	0	0	0	0					Not vaccinated		Not vaccinated	<=2	S	<=0.25	S	<=0.5	S	S	<=0.12	S	S	<=0.12	S	S	<=0.5	S	2	S	<=0.12	S
AUSMDU00040016	SRR23727582	SRP426086	PRJNA857543	SAMN33606495	Blood	invasive	invasive	2020	2020-01-01	1927-11-27	180	12	92	vaccine_serotype	vaccine_serotype	3	Unknown	unknown	0	0	0	0	0					Unknown		Unknown	<=2	S	<=0.25	S	<=0.5	S	S	<=0.12	S	S	<=0.12	S	S	<=0.5	S	2	S	<=0.12	S
AUSMDU00040513	SRR23727581	SRP426086	PRJNA857543	SAMN33606496	Blood	invasive	invasive	2020	2020-01-14	1955-07-07	180	12	64	vaccine_serotype	vaccine_serotype	3	Not vaccinated	0	0	0	0	0	0					Not vaccinated		Not vaccinated	<=2	S	<=0.25	S	<=0.5	S	S	0.25	S	S	<=0.12	S	S	1	S	4	S	<=0.12	S
AUSMDU00040812	SRR23727580	SRP426086	PRJNA857543	SAMN33606497	Blood	invasive	invasive	2020	2020-01-21	1976-01-03	180	12	44	vaccine_serotype	vaccine_serotype	3	Unknown	unknown	0	0	0	0	0					Unknown		Unknown	<=2	S	<=0.25	S	<=0.5	S	S	<=0.12	S	S	<=0.12	S	S	<=0.5	S	4	S	<=0.12	S
AUSMDU00041158	SRR23727331	SRP426086	PRJNA857543	SAMN33606499	Blood	invasive	invasive	2020	2020-01-30	1941-06-01	180	12	78	vaccine_serotype	vaccine_serotype	3	Not vaccinated	0	0	0	0	0	0					Not vaccinated		Not vaccinated	<=2	S	<=0.25	S	<=0.5	S	S	<=0.12	S	S	<=0.12	S	S	<=0.5	S	2	S	<=0.12	S
AUSMDU00045101	SRR23727330	SRP426086	PRJNA857543	SAMN33606500	Blood	invasive	invasive	2020	2020-02-04	1980-03-09	180	12	39	vaccine_serotype	vaccine_serotype	3	Unknown	unknown	0	0	0	0	0					Unknown		Unknown	<=2	S	<=0.25	S	<=0.5	S	S	<=0.12	S	S	<=0.12	S	S	<=0.5	S	4	S	<=0.12	S
AUSMDU00070061	SRR23727575	SRP426086	PRJNA857543	SAMN33606501	Blood	invasive	invasive	2020	2020-03-17	1939-06-19	180	12	80	vaccine_serotype	vaccine_serotype	3	Unknown	unknown	0	0	0	0	0					Unknown		Unknown	<=2	S	<=0.25	S	<=0.5	S	S	<=0.12	S	S	<=0.12	S	S	<=0.5	S	4	S	<=0.12	S
AUSMDU00044822	SRR23727573	SRP426086	PRJNA857543	SAMN33606502	Blood	invasive	invasive	2020	2020-03-23	1978-12-19	180	12	41	vaccine_serotype	vaccine_serotype	3	Unknown	unknown	0	0	0	0	0					Unknown		Unknown	<=2	S	<=0.25	S	<=0.5	S	S	<=0.12	S	S	<=0.12	S	S	<=0.5	S	4	S	<=0.12	S
AUSMDU00044695	SRR23727572	SRP426086	PRJNA857543	SAMN33606503	Blood	invasive	invasive	2020	2020-03-30	1946-05-12	180	12	73	vaccine_serotype	vaccine_serotype	3	Unknown	unknown	0	0	0	0	0					Unknown		Unknown	<=2	S	<=0.25	S	<=0.5	S	S	<=0.12	S	S	<=0.12	S	S	<=0.5	S	4	S	<=0.12	S
AUSMDU00046184	SRR23727571	SRP426086	PRJNA857543	SAMN33606504	Blood	invasive	invasive	2020	2020-05-19	1954-08-01	180	12	65	vaccine_serotype	vaccine_serotype	3	Unknown	unknown	0	0	0	0	0					Unknown		Unknown	<=2	S	<=0.25	S	<=0.5	S	S	<=0.12	S	S	<=0.12	S	S	<=0.5	S	4	S	<=0.12	S
AUSMDU00047408	SRR23727570	SRP426086	PRJNA857543	SAMN33606505	Blood	invasive	invasive	2020	2020-06-23	1989-08-05	180	12	30	vaccine_serotype	vaccine_serotype	3	Unknown	unknown	0	0	0	0	0					Unknown		Unknown	<=2	S	<=0.25	S	<=0.5	S	S	<=0.12	S	S	<=0.12	S	S	<=0.5	S	4	S	<=0.12	S
AUSMDU00048944	SRR23727568	SRP426086	PRJNA857543	SAMN33606507	Swab	invasive	invasive	2020	2020-08-05	1981-10-31	180	12	38	vaccine_serotype	vaccine_serotype	3	Unknown	unknown	0	0	0	0	0					Unknown		Unknown	<=2	S	<=0.25	S	<=0.5	S	S	<=0.12	S	S	<=0.12	S	S	<=0.5	S	4	S	<=0.12	S
AUSMDU00049625	SRR23727566	SRP426086	PRJNA857543	SAMN33606509	Blood	invasive	invasive	2020	2020-08-29	1939-09-02	180	12	81	vaccine_serotype	vaccine_serotype	3	Unknown	unknown	0	0	0	0	0					Unknown		Unknown	<=2	S	<=0.25	S	<=0.5	S	S	<=0.12	S	S	<=0.12	S	S	<=0.5	S	<=1	S	<=0.12	S
AUSMDU00052524	SRR23727565	SRP426086	PRJNA857543	SAMN33606510	Blood	invasive	invasive	2020	2020-10-03	1924-03-25	180	12	96	vaccine_serotype	vaccine_serotype	3	Not vaccinated	0	0	0	0	0	0					Not vaccinated		Not vaccinated	<=2	S	<=0.25	S	<=0.5	S	S	<=0.12	S	S	<=0.12	S	S	<=0.5	S	4	S	<=0.12	S
AUSMDU00053482	SRR23727564	SRP426086	PRJNA857543	SAMN33606511	Blood	invasive	invasive	2020	2020-11-01	1950-03-24	180	12	70	vaccine_serotype	vaccine_serotype	3	Unknown	unknown	0	0	0	0	0					Unknown		Unknown	<=2	S	<=0.25	S	<=0.5	S	S	<=0.12	S	S	<=0.12	S	S	<=0.5	S	2	S	<=0.12	S
AUSMDU00053253	SRR23727562	SRP426086	PRJNA857543	SAMN33606512	Blood	invasive	invasive	2020	2020-11-04	1971-06-29	180	12	49	vaccine_serotype	vaccine_serotype	3	Unknown	unknown	0	0	0	0	0					Unknown		Unknown	<=2	S	<=0.25	S	<=0.5	S	S	<=0.12	S	S	<=0.12	S	S	<=0.5	S	<=1	S	<=0.12	S
AUSMDU00054627	SRR23727561	SRP426086	PRJNA857543	SAMN33606513	Blood	invasive	invasive	2020	2020-12-05	1981-02-13	180	12	39	vaccine_serotype	vaccine_serotype	3	Unknown	unknown	0	0	0	0	0					Unknown		Unknown	<=2	S	<=0.25	S	<=0.5	S	S	<=0.12	S	S	<=0.12	S	S	<=0.5	S	4	S	<=0.12	S
AUSMDU00064200	SRR23727310	SRP426086	PRJNA857543	SAMN33606518	Blood	invasive	invasive	2021	2021-07-08	1971-07-24	180	12	49	vaccine_serotype	vaccine_serotype	3	Unknown	unknown	0	0	0	0	0					Unknown		Unknown	<=2	S	<=0.25	S	<=0.5	S	S	<=0.12	S	S	<=0.12	S	S	1	S	4	S	<=0.12	S
AUSMDU00062920	SRR23727309	SRP426086	PRJNA857543	SAMN33606519	Blood	invasive	invasive	2021	2021-07-09	1976-01-11	180	12	45	vaccine_serotype	vaccine_serotype	3	Unknown	unknown	0	0	0	0	0					Unknown		Unknown	<=2	S	<=0.25	S	<=0.5	S	S	<=0.12	S	S	0.25	S	S	<=0.5	S	4	S	<=0.12	S
AUSMDU00064196	SRR23727329	SRP426086	PRJNA857543	SAMN33606521	Blood	invasive	invasive	2021	2021-08-07	1945-11-09	180	12	75	vaccine_serotype	vaccine_serotype	3	Unknown	unknown	0	0	0	0	0					Unknown		Unknown	<=2	S	<=0.25	S	<=0.5	S	S	<=0.12	S	S	<=0.12	S	S	<=0.5	S	4	S	<=0.12	S
AUSMDU00067268	SRR23727327	SRP426086	PRJNA857543	SAMN33606522	Blood	invasive	invasive	2021	2021-09-09	1955-01-15	180	12	66	vaccine_serotype	vaccine_serotype	3	Unknown	unknown	0	0	0	0	0					Unknown		Unknown	<=2	S	<=0.25	S	<=0.5	S	S	<=0.12	S	S	<=0.12	S	S	<=0.5	S	4	S	<=0.12	S
AUSMDU00065301	SRR23727326	SRP426086	PRJNA857543	SAMN33606523	Blood	invasive	invasive	2021	2021-10-01	1924-06-10	180	12	97	vaccine_serotype	vaccine_serotype	3	Not vaccinated	0	0	0	0	0	0					Not vaccinated		Not vaccinated	<=2	S	<=0.25	S	<=0.5	S	S	<=0.12	S	S	<=0.12	S	S	<=0.5	S	2	S	<=0.12	S
AUSMDU00067273	SRR23727324	SRP426086	PRJNA857543	SAMN33606525	Blood	invasive	invasive	2021	2021-10-22	1992-07-09	180	12	29	vaccine_serotype	vaccine_serotype	3	Not vaccinated	0	0	0	0	0	0					Not vaccinated		Not vaccinated	<=2	S	<=0.25	S	<=0.5	S	S	<=0.12	S	S	<=0.12	S	S	<=0.5	S	2	S	<=0.12	S
AUSMDU00066284	SRR23727323	SRP426086	PRJNA857543	SAMN33606526	Blood	invasive	invasive	2021	44515	1970-06-10	180	12	51	vaccine_serotype	vaccine_serotype	3	Unknown	unknown	0	0	0	0	0					Unknown		Unknown	<=2	S	<=0.25	S	<=0.5	S	S	<=0.12	S	S	<=0.12	S	S	<=0.5	S	4	S	<=0.12	S
AUSMDU00032523	SRR23727315	SRP426086	PRJNA857543	SAMN33606533	Blood	invasive	invasive	2019	2019-07-27	1947-09-06	180	12	71	vaccine_serotype	vaccine_serotype	3	Vaccinated	1	1	0	0	0	0	1_covered_23v				vaccine_covered	1_covered_23v	Primary dose (23v)	<=2	S	<=0.25	S	<=0.5	S	S	<=0.12	S	S	<=0.12	S	S	<=0.5	S	4	S	<=0.12	S
AUSMDU00032341	SRR23726079	SRP426086	PRJNA857543	SAMN33606585	Blood	invasive	invasive	2019	2019-07-28	1957-03-05	180	12	62	vaccine_serotype	vaccine_serotype	3	Vaccinated	1	1	0	0	0	0	1_covered_23v				vaccine_covered	1_covered_23v	Primary dose (23v)	<=2	S	<=0.25	S	<=0.5	S	S	<=0.12	S	S	<=0.12	S	S	<=0.5	S	4	S	<=0.12	S
AUSMDU00032536	SRR23725960	SRP426086	PRJNA857543	SAMN33606587	Blood	invasive	invasive	2019	43675	1943-07-29	180	12	76	vaccine_serotype	vaccine_serotype	3	Vaccinated	1	1	0	0	0	0	1_covered_23v				vaccine_covered	1_covered_23v	Primary dose (23v)	<=2	S	<=0.25	S	<=0.5	S	S	<=0.12	S	S	<=0.12	S	S	<=0.5	S	2	S	<=0.12	S
AUSMDU00035018	SRR23726292	SRP426086	PRJNA857543	SAMN33606591	Blood	invasive	invasive	2019	2019-09-02	1942-03-17	180	12	77	vaccine_serotype	vaccine_serotype	3	Vaccinated	1	1	0	0	0	0	1_covered_23v				vaccine_covered	1_covered_23v	Primary dose (23v)	<=2	S	<=0.25	S	<=0.5	S	S	<=0.12	S	S	<=0.12	S	S	<=0.5	S	2	S	<=0.12	S
AUSMDU00036303	SRR23726214	SRP426086	PRJNA857543	SAMN33606594	Blood	invasive	invasive	2019	2019-10-02	1945-11-01	180	12	73	vaccine_serotype	vaccine_serotype	3	Vaccinated	1	1	0	0	0	0	1_covered_23v				vaccine_covered	1_covered_23v	Primary dose (23v)	<=2	S	<=0.25	S	<=0.5	S	S	<=0.12	S	S	<=0.12	S	S	<=0.5	S	2	S	<=0.12	S
AUSMDU00036360	SRR23726211	SRP426086	PRJNA857543	SAMN33606597	Blood	invasive	invasive	2019	2019-10-06	1936-11-15	180	12	82	vaccine_serotype	vaccine_serotype	3	Vaccinated	1	1	0	0	0	0	1_covered_23v				vaccine_covered	1_covered_23v	Primary dose (23v)	<=2	S	<=0.25	S	<=0.5	S	S	<=0.12	S	S	<=0.12	S	S	<=0.5	S	4	S	<=0.12	S
AUSMDU00037082	SRR23726205	SRP426086	PRJNA857543	SAMN33606602	Blood	invasive	invasive	2019	2019-10-19	1941-01-15	180	12	78	vaccine_serotype	vaccine_serotype	3	Vaccinated	1	1	0	0	0	0	1_covered_23v				vaccine_covered	1_covered_23v	Primary dose (23v)	<=2	S	<=0.25	S	<=0.5	S	S	<=0.12	S	S	<=0.12	S	S	<=0.5	S	2	S	<=0.12	S
AUSMDU00039157	SRR23726204	SRP426086	PRJNA857543	SAMN33606603	Blood	invasive	invasive	2019	2019-12-09	1946-06-11	180	12	73	vaccine_serotype	vaccine_serotype	3	Vaccinated	1	1	0	0	0	0	1_covered_23v				vaccine_covered	1_covered_23v	Primary dose (23v)	<=2	S	<=0.25	S	<=0.5	S	S	<=0.12	S	S	<=0.12	S	S	<=0.5	S	2	S	<=0.12	S
AUSMDU00047404	SRR23726282	SRP426086	PRJNA857543	SAMN33606606	Blood	invasive	invasive	2020	2020-06-21	1943-12-14	180	12	76	vaccine_serotype	vaccine_serotype	3	Vaccinated	1	1	0	0	0	0	1_covered_23v				vaccine_covered	1_covered_23v	Primary dose (23v)	<=2	S	<=0.25	S	<=0.5	S	S	<=0.12	S	S	<=0.12	S	S	<=0.5	S	4	S	<=0.12	S
AUSMDU00049080	SRR23726202	SRP426086	PRJNA857543	SAMN33606608	Swab	invasive	invasive	2020	2020-08-06	1945-09-04	180	12	74	vaccine_serotype	vaccine_serotype	3	Vaccinated	1	1	0	0	0	0	1_covered_23v				vaccine_covered	1_covered_23v	Primary dose (23v)	<=2	S	<=0.25	S	<=0.5	S	S	<=0.12	S	S	<=0.12	S	S	<=0.5	S	2	S	<=0.12	S
AUSMDU00035077	SRR23725435	SRP426086	PRJNA857543	SAMN33607058	Blood	invasive	invasive	2019	2019-09-02	1944-08-18	180	12	75	vaccine_serotype	vaccine_serotype	3	Vaccinated	2	0	0	2	0	0			2_covered_13v		vaccine_covered	2_covered_13v	Secondary dose (13v)	<=2	S	<=0.25	S	<=0.5	S	S	<=0.12	S	S	<=0.12	S	S	<=0.5	S	2	S	<=0.12	S
AUSMDU00021215	SRR23725496	SRP426086	PRJNA857543	SAMN33607064	Blood	invasive	invasive	2018	2018-10-09	1920-10-13	180	12	98	vaccine_serotype	vaccine_serotype	3	Vaccinated	2	2	0	0	0	0	2_covered_23v				vaccine_covered	2_covered_23v	Secondary dose (23v)	<=2	S	<=0.25	S	<=0.5	S	S	<=0.12	S	S	<=0.12	S	S	<=0.5	S	4	S	<=0.12	S
AUSMDU00028094	SRR23725397	SRP426086	PRJNA857543	SAMN33607067	Blood	invasive	invasive	2019	2019-04-05	1937-07-30	180	12	81	vaccine_serotype	vaccine_serotype	3	Vaccinated	2	2	0	0	0	0	2_covered_23v				vaccine_covered	2_covered_23v	Secondary dose (23v)	<=2	S	<=0.25	S	<=0.5	S	S	<=0.12	S	S	<=0.12	S	S	<=0.5	S	<=1	S	<=0.12	S
AUSMDU00028538	SRR23725800	SRP426086	PRJNA857543	SAMN33607068	Blood	invasive	invasive	2019	2019-04-19	1938-01-01	180	12	81	vaccine_serotype	vaccine_serotype	3	Vaccinated	2	2	0	0	0	0	2_covered_23v				vaccine_covered	2_covered_23v	Secondary dose (23v)	<=2	S	<=0.25	S	<=0.5	S	S	<=0.12	S	S	<=0.12	S	S	<=0.5	S	<=1	S	<=0.12	S
AUSMDU00030461	SRR23725593	SRP426086	PRJNA857543	SAMN33607084	Blood	invasive	invasive	2019	2019-06-14	1964-04-01	180	12	55	vaccine_serotype	vaccine_serotype	3	Vaccinated	2	2	0	0	0	0	2_covered_23v				vaccine_covered	2_covered_23v	Secondary dose (23v)	<=2	S	<=0.25	S	<=0.5	S	S	<=0.12	S	S	<=0.12	S	S	<=0.5	S	2	S	<=0.12	S
AUSMDU00032077	SRR23725808	SRP426086	PRJNA857543	SAMN33607088	Blood	invasive	invasive	2019	2019-07-18	1925-12-12	180	12	93	vaccine_serotype	vaccine_serotype	3	Vaccinated	2	2	0	0	0	0	2_covered_23v				vaccine_covered	2_covered_23v	Secondary dose (23v)	<=2	S	<=0.25	S	<=0.5	S	S	<=0.12	S	S	<=0.12	S	S	<=0.5	S	4	S	<=0.12	S
AUSMDU00035338	SRR23725739	SRP426086	PRJNA857543	SAMN33607092	Blood	invasive	invasive	2019	2019-09-08	1925-08-23	180	12	94	vaccine_serotype	vaccine_serotype	3	Vaccinated	2	2	0	0	0	0	2_covered_23v				vaccine_covered	2_covered_23v	Secondary dose (23v)	<=2	S	<=0.25	S	<=0.5	S	S	<=0.12	S	S	<=0.12	S	S	<=0.5	S	4	S	<=0.12	S
AUSMDU00021045	SRR23725527	SRP426086	PRJNA857543	SAMN33607197	Lung Fluid	invasive	invasive	2018	2018-10-09	2006-08-10	180	12	12	vaccine_serotype	vaccine_serotype	3	Vaccinated	3	0	3	0	0	0		3_notcovered_7v			not_covered	3_notcovered_7v	Serotype not covered	<=2	S	<=0.25	S	<=0.5	S	S	<=0.12	S	S	<=0.12	S	S	<=0.5	S	2	S	<=0.12	S
AUSMDU00026635	SRR23725525	SRP426086	PRJNA857543	SAMN33607199	Blood	invasive	invasive	2019	2019-03-11	2016-10-10	180	12	2	vaccine_serotype	vaccine_serotype	3	Vaccinated	3	0	0	3	0	0			3_covered_13v		vaccine_covered	3_covered_13v	Fully vaccinated	<=2	S	<=0.25	S	<=0.5	S	S	<=0.12	S	S	<=0.12	S	S	<=0.5	S	2	S	<=0.12	S
AUSMDU00027652	SRR23725459	SRP426086	PRJNA857543	SAMN33607200	Blood	invasive	invasive	2019	2019-04-05	2013-08-08	180	12	5	vaccine_serotype	vaccine_serotype	3	Vaccinated	3	0	0	3	0	0			3_covered_13v		vaccine_covered	3_covered_13v	Fully vaccinated	<=2	S	<=0.25	S	<=0.5	S	S	<=0.12	S	S	<=0.12	S	S	<=0.5	S	<=1	S	<=0.12	S
AUSMDU00028582	SRR23725454	SRP426086	PRJNA857543	SAMN33607203	Blood	invasive	invasive	2019	2019-04-25	2019-02-23	180	12	0	vaccine_serotype	vaccine_serotype	3	Vaccinated	3	0	0	3	0	0			3_covered_13v		vaccine_covered	3_covered_13v	Fully vaccinated	<=2	S	<=0.25	S	<=0.5	S	S	<=0.12	S	S	<=0.12	S	S	<=0.5	S	<=1	S	<=0.12	S
AUSMDU00067254	SRR23725430	SRP426086	PRJNA857543	SAMN33607204	Lung Fluid	invasive	invasive	2019	2019-05-15	2016-03-05	180	12	3	vaccine_serotype	vaccine_serotype	3	Vaccinated	3	0	2	1	0	0		2_notcovered_7v	1_notcovered_13v		not_covered	2_notcovered_7v1_notcovered_13v	Serotype not covered	<=2	S	<=0.25	S	<=0.5	S	S	<=0.12	S	S	<=0.12	S	S	<=0.5	S	<=1	S	<=0.12	S
AUSMDU00030739	SRR23725449	SRP426086	PRJNA857543	SAMN33607207	Blood	invasive	invasive	2019	2019-06-19	2014-11-09	180	12	4	vaccine_serotype	vaccine_serotype	3	Vaccinated	3	0	0	3	0	0			3_covered_13v		vaccine_covered	3_covered_13v	Fully vaccinated	<=2	S	<=0.25	S	<=0.5	S	S	<=0.12	S	S	<=0.12	S	S	<=0.5	S	<=1	S	<=0.12	S
AUSMDU00034433	SRR23725447	SRP426086	PRJNA857543	SAMN33607209	Blood	invasive	invasive	2019	2019-08-18	2012-12-24	180	12	6	vaccine_serotype	vaccine_serotype	3	Vaccinated	3	0	0	3	0	0			3_covered_13v		vaccine_covered	3_covered_13v	Fully vaccinated	<=2	S	<=0.25	S	<=0.5	S	S	<=0.12	S	S	<=0.12	S	S	<=0.5	S	4	S	<=0.12	S
AUSMDU00034756	SRR23725445	SRP426086	PRJNA857543	SAMN33607210	Lung Fluid	invasive	invasive	2019	2019-08-20	2010-11-03	180	12	8	vaccine_serotype	vaccine_serotype	3	Vaccinated	3	0	3	0	0	0		3_notcovered_7v			not_covered	3_notcovered_7v	Serotype not covered	<=2	S	<=0.25	S	<=0.5	S	S	<=0.12	S	S	<=0.12	S	S	<=0.5	S	4	S	<=0.12	S
AUSMDU00040803	SRR23725444	SRP426086	PRJNA857543	SAMN33607211	Blood	invasive	invasive	2020	2020-01-25	2020-01-01	180	12	0	vaccine_serotype	vaccine_serotype	3	Vaccinated	3	0	0	3	0	0			3_covered_13v		vaccine_covered	3_covered_13v	Fully vaccinated	<=2	S	>2	R	<=0.5	S	S	<=0.12	S	S	<=0.12	S	S	<=0.5	S	4	S	<=0.12	S
AUSMDU00064494	SRR23725442	SRP426086	PRJNA857543	SAMN33607213	Blood	invasive	invasive	2021	2021-09-02	2019-01-16	180	12	2	vaccine_serotype	vaccine_serotype	3	Vaccinated	3	0	0	3	0	0			3_covered_13v		vaccine_covered	3_covered_13v	Fully vaccinated	<=2	S	<=0.25	S	<=0.5	S	S	<=0.12	S	S	<=0.12	S	S	<=0.5	S	4	S	<=0.12	S
AUSMDU00067272	SRR23725440	SRP426086	PRJNA857543	SAMN33607215	Blood	invasive	invasive	2021	2021-10-19	2019-01-29	180	12	2	vaccine_serotype	vaccine_serotype	3	Vaccinated	3	0	0	3	0	0			3_covered_13v		vaccine_covered	3_covered_13v	Fully vaccinated	<=2	S	<=0.25	S	<=0.5	S	S	<=0.12	S	S	<=0.12	S	S	<=0.5	S	2	S	<=0.12	S
AUSMDU00067507	SRR23725637	SRP426086	PRJNA857543	SAMN33607351	Blood	invasive	invasive	2022	2022-01-05	1924-03-03	180	12	98.6603	vaccine_serotype	vaccine_serotype	3	Unknown	unknown	0	0	0	0	0					Unknown		Unknown	<=2	S	<=0.25	S	<=0.5	S	S	<=0.12	S	S	<=0.12	S	S	<=0.5	S	2	S	<=0.12	S
AUSMDU00069240	SRR23725620	SRP426086	PRJNA857543	SAMN33607367	Blood	invasive	invasive	2022	2022-02-05	1934-10-28	180	12	88	vaccine_serotype	vaccine_serotype	3	Unknown	unknown	0	0	0	0	0					Unknown		Unknown	<=2	S	<=0.25	S	<=0.5	S	S	<=0.12	S	S	<=0.12	S	S	<=0.5	S	4	S	<=0.12	S
AUSMDU00069166	SRR23725471	SRP426086	PRJNA857543	SAMN33607369	Blood	invasive	invasive	2022	2022-02-11	1951-08-01	180	12	71.2301	vaccine_serotype	vaccine_serotype	3	Unknown	unknown	0	0	0	0	0					Unknown		Unknown	<=2	S	<=0.25	S	<=0.5	S	S	<=0.12	S	S	<=0.12	S	S	<=0.5	S	2	S	<=0.12	S
AUSMDU00069945	SRR23725488	SRP426086	PRJNA857543	SAMN33607373	Blood	invasive	invasive	2022	2022-02-25	2008-08-04	180	12	14.1808	vaccine_serotype	vaccine_serotype	3	Unknown	unknown	0	0	0	0	0					Unknown		Unknown	<=2	S	<=0.25	S	<=0.5	S	S	<=0.12	S	S	<=0.12	S	S	<=0.5	S	2	S	<=0.12	S
AUSMDU00069201	SRR23725483	SRP426086	PRJNA857543	SAMN33607378	Joint aspirate	invasive	invasive	2022	2022-03-05	1981-03-15	180	12	41.589	vaccine_serotype	vaccine_serotype	3	Unknown	unknown	0	0	0	0	0					Unknown		Unknown	<=2	S	<=0.25	S	<=0.5	S	S	<=0.12	S	S	<=0.12	S	S	<=0.5	S	2	S	<=0.12	S
AUSMDU00068884	SRR23725482	SRP426086	PRJNA857543	SAMN33607379	Blood	invasive	invasive	2022	2022-03-08	1965-01-08	180	12	57.7808	vaccine_serotype	vaccine_serotype	3	Unknown	unknown	0	0	0	0	0					Unknown		Unknown	<=2	S	<=0.25	S	<=0.5	S	S	<=0.12	S	S	<=0.12	S	S	<=0.5	S	2	S	<=0.12	S
AUSMDU00069088	SRR23725480	SRP426086	PRJNA857543	SAMN33607380	Blood	invasive	invasive	2022	2022-03-10	1929-11-16	180	12	92.9507	vaccine_serotype	vaccine_serotype	3	Unknown	unknown	0	0	0	0	0					Unknown		Unknown	<=2	S	<=0.25	S	<=0.5	S	S	<=0.12	S	S	<=0.12	S	S	<=0.5	S	2	S	<=0.12	S
AUSMDU00069187	SRR23725476	SRP426086	PRJNA857543	SAMN33607384	Blood	invasive	invasive	2022	2022-03-15	1959-04-13	180	12	63.526	vaccine_serotype	vaccine_serotype	3	Unknown	unknown	0	0	0	0	0					Unknown		Unknown	<=2	S	<=0.25	S	<=0.5	S	S	<=0.12	S	S	<=0.12	S	S	<=0.5	S	2	S	<=0.12	S
AUSMDU00069779	SRR23725466	SRP426086	PRJNA857543	SAMN33607394	Blood	invasive	invasive	2022	2022-04-03	1952-10-27	180	12	69.989	vaccine_serotype	vaccine_serotype	3	Unknown	unknown	0	0	0	0	0					Unknown		Unknown	<=2	S	<=0.25	S	<=0.5	S	S	<=0.12	S	S	<=0.12	S	S	<=0.5	S	2	S	<=0.12	S
AUSMDU00070581	SRR23725378	SRP426086	PRJNA857543	SAMN33607416	Blood	invasive	invasive	2022	2022-04-28	1942-05-26	180	12	80.4192	vaccine_serotype	vaccine_serotype	3	Unknown	unknown	0	0	0	0	0					Unknown		Unknown	<=2	S	<=0.25	S	<=0.5	S	S	<=0.12	S	S	<=0.12	S	S	<=0.5	S	2	S	<=0.12	S
AUSMDU00071187	SRR23725843	SRP426086	PRJNA857543	SAMN33607426	Blood	invasive	invasive	2022	2022-05-13	1965-08-10	180	12	57.1945	vaccine_serotype	vaccine_serotype	3	Unknown	unknown	0	0	0	0	0					Unknown		Unknown	<=2	S	<=0.25	S	<=0.5	S	S	<=0.12	S	S	<=0.12	S	S	<=0.5	S	2	S	<=0.12	S
AUSMDU00071302	SRR23725841	SRP426086	PRJNA857543	SAMN33607428	Blood	invasive	invasive	2022	2022-05-16	1945-09-10	180	12	77.1233	vaccine_serotype	vaccine_serotype	3	Unknown	unknown	0	0	0	0	0					Unknown		Unknown	<=2	S	<=0.25	S	<=0.5	S	S	<=0.12	S	S	<=0.12	S	S	<=0.5	S	2	S	<=0.12	S
AUSMDU00071369	SRR23725752	SRP426086	PRJNA857543	SAMN33607430	Blood	invasive	invasive	2022	2022-05-19	1959-06-25	180	12	63.326	vaccine_serotype	vaccine_serotype	3	Unknown	unknown	0	0	0	0	0					Unknown		Unknown	<=2	S	<=0.25	S	<=0.5	S	S	<=0.12	S	S	<=0.12	S	S	<=0.5	S	2	S	<=0.12	S
AUSMDU00071374	SRR23725772	SRP426086	PRJNA857543	SAMN33607432	Blood	invasive	invasive	2022	2022-05-19	1953-09-08	180	12	69.1233	vaccine_serotype	vaccine_serotype	3	Unknown	unknown	0	0	0	0	0					Unknown		Unknown	<=2	S	<=0.25	S	<=0.5	S	S	<=0.12	S	S	<=0.12	S	S	<=0.5	S	2	S	<=0.12	S
AUSMDU00072360	SRR23725761	SRP426086	PRJNA857543	SAMN33607441	Blood	invasive	invasive	2022	2022-05-28	1936-01-05	180	12	86.811	vaccine_serotype	vaccine_serotype	3	Unknown	unknown	0	0	0	0	0					Unknown		Unknown	<=2	S	<=0.25	S	<=0.5	S	S	<=0.12	S	S	<=0.12	S	S	<=0.5	S	2	S	<=0.12	S
AUSMDU00072237	SRR23725755	SRP426086	PRJNA857543	SAMN33607447	Blood	invasive	invasive	2022	2022-05-30	1967-01-30	180	12	55.7205	vaccine_serotype	vaccine_serotype	3	Unknown	unknown	0	0	0	0	0					Unknown		Unknown	<=2	S	<=0.25	S	<=0.5	S	S	<=0.12	S	S	<=0.12	S	S	<=0.5	S	4	S	<=0.12	S
AUSMDU00072274	SRR23725751	SRP426086	PRJNA857543	SAMN33607450	Blood	invasive	invasive	2022	2022-05-30	1952-04-04	180	12	70.5534	vaccine_serotype	vaccine_serotype	3	Unknown	unknown	0	0	0	0	0					Unknown		Unknown	<=2	S	<=0.25	S	<=0.5	S	S	<=0.12	S	S	<=0.12	S	S	<=0.5	S	2	S	<=0.12	S
AUSMDU00072278	SRR23725750	SRP426086	PRJNA857543	SAMN33607451	Tissue	invasive	invasive	2022	2022-06-04	2016-09-20	180	12	6.04658	vaccine_serotype	vaccine_serotype	3	Unknown	unknown	0	0	0	0	0					Unknown		Unknown	<=2	S	<=0.25	S	<=0.5	S	S	<=0.12	S	S	<=0.12	S	S	<=0.5	S	4	S	<=0.12	S
AUSMDU00072279	SRR23725749	SRP426086	PRJNA857543	SAMN33607452	Lung Fluid	invasive	invasive	2022	2022-06-04	2016-09-20	180	12	6.04658	vaccine_serotype	vaccine_serotype	3	Unknown	unknown	0	0	0	0	0					Unknown		Unknown	<=2	S	<=0.25	S	<=0.5	S	S	<=0.12	S	S	<=0.12	S	S	<=0.5	S	2	S	<=0.12	S
AUSMDU00072312	SRR23725748	SRP426086	PRJNA857543	SAMN33607453	Blood	invasive	invasive	2022	2022-06-03	1970-04-04	180	12	52.5425	vaccine_serotype	vaccine_serotype	3	Unknown	unknown	0	0	0	0	0					Unknown		Unknown	<=2	S	<=0.25	S	<=0.5	S	S	<=0.12	S	S	<=0.12	S	S	<=0.5	S	4	S	<=0.12	S
AUSMDU00072383	SRR23725614	SRP426086	PRJNA857543	SAMN33607459	Blood	invasive	invasive	2022	2022-06-04	1973-01-25	180	12	49.7288	vaccine_serotype	vaccine_serotype	3	Unknown	unknown	0	0	0	0	0					Unknown		Unknown	<=2	S	<=0.25	S	<=0.5	S	S	<=0.12	S	S	<=0.12	S	S	<=0.5	S	2	S	<=0.12	S
AUSMDU00072451	SRR23725839	SRP426086	PRJNA857543	SAMN33607468	Blood	invasive	invasive	2022	2022-06-09	2019-06-07	180	12	3.33425	vaccine_serotype	vaccine_serotype	3	Unknown	unknown	0	0	0	0	0					Unknown		Unknown	<=2	S	<=0.25	S	<=0.5	S	S	<=0.12	S	S	<=0.12	S	S	<=0.5	S	2	S	<=0.12	S
AUSMDU00072671	SRR23725600	SRP426086	PRJNA857543	SAMN33607473	Blood	invasive	invasive	2022	2022-06-12	1982-01-29	180	12	40.7123	vaccine_serotype	vaccine_serotype	3	Unknown	unknown	0	0	0	0	0					Unknown		Unknown	<=2	S	<=0.25	S	<=0.5	S	S	<=0.12	S	S	<=0.12	S	S	<=0.5	S	2	S	<=0.12	S
AUSMDU00072805	SRR23725595	SRP426086	PRJNA857543	SAMN33607478	Blood	invasive	invasive	2022	2022-06-16	1974-04-04	180	12	48.5397	vaccine_serotype	vaccine_serotype	3	Unknown	unknown	0	0	0	0	0					Unknown		Unknown	<=2	S	<=0.25	S	<=0.5	S	S	<=0.12	S	S	<=0.12	S	S	<=0.5	S	2	S	<=0.12	S
AUSMDU00073687	SRR23725824	SRP426086	PRJNA857543	SAMN33607500	Blood	invasive	invasive	2022	2022-06-29	1983-11-16	180	12	38.9151	vaccine_serotype	vaccine_serotype	3	Unknown	unknown	0	0	0	0	0					Unknown		Unknown	<=2	S	<=0.25	S	<=0.5	S	S	<=0.12	S	S	<=0.12	S	S	<=0.5	S	4	S	<=0.12	S
AUSMDU00073726	SRR23725821	SRP426086	PRJNA857543	SAMN33607503	Lung Fluid	invasive	invasive	2022	2022-06-28	1947-06-16	180	12	75.3589	vaccine_serotype	vaccine_serotype	3	Unknown	unknown	0	0	0	0	0					Unknown		Unknown	<=2	S	<=0.25	S	<=0.5	S	S	<=0.12	S	S	<=0.12	S	S	<=0.5	S	4	S	<=0.12	S
AUSMDU00058081	SRR23727629	SRP426086	PRJNA857543	SAMN33606278	Blood	invasive	invasive	2021	2021-03-10	2017-01-11	191	15	4	vaccine_serotype	vaccine_serotype	07F	Vaccinated	1	1	0	0	0	0	1_covered_23v				vaccine_covered	1_covered_23v	Primary dose (23v)	NA	NA	NA	NA	<=0.5	S	S	<=0.12	S	S	<=0.12	S	S	<=0.5	S	4	S	<=0.12	S
AUSMDU00053721	SRR23727354	SRP426086	PRJNA857543	SAMN33606433	Blood	invasive	invasive	2020	2020-11-10	1963-03-01	191	15	57	vaccine_serotype	vaccine_serotype	07F	Vaccinated	1	0	0	1	0	0			1_covered_13v		vaccine_covered	1_covered_13v	Primary dose (13v)	<=2	S	<=0.25	S	<=0.5	S	S	<=0.12	S	S	<=0.12	S	S	<=0.5	S	2	S	<=0.12	S
AUSMDU00036760	SRR23725922	SRP426086	PRJNA857543	SAMN33606624	Blood	invasive	invasive	2018	2018-07-15	1948-06-07	191	15	70	vaccine_serotype	vaccine_serotype	07F	Vaccinated	1	1	0	0	0	0	1_covered_23v				vaccine_covered	1_covered_23v	Primary dose (23v)	<=2	S	<=0.25	S	<=0.5	S	S	<=0.12	S	S	<=0.12	S	S	<=0.5	S	2	S	<=0.12	S
AUSMDU00036755	SRR23725921	SRP426086	PRJNA857543	SAMN33606625	Blood	invasive	invasive	2018	2018-07-15	1948-06-07	191	15	70	vaccine_serotype	vaccine_serotype	07F	Vaccinated	1	1	0	0	0	0	1_covered_23v				vaccine_covered	1_covered_23v	Primary dose (23v)	<=2	S	<=0.25	S	<=0.5	S	S	<=0.12	S	S	<=0.12	S	S	<=0.5	S	2	S	<=0.12	S
AUSMDU00021377	SRR23726198	SRP426086	PRJNA857543	SAMN33606631	Blood	invasive	invasive	2018	2018-10-19	1959-06-20	191	15	59	vaccine_serotype	vaccine_serotype	07F	Vaccinated	1	1	0	0	0	0	1_covered_23v				vaccine_covered	1_covered_23v	Primary dose (23v)	<=2	S	<=0.25	S	<=0.5	S	S	<=0.12	S	S	<=0.12	S	S	<=0.5	S	<=1	S	0.5	I
AUSMDU00046109	SRR23726197	SRP426086	PRJNA857543	SAMN33606634	Blood	invasive	invasive	2020	2020-05-05	1986-01-22	191	15	34	vaccine_serotype	vaccine_serotype	07F	Vaccinated	1	1	0	0	0	0	1_covered_23v				vaccine_covered	1_covered_23v	Primary dose (23v)	<=2	S	<=0.25	S	<=0.5	S	S	<=0.12	S	S	<=0.12	S	S	<=0.5	S	4	S	<=0.12	S
AUSMDU00066910	SRR23726177	SRP426086	PRJNA857543	SAMN33606653	Blood	invasive	invasive	2021	2021-12-12	1954-01-12	191	15	67	vaccine_serotype	vaccine_serotype	07F	Vaccinated	1	1	0	0	0	0	1_covered_23v				vaccine_covered	1_covered_23v	Primary dose (23v)	<=2	S	<=0.25	S	<=0.5	S	S	<=0.12	S	S	<=0.12	S	S	<=0.5	S	2	S	<=0.12	S
AUSMDU00037123	SRR23726159	SRP426086	PRJNA857543	SAMN33606670	Blood	invasive	invasive	2018	2018-07-21	1984-07-01	191	15	34	vaccine_serotype	vaccine_serotype	07F	Unknown	unknown	0	0	0	0	0					Unknown		Unknown	<=2	S	<=0.25	S	<=0.5	S	S	<=0.12	S	S	<=0.12	S	S	<=0.5	S	2	S	<=0.12	S
AUSMDU00037292	SRR23726158	SRP426086	PRJNA857543	SAMN33606671	Blood	invasive	invasive	2018	2018-08-06	1968-11-19	191	15	49	vaccine_serotype	vaccine_serotype	07F	Unknown	unknown	0	0	0	0	0					Unknown		Unknown	<=2	S	<=0.25	S	<=0.5	S	S	<=0.12	S	S	<=0.12	S	S	<=0.5	S	<=1	S	<=0.12	S
AUSMDU00037458	SRR23726154	SRP426086	PRJNA857543	SAMN33606672	Blood	invasive	invasive	2018	2018-08-20	1971-04-25	191	15	47	vaccine_serotype	vaccine_serotype	07F	Unknown	unknown	0	0	0	0	0					Unknown		Unknown	<=2	S	<=0.25	S	<=0.5	S	S	<=0.12	S	S	<=0.12	S	S	<=0.5	S	<=1	S	<=0.12	S
AUSMDU00020513	SRR23726153	SRP426086	PRJNA857543	SAMN33606673	Blood	invasive	invasive	2018	2018-09-25	1969-05-25	191	15	49	vaccine_serotype	vaccine_serotype	07F	Unknown	unknown	0	0	0	0	0					Unknown		Unknown	<=2	S	<=0.25	S	<=0.5	S	S	<=0.12	S	S	<=0.12	S	S	<=0.5	S	2	S	<=0.12	S
AUSMDU00024593	SRR23726150	SRP426086	PRJNA857543	SAMN33606676	Blood	invasive	invasive	2019	2019-01-06	1994-06-22	191	15	24	vaccine_serotype	vaccine_serotype	07F	Unknown	unknown	0	0	0	0	0					Unknown		Unknown	<=2	S	<=0.25	S	<=0.5	S	S	<=0.12	S	S	<=0.12	S	S	<=0.5	S	<=1	S	<=0.12	S
AUSMDU00027359	SRR23726149	SRP426086	PRJNA857543	SAMN33606677	Blood	invasive	invasive	2019	2019-03-30	1985-10-17	191	15	33	vaccine_serotype	vaccine_serotype	07F	Unknown	unknown	0	0	0	0	0					Unknown		Unknown	<=2	S	<=0.25	S	<=0.5	S	S	<=0.12	S	S	<=0.12	S	S	<=0.5	S	<=1	S	<=0.12	S
AUSMDU00029758	SRR23726132	SRP426086	PRJNA857543	SAMN33606678	Blood	invasive	invasive	2019	2019-05-24	1966-07-12	191	15	52	vaccine_serotype	vaccine_serotype	07F	Unknown	unknown	0	0	0	0	0					Unknown		Unknown	<=2	S	<=0.25	S	<=0.5	S	S	<=0.12	S	S	<=0.12	S	S	<=0.5	S	2	S	<=0.12	S
AUSMDU00031114	SRR23726131	SRP426086	PRJNA857543	SAMN33606679	Blood	invasive	invasive	2019	2019-06-24	1979-12-22	191	15	39	vaccine_serotype	vaccine_serotype	07F	Unknown	unknown	0	0	0	0	0					Unknown		Unknown	<=2	S	<=0.25	S	<=0.5	S	S	<=0.12	S	S	<=0.12	S	S	<=0.5	S	2	S	<=0.12	S
AUSMDU00035229	SRR23726130	SRP426086	PRJNA857543	SAMN33606680	Blood	invasive	invasive	2019	2019-09-04	1985-02-21	191	15	34	vaccine_serotype	vaccine_serotype	07F	Unknown	unknown	0	0	0	0	0					Unknown		Unknown	<=2	S	<=0.25	S	<=0.5	S	S	<=0.12	S	S	<=0.12	S	S	<=0.5	S	2	S	<=0.12	S
AUSMDU00035767	SRR23726129	SRP426086	PRJNA857543	SAMN33606681	Blood	invasive	invasive	2019	2019-09-16	2000-04-28	191	15	19	vaccine_serotype	vaccine_serotype	07F	Unknown	unknown	0	0	0	0	0					Unknown		Unknown	<=2	S	<=0.25	S	<=0.5	S	S	<=0.12	S	S	<=0.12	S	S	<=0.5	S	4	S	<=0.12	S
AUSMDU00037390	SRR23726147	SRP426086	PRJNA857543	SAMN33606682	Blood	invasive	invasive	2019	2019-10-24	1978-10-30	191	15	41	vaccine_serotype	vaccine_serotype	07F	Unknown	unknown	0	0	0	0	0					Unknown		Unknown	<=2	S	<=0.25	S	<=0.5	S	S	<=0.12	S	S	<=0.12	S	S	<=0.5	S	2	S	<=0.12	S
AUSMDU00072272	SRR23725606	SRP426086	PRJNA857543	SAMN33607448	Blood	invasive	invasive	2022	2022-05-31	1987-11-11	193	11	34.926	non_vaccine_serotype	non_vaccine_serotype	21	Unknown	unknown	0	0	0	0	0					Unknown		Unknown	<=2	S	<=0.25	S	<=0.5	S	S	<=0.12	S	S	<=0.12	S	S	<=0.5	S	4	S	<=0.12	S
AUSMDU00021189	SRR23725788	SRP426086	PRJNA857543	SAMN33607331	Swab	invasive	invasive	2018	2018-10-11	1955-09-12	198	72	63	non_vaccine_serotype	non_vaccine_serotype	35B	Unknown	unknown	0	0	0	0	0					Unknown		Unknown	<=2	S	<=0.25	S	<=0.5	S	S	<=0.12	S	S	<=0.12	S	S	<=0.5	S	<=1	S	<=0.12	S
AUSMDU00070680	SRR23725376	SRP426086	PRJNA857543	SAMN33607418	Blood	invasive	invasive	2022	2022-04-30	1962-09-08	198	72	60.1178	non_vaccine_serotype	non_vaccine_serotype	35B	Unknown	unknown	0	0	0	0	0					Unknown		Unknown	<=2	S	<=0.25	S	<=0.5	S	S	<=0.12	S	S	<=0.12	S	S	<=0.5	S	4	S	<=0.12	S
AUSMDU00055709	SRR23727395	SRP426086	PRJNA857543	SAMN33606317	Blood	invasive	invasive	2021	2021-01-11	1967-04-21	199	4	53	vaccine_serotype	vaccine_serotype	19A	Unknown	unknown	0	0	0	0	0					Unknown		Unknown	NA	NA	NA	NA	<=0.5	S	S	<=0.12	S	S	<=0.12	S	S	<=0.5	S	2	S	<=0.12	S
AUSMDU00060594	SRR23727394	SRP426086	PRJNA857543	SAMN33606318	Blood	invasive	invasive	2021	2021-05-13	1922-05-19	199	4	99	vaccine_serotype	vaccine_serotype	19A	Unknown	unknown	0	0	0	0	0					Unknown		Unknown	NA	NA	NA	NA	<=0.5	S	S	<=0.12	S	S	<=0.12	S	S	<=0.5	S	2	S	<=0.12	S
AUSMDU00061619	SRR23727393	SRP426086	PRJNA857543	SAMN33606319	Blood	invasive	invasive	2021	2021-06-19	1965-07-14	199	4	55	vaccine_serotype	vaccine_serotype	19A	Unknown	unknown	0	0	0	0	0					Unknown		Unknown	NA	NA	NA	NA	<=0.5	S	S	<=0.12	S	S	<=0.12	S	S	<=0.5	S	4	S	<=0.12	S
AUSMDU00056561	SRR23727244	SRP426086	PRJNA857543	SAMN33606344	Blood	invasive	invasive	2021	2021-02-04	2017-01-11	199	4	4	non_vaccine_serotype	add-23v-PPV	15B	Vaccinated	3	0	0	3	0	0			3_notcovered_13v		not_covered	3_notcovered_13v	Serotype not covered	NA	NA	NA	NA	<=0.5	S	S	<=0.12	S	S	<=0.12	S	S	<=0.5	S	4	S	<=0.12	S
AUSMDU00057294	SRR23727242	SRP426086	PRJNA857543	SAMN33606346	Blood	invasive	invasive	2021	2021-02-25	2016-02-05	199	4	5	non_vaccine_serotype	non_vaccine_serotype	15B/15C	Vaccinated	3	0	0	3	0	0			3_notcovered_13v		not_covered	3_notcovered_13v	Serotype not covered	NA	NA	NA	NA	<=0.5	S	S	<=0.12	S	S	<=0.12	S	S	<=0.5	S	2	S	<=0.12	S
AUSMDU00021047	SRR23725863	SRP426086	PRJNA857543	SAMN33606800	Blood	invasive	invasive	2018	2018-10-08	1943-05-08	199	4	75	non_vaccine_serotype	add-23v-PPV	15B	Vaccinated	1	1	0	0	0	0	1_covered_23v				vaccine_covered	1_covered_23v	Primary dose (23v)	<=2	S	<=0.25	S	<=0.5	S	S	<=0.12	S	S	<=0.12	S	S	<=0.5	S	2	S	<=0.12	S
AUSMDU00055064	SRR23725971	SRP426086	PRJNA857543	SAMN33606893	Swab	invasive	invasive	2020	2020-12-20	1970-11-15	199	4	50	non_vaccine_serotype	add-23v-PPV	15B	Not vaccinated	0	0	0	0	0	0					Not vaccinated		Not vaccinated	<=2	S	<=0.25	S	<=0.5	S	S	<=0.12	S	S	<=0.12	S	S	<=0.5	S	4	S	<=0.12	S
AUSMDU00022441	SRR23726232	SRP426086	PRJNA857543	SAMN33606943	Blood	invasive	invasive	2018	2018-11-15	1985-10-26	199	4	33	vaccine_serotype	vaccine_serotype	19A	Unknown	unknown	0	0	0	0	0					Unknown		Unknown	<=2	S	<=0.25	S	<=0.5	S	S	<=0.12	S	S	<=0.12	S	S	<=0.5	S	2	S	<=0.12	S
AUSMDU00024051	SRR23726230	SRP426086	PRJNA857543	SAMN33606945	Blood	invasive	invasive	2018	2018-12-24	1929-07-28	199	4	89	vaccine_serotype	vaccine_serotype	19A	Not vaccinated	0	0	0	0	0	0					Not vaccinated		Not vaccinated	<=2	S	<=0.25	S	<=0.5	S	S	<=0.12	S	S	<=0.12	S	S	<=0.5	S	2	S	<=0.12	S
AUSMDU00046183	SRR23725577	SRP426086	PRJNA857543	SAMN33607121	Blood	invasive	invasive	2020	2020-05-18	1952-11-26	199	4	67	non_vaccine_serotype	add-23v-PPV	15B	Vaccinated	2	2	0	0	0	0	2_covered_23v				vaccine_covered	2_covered_23v	Secondary dose (23v)	<=2	S	<=0.25	S	<=0.5	S	S	<=0.12	S	S	<=0.12	S	S	<=0.5	S	4	S	<=0.12	S
AUSMDU00022575	SRR23725439	SRP426086	PRJNA857543	SAMN33607216	Blood	invasive	invasive	2018	2018-11-17	2017-09-20	199	4	1	vaccine_serotype	vaccine_serotype	19A	Vaccinated	3	0	0	3	0	0			3_covered_13v		vaccine_covered	3_covered_13v	Fully vaccinated	<=2	S	<=0.25	S	<=0.5	S	S	<=0.12	S	S	<=0.12	S	S	<=0.5	S	2	S	<=0.12	S
AUSMDU00038382	SRR23725651	SRP426086	PRJNA857543	SAMN33607252	Blood	invasive	invasive	2019	2019-11-19	2015-12-17	199	4	3	vaccine_serotype	vaccine_serotype	19A	Vaccinated	3	0	0	3	0	0			3_covered_13v		vaccine_covered	3_covered_13v	Fully vaccinated	<=2	S	<=0.25	S	<=0.5	S	S	<=0.12	S	S	<=0.12	S	S	<=0.5	S	2	S	<=0.12	S
AUSMDU00067622	SRR23725629	SRP426086	PRJNA857543	SAMN33607359	Blood	invasive	invasive	2022	2022-01-15	1958-05-18	199	4	64.4301	non_vaccine_serotype	add-23v-PPV	15B	Unknown	unknown	0	0	0	0	0					Unknown		Unknown	<=2	S	<=0.25	S	<=0.5	S	S	<=0.12	S	S	<=0.12	S	S	<=0.5	S	2	S	<=0.12	S
AUSMDU00069424	SRR23725386	SRP426086	PRJNA857543	SAMN33607389	Blood	invasive	invasive	2022	2022-03-21	2020-08-31	199	4	2.09863	non_vaccine_serotype	non_vaccine_serotype	15B/15C	Unknown	unknown	0	0	0	0	0					Unknown		Unknown	<=2	S	<=0.25	S	<=0.5	S	S	<=0.12	S	S	<=0.12	S	S	<=0.5	S	2	S	<=0.12	S
AUSMDU00070126	SRR23725392	SRP426086	PRJNA857543	SAMN33607403	Blood	invasive	invasive	2022	2022-04-13	1944-04-10	199	4	78.5425	non_vaccine_serotype	add-23v-PPV	15B	Unknown	unknown	0	0	0	0	0					Unknown		Unknown	<=2	S	<=0.25	S	<=0.5	S	S	<=0.12	S	S	<=0.12	S	S	<=0.5	S	<=1	S	<=0.12	S
AUSMDU00070569	SRR23725379	SRP426086	PRJNA857543	SAMN33607415	Blood	invasive	invasive	2022	2022-04-29	1962-09-25	199	4	60.0712	non_vaccine_serotype	add-23v-PPV	15B	Unknown	unknown	0	0	0	0	0					Unknown		Unknown	<=2	S	<=0.25	S	<=0.5	S	S	<=0.12	S	S	<=0.12	S	S	<=0.5	S	2	S	<=0.12	S
AUSMDU00073873	SRR23725591	SRP426086	PRJNA857543	SAMN33607480	Blood	invasive	invasive	2022	2022-06-15	1985-01-26	199	4	37.7178	vaccine_serotype	vaccine_serotype	19A	Unknown	unknown	0	0	0	0	0					Unknown		Unknown	<=2	S	<=0.25	S	<=0.5	S	S	<=0.12	S	S	<=0.12	S	S	<=0.5	S	2	S	<=0.12	S
AUSMDU00037289	SRR23727321	SRP426086	PRJNA857543	SAMN33606528	Blood	invasive	invasive	2018	2018-08-01	1959-04-13	205	27	59	vaccine_serotype	vaccine_serotype	4	Not vaccinated	0	0	0	0	0	0					Not vaccinated		Not vaccinated	<=2	S	<=0.25	S	<=0.5	S	S	<=0.12	S	S	<=0.12	S	S	<=0.5	S	<=1	S	<=0.12	S
AUSMDU00019730	SRR23727320	SRP426086	PRJNA857543	SAMN33606529	Blood	invasive	invasive	2018	2018-09-05	1965-03-16	205	27	53	vaccine_serotype	vaccine_serotype	4	Not vaccinated	0	0	0	0	0	0					Not vaccinated		Not vaccinated	<=2	S	<=0.25	S	<=0.5	S	S	<=0.12	S	S	<=0.12	S	S	<=0.5	S	2	S	<=0.12	S
AUSMDU00058977	SRR23727514	SRP426086	PRJNA857543	SAMN33606297	Blood	invasive	invasive	2021	2021-03-29	1989-08-26	218	32	31	non_vaccine_serotype	add-23v-PPV	12F	Unknown	unknown	0	0	0	0	0					Unknown		Unknown	NA	NA	NA	NA	<=0.5	S	S	<=0.12	S	S	<=0.12	S	S	<=0.5	S	4	S	<=0.12	S
AUSMDU00058738	SRR23727245	SRP426086	PRJNA857543	SAMN33606343	Blood	invasive	invasive	2021	2021-03-22	2020-07-04	218	32	0	non_vaccine_serotype	add-23v-PPV	12F	Vaccinated	3	0	0	3	0	0			3_notcovered_13v		not_covered	3_notcovered_13v	Serotype not covered	NA	NA	NA	NA	<=0.5	S	S	<=0.12	S	S	<=0.12	S	S	<=0.5	S	4	S	<=0.12	S
AUSMDU00020505	SRR23725999	SRP426086	PRJNA857543	SAMN33606783	Blood	invasive	invasive	2018	2018-09-25	1953-06-18	218	32	65	non_vaccine_serotype	add-23v-PPV	12F	Vaccinated	1	1	0	0	0	0	1_covered_23v				vaccine_covered	1_covered_23v	Primary dose (23v)	<=2	S	<=0.25	S	<=0.5	S	S	<=0.12	S	S	<=0.12	S	S	<=0.5	S	4	S	<=0.12	S
AUSMDU00024423	SRR23725876	SRP426086	PRJNA857543	SAMN33606788	Blood	invasive	invasive	2019	2019-01-06	1974-07-01	218	32	44	non_vaccine_serotype	add-23v-PPV	12F	Vaccinated	1	1	0	0	0	0	1_covered_23v				vaccine_covered	1_covered_23v	Primary dose (23v)	<=2	S	<=0.25	S	<=0.5	S	S	<=0.12	S	S	<=0.12	S	S	<=0.5	S	2	S	<=0.12	S
AUSMDU00038059	SRR23725868	SRP426086	PRJNA857543	SAMN33606795	Blood	invasive	invasive	2019	2019-11-07	1958-05-11	218	32	61	non_vaccine_serotype	add-23v-PPV	12F	Vaccinated	1	1	0	0	0	0	1_covered_23v				vaccine_covered	1_covered_23v	Primary dose (23v)	<=2	S	<=0.25	S	<=0.5	S	S	<=0.12	S	S	<=0.12	S	S	<=0.5	S	4	S	<=0.12	S
AUSMDU00036763	SRR23726275	SRP426086	PRJNA857543	SAMN33606820	Blood	invasive	invasive	2018	2018-07-17	1969-04-01	218	32	49	non_vaccine_serotype	add-23v-PPV	12F	Unknown	unknown	0	0	0	0	0					Unknown		Unknown	<=2	S	<=0.25	S	<=0.5	S	S	<=0.12	S	S	<=0.12	S	S	<=0.5	S	4	S	<=0.12	S
AUSMDU00037130	SRR23726274	SRP426086	PRJNA857543	SAMN33606821	Blood	invasive	invasive	2018	43305	1979-04-23	218	32	39	non_vaccine_serotype	add-23v-PPV	12F	Unknown	unknown	0	0	0	0	0					Unknown		Unknown	<=2	S	<=0.25	S	<=0.5	S	S	<=0.12	S	S	<=0.12	S	S	<=0.5	S	4	S	<=0.12	S
AUSMDU00037293	SRR23726270	SRP426086	PRJNA857543	SAMN33606824	Blood	invasive	invasive	2018	43316	1961-09-25	218	32	56	non_vaccine_serotype	add-23v-PPV	12F	Not vaccinated	0	0	0	0	0	0					Not vaccinated		Not vaccinated	<=2	S	<=0.25	S	<=0.5	S	S	<=0.12	S	S	<=0.12	S	S	<=0.5	S	4	S	<=0.12	S
AUSMDU00019881	SRR23726268	SRP426086	PRJNA857543	SAMN33606826	Blood	invasive	invasive	2018	2018-09-12	1979-11-08	218	32	38	non_vaccine_serotype	add-23v-PPV	12F	Unknown	unknown	0	0	0	0	0					Unknown		Unknown	<=2	S	<=0.25	S	<=0.5	S	S	<=0.12	S	S	<=0.12	S	S	<=0.5	S	4	S	<=0.12	S
AUSMDU00022166	SRR23726265	SRP426086	PRJNA857543	SAMN33606829	Blood	invasive	invasive	2018	2018-11-12	1991-06-17	218	32	27	non_vaccine_serotype	add-23v-PPV	12F	Unknown	unknown	0	0	0	0	0					Unknown		Unknown	<=2	S	<=0.25	S	<=0.5	S	S	<=0.12	S	S	<=0.12	S	S	<=0.5	S	4	S	<=0.12	S
AUSMDU00030210	SRR23726109	SRP426086	PRJNA857543	SAMN33606836	Blood	invasive	invasive	2019	2019-06-04	1983-04-03	218	32	36	non_vaccine_serotype	add-23v-PPV	12F	Unknown	unknown	0	0	0	0	0					Unknown		Unknown	<=2	S	<=0.25	S	<=0.5	S	S	<=0.12	S	S	<=0.12	S	S	<=0.5	S	4	S	<=0.12	S
AUSMDU00031558	SRR23726106	SRP426086	PRJNA857543	SAMN33606838	Blood	invasive	invasive	2019	2019-07-09	1981-11-20	218	32	37	non_vaccine_serotype	add-23v-PPV	12F	Unknown	unknown	0	0	0	0	0					Unknown		Unknown	<=2	S	<=0.25	S	<=0.5	S	S	<=0.12	S	S	<=0.12	S	S	<=0.5	S	4	S	<=0.12	S
AUSMDU00038190	SRR23726248	SRP426086	PRJNA857543	SAMN33606843	Blood	invasive	invasive	2019	2019-11-13	1984-08-03	218	32	35	non_vaccine_serotype	add-23v-PPV	12F	Unknown	unknown	0	0	0	0	0					Unknown		Unknown	<=2	S	<=0.25	S	<=0.5	S	S	<=0.12	S	S	<=0.12	S	S	<=0.5	S	4	S	<=0.12	S
AUSMDU00040734	SRR23726122	SRP426086	PRJNA857543	SAMN33606845	Blood	invasive	invasive	2020	2020-01-21	1972-05-11	218	32	47	non_vaccine_serotype	add-23v-PPV	12F	Unknown	unknown	0	0	0	0	0					Unknown		Unknown	<=2	S	<=0.25	S	<=0.5	S	S	<=0.12	S	S	<=0.12	S	S	<=0.5	S	4	S	<=0.12	S
AUSMDU00051813	SRR23726119	SRP426086	PRJNA857543	SAMN33606848	Joint fluid	invasive	invasive	2020	2020-09-23	1963-09-25	218	32	57	non_vaccine_serotype	add-23v-PPV	12F	Unknown	unknown	0	0	0	0	0					Unknown		Unknown	<=2	S	<=0.25	S	<=0.5	S	S	<=0.12	S	S	<=0.12	S	S	<=0.5	S	4	S	<=0.12	S
AUSMDU00059885	SRR23726113	SRP426086	PRJNA857543	SAMN33606852	Blood	invasive	invasive	2021	2021-04-19	1968-12-12	218	32	52	non_vaccine_serotype	add-23v-PPV	12F	Unknown	unknown	0	0	0	0	0					Unknown		Unknown	<=2	S	<=0.25	S	<=0.5	S	S	<=0.12	S	S	<=0.12	S	S	<=0.5	S	4	S	<=0.12	S
AUSMDU00030236	SRR23725514	SRP426086	PRJNA857543	SAMN33607244	Blood	invasive	invasive	2019	2019-05-29	2014-06-24	218	32	4	non_vaccine_serotype	add-23v-PPV	12F	Vaccinated	3	0	0	3	0	0			3_notcovered_13v		not_covered	3_notcovered_13v	Serotype not covered	<=2	S	<=0.25	S	<=0.5	S	S	<=0.12	S	S	<=0.12	S	S	<=0.5	S	4	S	<=0.12	S
AUSMDU00072674	SRR23725598	SRP426086	PRJNA857543	SAMN33607475	Blood	invasive	invasive	2022	2022-06-14	1973-10-17	218	32	49.0027	non_vaccine_serotype	add-23v-PPV	12F	Unknown	unknown	0	0	0	0	0					Unknown		Unknown	<=2	S	<=0.25	S	<=0.5	S	S	<=0.12	S	S	<=0.12	S	S	<=0.5	S	4	S	<=0.12	S
AUSMDU00072993	SRR23725816	SRP426086	PRJNA857543	SAMN33607488	Blood	invasive	invasive	2022	2022-06-20	1980-03-09	218	32	42.6055	non_vaccine_serotype	add-23v-PPV	12F	Unknown	unknown	0	0	0	0	0					Unknown		Unknown	<=2	S	<=0.25	S	<=0.5	S	S	<=0.12	S	S	<=0.12	S	S	<=0.5	S	4	S	<=0.12	S
AUSMDU00073083	SRR23725833	SRP426086	PRJNA857543	SAMN33607491	Blood	invasive	invasive	2022	2022-06-22	1977-11-14	218	32	44.9233	non_vaccine_serotype	add-23v-PPV	12F	Unknown	unknown	0	0	0	0	0					Unknown		Unknown	<=2	S	<=0.25	S	<=0.5	S	S	<=0.12	S	S	<=0.12	S	S	<=0.5	S	4	S	<=0.12	S
AUSMDU00073637	SRR23725829	SRP426086	PRJNA857543	SAMN33607495	Blood	invasive	invasive	2022	2022-06-28	1977-03-02	218	32	45.6274	non_vaccine_serotype	add-23v-PPV	12F	Unknown	unknown	0	0	0	0	0					Unknown		Unknown	<=2	S	<=0.25	S	<=0.5	S	S	<=0.12	S	S	<=0.12	S	S	<=0.5	S	4	S	<=0.12	S
AUSMDU00020329	SRR23726089	SRP426086	PRJNA857543	SAMN33606582	Blood	invasive	invasive	2018	2018-09-21	1988-08-21	235	124	30	non_vaccine_serotype	non_vaccine_serotype	20	Unknown	unknown	0	0	0	0	0					Unknown		Unknown	<=2	S	<=0.25	S	<=0.5	S	S	<=0.12	S	S	<=0.12	S	S	<=0.5	S	2	S	<=0.12	S
AUSMDU00020324	SRR23725951	SRP426086	PRJNA857543	SAMN33607000	Blood	invasive	invasive	2018	2018-09-19	1960-07-30	236	1	58	vaccine_serotype	vaccine_serotype	19F	Not vaccinated	0	0	0	0	0	0					Not vaccinated		Not vaccinated	<=2	S	2	R	1	I	S	1	I	S	1	I	S	4	R	4	S	<=0.12	S
AUSMDU00044842	SRR23725549	SRP426086	PRJNA857543	SAMN33607053	Blood	invasive	invasive	2020	2020-03-23	2020-03-22	251	119	0	vaccine_serotype	vaccine_serotype	19F	Not vaccinated	0	0	0	0	0	0					Not vaccinated		Not vaccinated	<=2	S	<=0.25	S	<=0.5	S	S	<=0.12	S	S	<=0.12	S	S	<=0.5	S	4	S	<=0.12	S
AUSMDU00031065	SRR23727264	SRP426086	PRJNA857543	SAMN33606243	Blood	invasive	invasive	2019	2019-06-28	1961-03-08	271	1	58	vaccine_serotype	vaccine_serotype	19F	Vaccinated	4	0	0	4	0	0			4_covered_13v		vaccine_covered	4_covered_13v	Fully vaccinated	4	I	>2	R	1	I	S	1	I	S	1	I	S	4	R	4	S	>1	R
AUSMDU00032826	SRR23726221	SRP426086	PRJNA857543	SAMN33606954	Blood	invasive	invasive	2019	2019-08-07	1971-10-26	276	10	47	vaccine_serotype	vaccine_serotype	19A	Unknown	unknown	0	0	0	0	0					Unknown		Unknown	<=2	S	>2	R	<=0.5	S	S	1	I	S	1	I	S	4	R	4	S	>1	R
AUSMDU00045174	SRR23726083	SRP426086	PRJNA857543	SAMN33606968	Blood	invasive	invasive	2020	2020-04-15	1973-03-25	276	10	47	vaccine_serotype	vaccine_serotype	19A	Unknown	unknown	0	0	0	0	0					Unknown		Unknown	<=2	S	>2	R	1	I	S	1	I	S	1	I	S	>4	R	4	S	>1	R
AUSMDU00025293	SRR23727608	SRP426086	PRJNA857543	SAMN33606372	Blood	invasive	invasive	2019	2019-01-31	1959-11-21	303	2	59	vaccine_serotype	vaccine_serotype	1	Not vaccinated	0	0	0	0	0	0					Not vaccinated		Not vaccinated	<=2	S	<=0.25	S	<=0.5	S	S	<=0.12	S	S	<=0.12	S	S	<=0.5	S	2	S	<=0.12	S
AUSMDU00056098	SRR23727229	SRP426086	PRJNA857543	SAMN33606357	Blood	invasive	invasive	2021	2021-01-18	1954-06-14	320	1	66	vaccine_serotype	vaccine_serotype	19A	Vaccinated	1	0	0	1	0	0			1_covered_13v		vaccine_covered	1_covered_13v	Primary dose (13v)	8	R	NA	NA	2	R	I	2	R	I	2	R	I	>4	R	4	S	>1	R
AUSMDU00066569	SRR23727223	SRP426086	PRJNA857543	SAMN33606362	Blood	invasive	invasive	2021	2021-11-28	1943-04-04	320	1	78	vaccine_serotype	vaccine_serotype	19A	Vaccinated	1	1	0	0	0	0	1_covered_23v				vaccine_covered	1_covered_23v	Primary dose (23v)	8	R	>2	R	2	R	I	1	I	S	2	R	I	>4	R	4	S	<=0.12	S
AUSMDU00037284	SRR23727220	SRP426086	PRJNA857543	SAMN33606365	Blood	invasive	invasive	2018	2018-07-28	1981-01-09	320	1	37	vaccine_serotype	vaccine_serotype	19A	Unknown	unknown	0	0	0	0	0					Unknown		Unknown	8	R	>2	R	2	R	I	2	R	I	2	R	I	>4	R	4	S	>1	R
AUSMDU00032322	SRR23727219	SRP426086	PRJNA857543	SAMN33606366	Blood	invasive	invasive	2019	2019-07-27	1968-04-03	320	1	51	vaccine_serotype	vaccine_serotype	19A	Not vaccinated	0	0	0	0	0	0					Not vaccinated		Not vaccinated	8	R	>2	R	2	R	I	2	R	I	2	R	I	>4	R	4	S	0.25	S
AUSMDU00048521	SRR23727218	SRP426086	PRJNA857543	SAMN33606367	Blood	invasive	invasive	2020	2020-08-03	1933-03-08	320	1	87	vaccine_serotype	vaccine_serotype	19A	Unknown	unknown	0	0	0	0	0					Unknown		Unknown	8	R	>2	R	2	R	I	2	R	I	2	R	I	>4	R	4	S	>1	R
AUSMDU00056668	SRR23726316	SRP426086	PRJNA857543	SAMN33606926	Blood	invasive	invasive	2021	2021-02-06	1932-02-09	338	5	89	non_vaccine_serotype	non_vaccine_serotype	23A	Vaccinated	1	1	0	0	0	0	1_notcovered_23v				not_covered	1_notcovered_23v	Serotype not covered	<=2	S	NA	NA	<=0.5	S	S	0.25	S	S	0.5	S	S	<=0.5	S	4	S	>1	R
AUSMDU00030068	SRR23726078	SRP426086	PRJNA857543	SAMN33606972	Blood	invasive	invasive	2019	2019-05-25	1958-06-28	338	5	60	non_vaccine_serotype	non_vaccine_serotype	23B1	Vaccinated	1	1	0	0	0	0	1_notcovered_23v				not_covered	1_notcovered_23v	Serotype not covered	<=2	S	<=0.25	S	<=0.5	S	S	0.25	S	S	0.25	S	S	<=0.5	S	4	S	<=0.12	S
AUSMDU00021213	SRR23725683	SRP426086	PRJNA857543	SAMN33607156	Blood	invasive	invasive	2018	2018-10-09	1946-04-02	338	5	72	non_vaccine_serotype	non_vaccine_serotype	23A	Vaccinated	2	2	0	0	0	0	2_notcovered_23v				not_covered	2_notcovered_23v	Serotype not covered	<=2	S	>2	R	<=0.5	S	S	0.25	S	S	0.5	S	S	<=0.5	S	2	S	0.5	I
AUSMDU00036741	SRR23725552	SRP426086	PRJNA857543	SAMN33607172	Blood	invasive	invasive	2018	2018-07-11	1945-09-02	338	5	72	non_vaccine_serotype	non_vaccine_serotype	23A	Not vaccinated	0	0	0	0	0	0					Not vaccinated		Not vaccinated	<=2	S	>2	R	<=0.5	S	S	0.25	S	S	0.25	S	S	<=0.5	S	4	S	>1	R
AUSMDU00022247	SRR23725539	SRP426086	PRJNA857543	SAMN33607182	Blood	invasive	invasive	2018	2018-11-12	1946-01-08	338	5	72	non_vaccine_serotype	non_vaccine_serotype	23A	Not vaccinated	0	0	0	0	0	0					Not vaccinated		Not vaccinated	<=2	S	>2	R	<=0.5	S	S	0.25	S	S	0.5	S	S	<=0.5	S	2	S	>1	R
AUSMDU00027662	SRR23725453	SRP426086	PRJNA857543	SAMN33607184	Blood	invasive	invasive	2019	2019-04-08	1933-04-05	338	5	86	non_vaccine_serotype	non_vaccine_serotype	23A	Unknown	unknown	0	0	0	0	0					Unknown		Unknown	<=2	S	2	R	<=0.5	S	S	0.25	S	S	0.25	S	S	<=0.5	S	4	S	>1	R
AUSMDU00037326	SRR23725533	SRP426086	PRJNA857543	SAMN33607190	Blood	invasive	invasive	2019	2019-10-20	1922-06-16	338	5	97	non_vaccine_serotype	non_vaccine_serotype	23A	Unknown	unknown	0	0	0	0	0					Unknown		Unknown	<=2	S	>2	R	<=0.5	S	S	0.25	S	S	0.25	S	S	<=0.5	S	4	S	>1	R
AUSMDU00042771	SRR23725532	SRP426086	PRJNA857543	SAMN33607191	Blood	invasive	invasive	2020	2020-02-27	1964-07-03	338	5	55	non_vaccine_serotype	non_vaccine_serotype	23A	Unknown	unknown	0	0	0	0	0					Unknown		Unknown	<=2	S	>2	R	<=0.5	S	S	0.25	S	S	0.25	S	S	<=0.5	S	4	S	>1	R
AUSMDU00044987	SRR23725531	SRP426086	PRJNA857543	SAMN33607192	Blood	invasive	invasive	2020	2020-03-28	1963-08-30	338	5	56	non_vaccine_serotype	non_vaccine_serotype	23A	Unknown	unknown	0	0	0	0	0					Unknown		Unknown	<=2	S	>2	R	<=0.5	S	S	0.25	S	S	0.25	S	S	<=0.5	S	4	S	>1	R
AUSMDU00062153	SRR23725458	SRP426086	PRJNA857543	SAMN33607201	Blood	invasive	invasive	2021	2021-06-24	1953-01-02	338	5	68	non_vaccine_serotype	non_vaccine_serotype	23A	Not vaccinated	0	0	0	0	0	0					Not vaccinated		Not vaccinated	<=2	S	NA	NA	<=0.5	S	S	0.25	S	S	0.5	S	S	<=0.5	S	4	S	<=0.12	S
AUSMDU00024143	SRR23725497	SRP426086	PRJNA857543	SAMN33607279	Blood	invasive	invasive	2018	2018-12-27	1933-09-16	338	5	85	vaccine_serotype	vaccine_serotype	23F	Vaccinated	3	3	0	0	0	0	3_covered_23v				vaccine_covered	3_covered_23v	Fully vaccinated	<=2	S	>2	R	<=0.5	S	S	0.25	S	S	0.5	S	S	<=0.5	S	4	S	>1	R
AUSMDU00037302	SRR23725956	SRP426086	PRJNA857543	SAMN33606995	Blood	invasive	invasive	2018	2018-08-05	1942-04-21	352	1	76	vaccine_serotype	vaccine_serotype	19F	Not vaccinated	0	0	0	0	0	0					Not vaccinated		Not vaccinated	<=2	S	>2	R	1	I	S	1	I	S	1	I	S	>4	R	4	S	>1	R
AUSMDU00028581	SRR23725443	SRP426086	PRJNA857543	SAMN33607212	Blood	invasive	invasive	2019	2019-04-23	1954-09-01	355	7	64	non_vaccine_serotype	non_vaccine_serotype	23B	Unknown	unknown	0	0	0	0	0					Unknown		Unknown	<=2	S	<=0.25	S	<=0.5	S	S	<=0.12	S	S	<=0.12	S	S	<=0.5	S	<=1	S	<=0.12	S
AUSMDU00026754	SRR23725403	SRP426086	PRJNA857543	SAMN33607302	Blood	invasive	invasive	2019	2019-03-07	2016-08-07	355	7	2	non_vaccine_serotype	non_vaccine_serotype	23B	Vaccinated	3	0	0	3	0	0			3_notcovered_13v		not_covered	3_notcovered_13v	Serotype not covered	<=2	S	<=0.25	S	<=0.5	S	S	<=0.12	S	S	<=0.12	S	S	<=0.5	S	2	S	<=0.12	S
AUSMDU00037124	SRR23727617	SRP426086	PRJNA857543	SAMN33606377	Blood	invasive	invasive	2018	2018-07-22	1957-12-12	386	47	60	vaccine_serotype	vaccine_serotype	3	Unknown	unknown	0	0	0	0	0					Unknown		Unknown	<=2	S	>2	R	<=0.5	S	S	<=0.12	S	S	<=0.12	S	S	<=0.5	S	4	S	>1	R
AUSMDU00073419	SRR23725831	SRP426086	PRJNA857543	SAMN33607493	Blood	invasive	invasive	2022	2022-06-27	1942-12-08	386	47	79.8822	non_vaccine_serotype	non_vaccine_serotype	06C	Unknown	unknown	0	0	0	0	0					Unknown		Unknown	<=2	S	>2	R	<=0.5	S	S	<=0.12	S	S	<=0.12	S	S	<=0.5	S	4	S	>1	R
AUSMDU00061391	SRR23725942	SRP426086	PRJNA857543	SAMN33607001	Blood	invasive	invasive	2021	2021-06-13	1946-03-08	387	5	75	non_vaccine_serotype	non_vaccine_serotype	23B1	Vaccinated	1	0	0	1	0	0			1_notcovered_13v		not_covered	1_notcovered_13v	Serotype not covered	<=2	S	NA	NA	<=0.5	S	S	<=0.12	S	S	0.25	S	S	1	S	4	S	<=0.12	S
AUSMDU00022820	SRR23725515	SRP426086	PRJNA857543	SAMN33607243	Blood	invasive	invasive	2018	2018-11-25	1959-06-20	387	5	59	non_vaccine_serotype	non_vaccine_serotype	23B1	Unknown	unknown	0	0	0	0	0					Unknown		Unknown	<=2	S	<=0.25	S	<=0.5	S	S	0.25	S	S	0.25	S	S	1	S	2	S	<=0.12	S
AUSMDU00055788	SRR23727500	SRP426086	PRJNA857543	SAMN33606310	Blood	invasive	invasive	2021	2021-01-12	1968-02-04	392	16;49;46	52	non_vaccine_serotype	add-23v-PPV	17F	Unknown	unknown	0	0	0	0	0					Unknown		Unknown	NA	NA	NA	NA	<=0.5	S	S	<=0.12	S	S	<=0.12	S	S	<=0.5	S	2	S	<=0.12	S
AUSMDU00058824	SRR23727378	SRP426086	PRJNA857543	SAMN33606312	Swab	invasive	invasive	2021	2021-03-11	1966-10-23	392	16;49;46	54	non_vaccine_serotype	add-23v-PPV	17F	Not vaccinated	0	0	0	0	0	0					Not vaccinated		Not vaccinated	NA	NA	NA	NA	<=0.5	S	S	<=0.12	S	S	<=0.12	S	S	<=0.5	S	4	S	<=0.12	S
AUSMDU00060960	SRR23727377	SRP426086	PRJNA857543	SAMN33606313	Blood	invasive	invasive	2021	2021-05-26	1943-11-06	392	16;49;46	77	non_vaccine_serotype	add-23v-PPV	17F	Not vaccinated	0	0	0	0	0	0					Not vaccinated		Not vaccinated	NA	NA	NA	NA	<=0.5	S	S	<=0.12	S	S	<=0.12	S	S	<=0.5	S	4	S	<=0.12	S
AUSMDU00062082	SRR23727241	SRP426086	PRJNA857543	SAMN33606347	Blood	invasive	invasive	2021	2021-06-22	2020-06-15	392	16;49;46	1	non_vaccine_serotype	add-23v-PPV	17F	Vaccinated	3	0	0	3	0	0			3_notcovered_13v		not_covered	3_notcovered_13v	Serotype not covered	NA	NA	NA	NA	<=0.5	S	S	<=0.12	S	S	<=0.12	S	S	<=0.5	S	4	S	<=0.12	S
AUSMDU00036739	SRR23725867	SRP426086	PRJNA857543	SAMN33606776	Blood	invasive	invasive	2018	2018-07-09	1966-03-12	392	16;49;46	52	non_vaccine_serotype	add-23v-PPV	17F	Vaccinated	1	0	0	1	0	0			1_notcovered_13v		not_covered	1_notcovered_13v	Serotype not covered	<=2	S	<=0.25	S	<=0.5	S	S	<=0.12	S	S	<=0.12	S	S	<=0.5	S	2	S	<=0.12	S
AUSMDU00019518	SRR23725866	SRP426086	PRJNA857543	SAMN33606777	Blood	invasive	invasive	2018	2018-09-02	2002-09-09	392	16;49;46	15	non_vaccine_serotype	add-23v-PPV	17F	Vaccinated	1	0	0	1	0	0			1_notcovered_13v		not_covered	1_notcovered_13v	Serotype not covered	<=2	S	<=0.25	S	<=0.5	S	S	<=0.12	S	S	<=0.12	S	S	<=0.5	S	2	S	<=0.12	S
AUSMDU00019991	SRR23726317	SRP426086	PRJNA857543	SAMN33606925	Blood	invasive	invasive	2018	2018-09-13	1951-06-05	392	16;49;46	67	non_vaccine_serotype	add-23v-PPV	17F	Not vaccinated	0	0	0	0	0	0					Not vaccinated		Not vaccinated	<=2	S	<=0.25	S	<=0.5	S	S	<=0.12	S	S	<=0.12	S	S	<=0.5	S	2	S	<=0.12	S
AUSMDU00030234	SRR23726315	SRP426086	PRJNA857543	SAMN33606927	Blood	invasive	invasive	2019	2019-06-01	1958-04-01	392	16;49;46	61	non_vaccine_serotype	add-23v-PPV	17F	Not vaccinated	0	0	0	0	0	0					Not vaccinated		Not vaccinated	<=2	S	<=0.25	S	<=0.5	S	S	<=0.12	S	S	<=0.12	S	S	<=0.5	S	2	S	<=0.12	S
AUSMDU00070062	SRR23725652	SRP426086	PRJNA857543	SAMN33607251	Blood	invasive	invasive	2020	2020-10-29	2019-08-26	392	16;49;46	1	non_vaccine_serotype	add-23v-PPV	17F	Vaccinated	3	0	0	3	0	0			3_notcovered_13v		not_covered	3_notcovered_13v	Serotype not covered	<=2	S	<=0.25	S	<=0.5	S	S	<=0.12	S	S	<=0.12	S	S	<=0.5	S	4	S	<=0.12	S
AUSMDU00059944	SRR23727640	SRP426086	PRJNA857543	SAMN33606267	Blood	invasive	invasive	2021	2021-04-23	1927-08-18	393	38	93	non_vaccine_serotype	non_vaccine_serotype	38	Vaccinated	1	1	0	0	0	0	1_notcovered_23v				not_covered	1_notcovered_23v	Serotype not covered	NA	NA	NA	NA	<=0.5	S	S	<=0.12	S	S	<=0.12	S	S	<=0.5	S	2	S	<=0.12	S
AUSMDU00037119	SRR23727335	SRP426086	PRJNA857543	SAMN33606515	Blood	invasive	invasive	2018	2018-07-19	2015-06-09	393	38	3	non_vaccine_serotype	non_vaccine_serotype	38	Vaccinated	1	0	0	1	0	0			1_notcovered_13v		not_covered	1_notcovered_13v	Serotype not covered	<=2	S	<=0.25	S	<=0.5	S	S	<=0.12	S	S	<=0.12	S	S	<=0.5	S	<=1	S	<=0.12	S
AUSMDU00024607	SRR23727334	SRP426086	PRJNA857543	SAMN33606516	Blood	invasive	invasive	2019	2019-01-10	1951-12-20	393	38	67	non_vaccine_serotype	non_vaccine_serotype	38	Vaccinated	1	1	0	0	0	0	1_notcovered_23v				not_covered	1_notcovered_23v	Serotype not covered	<=2	S	<=0.25	S	<=0.5	S	S	<=0.12	S	S	<=0.12	S	S	<=0.5	S	<=1	S	<=0.12	S
AUSMDU00031519	SRR23727332	SRP426086	PRJNA857543	SAMN33606517	Blood	invasive	invasive	2019	2019-07-08	1964-04-17	393	38	55	non_vaccine_serotype	non_vaccine_serotype	38	Vaccinated	1	0	0	1	0	0			1_notcovered_13v		not_covered	1_notcovered_13v	Serotype not covered	<=2	S	<=0.25	S	<=0.5	S	S	<=0.12	S	S	<=0.12	S	S	<=0.5	S	2	S	<=0.12	S
AUSMDU00040466	SRR23727308	SRP426086	PRJNA857543	SAMN33606520	Blood	invasive	invasive	2020	2020-01-13	1951-10-19	393	38	68	non_vaccine_serotype	non_vaccine_serotype	38	Vaccinated	1	1	0	0	0	0	1_notcovered_23v				not_covered	1_notcovered_23v	Serotype not covered	<=2	S	<=0.25	S	<=0.5	S	S	<=0.12	S	S	<=0.12	S	S	<=0.5	S	2	S	<=0.12	S
AUSMDU00037311	SRR23726201	SRP426086	PRJNA857543	SAMN33606609	Blood	invasive	invasive	2018	2018-08-11	1939-02-11	393	38	79	non_vaccine_serotype	non_vaccine_serotype	38	Not vaccinated	0	0	0	0	0	0					Not vaccinated		Not vaccinated	<=2	S	<=0.25	S	<=0.5	S	S	<=0.12	S	S	<=0.12	S	S	<=0.5	S	2	S	<=0.12	S
AUSMDU00029295	SRR23726200	SRP426086	PRJNA857543	SAMN33606610	Blood	invasive	invasive	2019	2019-05-06	1954-06-23	393	38	64	non_vaccine_serotype	non_vaccine_serotype	38	Unknown	unknown	0	0	0	0	0					Unknown		Unknown	<=2	S	<=0.25	S	<=0.5	S	S	<=0.12	S	S	<=0.12	S	S	<=0.5	S	<=1	S	<=0.12	S
AUSMDU00031179	SRR23726199	SRP426086	PRJNA857543	SAMN33606611	Blood	invasive	invasive	2019	2019-07-01	1928-08-24	393	38	90	non_vaccine_serotype	non_vaccine_serotype	38	Unknown	unknown	0	0	0	0	0					Unknown		Unknown	<=2	S	<=0.25	S	<=0.5	S	S	<=0.12	S	S	<=0.12	S	S	<=0.5	S	2	S	<=0.12	S
AUSMDU00030784	SRR23725946	SRP426086	PRJNA857543	SAMN33607004	Blood	invasive	invasive	2019	2019-06-20	1923-09-13	393	38	95	non_vaccine_serotype	non_vaccine_serotype	25A	Vaccinated	1	1	0	0	0	0	1_notcovered_23v				not_covered	1_notcovered_23v	Serotype not covered	<=2	S	<=0.25	S	<=0.5	S	S	<=0.12	S	S	<=0.12	S	S	<=0.5	S	<=1	S	<=0.12	S
AUSMDU00022016	SRR23725616	SRP426086	PRJNA857543	SAMN33607071	Blood	invasive	invasive	2018	2018-11-05	1942-08-08	393	38	76	non_vaccine_serotype	non_vaccine_serotype	38	Vaccinated	2	2	0	0	0	0	2_notcovered_23v				not_covered	2_notcovered_23v	Serotype not covered	<=2	S	<=0.25	S	<=0.5	S	S	<=0.12	S	S	<=0.12	S	S	<=0.5	S	<=1	S	<=0.12	S
AUSMDU00035687	SRR23725628	SRP426086	PRJNA857543	SAMN33607072	Blood	invasive	invasive	2019	2019-09-17	1937-06-29	393	38	82	non_vaccine_serotype	non_vaccine_serotype	38	Vaccinated	2	2	0	0	0	0	2_notcovered_23v				not_covered	2_notcovered_23v	Serotype not covered	<=2	S	<=0.25	S	<=0.5	S	S	<=0.12	S	S	<=0.12	S	S	<=0.5	S	2	S	<=0.12	S
AUSMDU00030504	SRR23725540	SRP426086	PRJNA857543	SAMN33607181	Blood	invasive	invasive	2019	2019-06-15	2019-01-25	393	38	0	non_vaccine_serotype	non_vaccine_serotype	25A	Vaccinated	2	0	0	2	0	0			2_notcovered_13v		not_covered	2_notcovered_13v	Serotype not covered	<=2	S	<=0.25	S	<=0.5	S	S	<=0.12	S	S	<=0.12	S	S	<=0.5	S	2	S	<=0.12	S
AUSMDU00037129	SRR23725433	SRP426086	PRJNA857543	SAMN33607221	Blood	invasive	invasive	2018	2018-07-25	2017-08-03	393	38	0	non_vaccine_serotype	non_vaccine_serotype	38	Vaccinated	3	0	0	3	0	0			3_notcovered_13v		not_covered	3_notcovered_13v	Serotype not covered	<=2	S	<=0.25	S	<=0.5	S	S	<=0.12	S	S	<=0.12	S	S	<=0.5	S	<=1	S	<=0.12	S
AUSMDU00066426	SRR23725660	SRP426086	PRJNA857543	SAMN33607225	Blood	invasive	invasive	2021	2021-11-22	2019-11-17	393	38	2	non_vaccine_serotype	non_vaccine_serotype	38	Vaccinated	3	0	3	0	0	0		3_notcovered_7v			not_covered	3_notcovered_7v	Serotype not covered	<=2	S	<=0.25	S	<=0.5	S	S	<=0.12	S	S	<=0.12	S	S	<=0.5	S	4	S	<=0.12	S
AUSMDU00060322	SRR23727528	SRP426086	PRJNA857543	SAMN33606282	Blood	invasive	invasive	2021	2021-05-02	1949-04-26	398	13	72	non_vaccine_serotype	non_vaccine_serotype	06C	Unknown	unknown	0	0	0	0	0					Unknown		Unknown	NA	NA	NA	NA	<=0.5	S	S	<=0.12	S	S	<=0.12	S	S	<=0.5	S	2	S	<=0.12	S
AUSMDU00021871	SRR23725918	SRP426086	PRJNA857543	SAMN33606628	Blood	invasive	invasive	2018	2018-10-30	1924-09-11	398	13	94	non_vaccine_serotype	non_vaccine_serotype	06C	Unknown	unknown	0	0	0	0	0					Unknown		Unknown	<=2	S	<=0.25	S	<=0.5	S	S	<=0.12	S	S	<=0.12	S	S	<=0.5	S	2	S	<=0.12	S
AUSMDU00023392	SRR23725916	SRP426086	PRJNA857543	SAMN33606630	Blood	invasive	invasive	2018	2018-12-05	1930-03-16	398	13	88	non_vaccine_serotype	non_vaccine_serotype	06C	Unknown	unknown	0	0	0	0	0					Unknown		Unknown	<=2	S	<=0.25	S	<=0.5	S	S	<=0.12	S	S	<=0.12	S	S	<=0.5	S	2	S	<=0.12	S
AUSMDU00037454	SRR23726134	SRP426086	PRJNA857543	SAMN33606694	Blood	invasive	invasive	2018	2018-08-18	1930-10-15	405	32	87	non_vaccine_serotype	add-23v-PPV	09N	Not vaccinated	0	0	0	0	0	0					Not vaccinated		Not vaccinated	<=2	S	<=0.25	S	<=0.5	S	S	<=0.12	S	S	<=0.12	S	S	<=0.5	S	2	S	<=0.12	S
AUSMDU00025480	SRR23726048	SRP426086	PRJNA857543	SAMN33606710	Blood	invasive	invasive	2019	2019-02-09	1969-01-13	405	32	50	non_vaccine_serotype	add-23v-PPV	09N	Not vaccinated	0	0	0	0	0	0					Not vaccinated		Not vaccinated	<=2	S	<=0.25	S	<=0.5	S	S	<=0.12	S	S	<=0.12	S	S	<=0.5	S	4	S	<=0.12	S
AUSMDU00028093	SRR23726041	SRP426086	PRJNA857543	SAMN33606714	Blood	invasive	invasive	2019	2019-04-10	1979-03-06	405	32	40	non_vaccine_serotype	add-23v-PPV	09N	Unknown	unknown	0	0	0	0	0					Unknown		Unknown	<=2	S	<=0.25	S	<=0.5	S	S	<=0.12	S	S	<=0.12	S	S	<=0.5	S	2	S	<=0.12	S
AUSMDU00029285	SRR23726038	SRP426086	PRJNA857543	SAMN33606718	Blood	invasive	invasive	2019	2019-05-16	1929-01-11	405	32	90	non_vaccine_serotype	add-23v-PPV	09N	Not vaccinated	0	0	0	0	0	0					Not vaccinated		Not vaccinated	<=2	S	<=0.25	S	<=0.5	S	S	<=0.12	S	S	<=0.12	S	S	<=0.5	S	4	S	<=0.12	S
AUSMDU00035206	SRR23725901	SRP426086	PRJNA857543	SAMN33606735	Blood	invasive	invasive	2019	2019-09-04	1969-02-03	405	32	50	non_vaccine_serotype	add-23v-PPV	09N	Not vaccinated	0	0	0	0	0	0					Not vaccinated		Not vaccinated	<=2	S	<=0.25	S	<=0.5	S	S	<=0.12	S	S	<=0.12	S	S	<=0.5	S	2	S	<=0.12	S
AUSMDU00058969	SRR23727527	SRP426086	PRJNA857543	SAMN33606283	Blood	invasive	invasive	2021	2021-03-27	1964-10-16	408	3	56	non_vaccine_serotype	add-23v-PPV	11A	Vaccinated	1	0	0	1	0	0			1_notcovered_13v		not_covered	1_notcovered_13v	Serotype not covered	NA	NA	NA	NA	<=0.5	S	S	<=0.12	S	S	<=0.12	S	S	<=0.5	S	2	S	<=0.12	S
AUSMDU00059041	SRR23727515	SRP426086	PRJNA857543	SAMN33606296	Blood	invasive	invasive	2021	2021-03-30	1947-05-22	416	4	73	vaccine_serotype	vaccine_serotype	19A	Vaccinated	1	1	0	0	0	0	1_covered_23v				vaccine_covered	1_covered_23v	Primary dose (23v)	NA	NA	NA	NA	<=0.5	S	S	<=0.12	S	S	<=0.12	S	S	<=0.5	S	2	S	<=0.12	S
AUSMDU00032776	SRR23727367	SRP426086	PRJNA857543	SAMN33606436	Blood	invasive	invasive	2019	43680	1946-05-01	416	4	73	vaccine_serotype	vaccine_serotype	19A	Vaccinated	1	0	0	1	0	0			1_covered_13v		vaccine_covered	1_covered_13v	Primary dose (13v)	<=2	S	<=0.25	S	<=0.5	S	S	<=0.12	S	S	<=0.12	S	S	<=0.5	S	2	S	<=0.12	S
AUSMDU00035753	SRR23727362	SRP426086	PRJNA857543	SAMN33606438	Blood	invasive	invasive	2019	43726	1946-11-30	416	4	72	vaccine_serotype	vaccine_serotype	19A	Vaccinated	1	0	0	1	0	0			1_covered_13v		vaccine_covered	1_covered_13v	Primary dose (13v)	<=2	S	<=0.25	S	<=0.5	S	S	<=0.12	S	S	<=0.12	S	S	<=0.5	S	<=1	S	<=0.12	S
AUSMDU00053672	SRR23727361	SRP426086	PRJNA857543	SAMN33606439	Blood	invasive	invasive	2020	2020-11-13	1974-02-10	416	4	46	vaccine_serotype	vaccine_serotype	19A	Vaccinated	1	0	0	1	0	0			1_covered_13v		vaccine_covered	1_covered_13v	Primary dose (13v)	<=2	S	<=0.25	S	<=0.5	S	S	<=0.12	S	S	<=0.12	S	S	<=0.5	S	4	S	<=0.12	S
AUSMDU00065262	SRR23727360	SRP426086	PRJNA857543	SAMN33606440	Blood	invasive	invasive	2021	44465	1958-04-26	416	4	63	vaccine_serotype	vaccine_serotype	19A	Vaccinated	1	0	0	1	0	0			1_covered_13v		vaccine_covered	1_covered_13v	Primary dose (13v)	<=2	S	<=0.25	S	<=0.5	S	S	<=0.12	S	S	<=0.12	S	S	<=0.5	S	4	S	<=0.12	S
AUSMDU00037320	SRR23725853	SRP426086	PRJNA857543	SAMN33606809	Blood	invasive	invasive	2018	43325	1952-04-08	416	4	66	vaccine_serotype	vaccine_serotype	19A	Vaccinated	1	1	0	0	0	0	1_covered_23v				vaccine_covered	1_covered_23v	Primary dose (23v)	<=2	S	<=0.25	S	<=0.5	S	S	<=0.12	S	S	<=0.12	S	S	<=0.5	S	2	S	<=0.12	S
AUSMDU00020509	SRR23726347	SRP426086	PRJNA857543	SAMN33606812	Blood	invasive	invasive	2018	2018-09-26	1956-11-03	416	4	61	vaccine_serotype	vaccine_serotype	19A	Vaccinated	1	1	0	0	0	0	1_covered_23v				vaccine_covered	1_covered_23v	Primary dose (23v)	<=2	S	<=0.25	S	<=0.5	S	S	<=0.12	S	S	<=0.12	S	S	<=0.5	S	2	S	<=0.12	S
AUSMDU00030849	SRR23726269	SRP426086	PRJNA857543	SAMN33606825	Blood	invasive	invasive	2019	2019-06-17	1931-04-13	416	4	88	vaccine_serotype	vaccine_serotype	19A	Vaccinated	1	1	0	0	0	0	1_covered_23v				vaccine_covered	1_covered_23v	Primary dose (23v)	<=2	S	<=0.25	S	<=0.5	S	S	<=0.12	S	S	<=0.12	S	S	<=0.5	S	<=1	S	<=0.12	S
AUSMDU00034607	SRR23726266	SRP426086	PRJNA857543	SAMN33606828	Blood	invasive	invasive	2019	2019-08-24	1948-09-08	416	4	71	vaccine_serotype	vaccine_serotype	19A	Vaccinated	1	1	0	0	0	0	1_covered_23v				vaccine_covered	1_covered_23v	Primary dose (23v)	<=2	S	<=0.25	S	<=0.5	S	S	<=0.12	S	S	<=0.12	S	S	<=0.5	S	4	S	<=0.12	S
AUSMDU00037120	SRR23726243	SRP426086	PRJNA857543	SAMN33606933	Blood	invasive	invasive	2018	2018-07-19	1941-02-02	416	4	77	vaccine_serotype	vaccine_serotype	19A	Not vaccinated	0	0	0	0	0	0					Not vaccinated		Not vaccinated	<=2	S	<=0.25	S	<=0.5	S	S	<=0.12	S	S	<=0.12	S	S	<=0.5	S	2	S	<=0.12	S
AUSMDU00024163	SRR23726229	SRP426086	PRJNA857543	SAMN33606946	Blood	invasive	invasive	2019	2018-12-28	1944-05-30	416	4	74	vaccine_serotype	vaccine_serotype	19A	Unknown	unknown	0	0	0	0	0					Unknown		Unknown	<=2	S	<=0.25	S	<=0.5	S	S	<=0.12	S	S	<=0.12	S	S	<=0.5	S	<=1	S	<=0.12	S
AUSMDU00032777	SRR23726222	SRP426086	PRJNA857543	SAMN33606953	Blood	invasive	invasive	2019	2019-08-03	1931-06-30	416	4	88	vaccine_serotype	vaccine_serotype	19A	Unknown	unknown	0	0	0	0	0					Unknown		Unknown	<=2	S	<=0.25	S	<=0.5	S	S	<=0.12	S	S	<=0.12	S	S	<=0.5	S	2	S	<=0.12	S
AUSMDU00036277	SRR23726216	SRP426086	PRJNA857543	SAMN33606959	Blood	invasive	invasive	2019	2019-10-01	1925-12-30	416	4	93	vaccine_serotype	vaccine_serotype	19A	Not vaccinated	0	0	0	0	0	0					Not vaccinated		Not vaccinated	<=2	S	<=0.25	S	<=0.5	S	S	<=0.12	S	S	<=0.12	S	S	<=0.5	S	4	S	<=0.12	S
AUSMDU00040310	SRR23726086	SRP426086	PRJNA857543	SAMN33606965	Blood	invasive	invasive	2020	2020-01-10	1950-11-10	416	4	69	vaccine_serotype	vaccine_serotype	19A	Not vaccinated	0	0	0	0	0	0					Not vaccinated		Not vaccinated	<=2	S	<=0.25	S	<=0.5	S	S	<=0.12	S	S	<=0.12	S	S	<=0.5	S	2	S	<=0.12	S
AUSMDU00053150	SRR23726080	SRP426086	PRJNA857543	SAMN33606971	Blood	invasive	invasive	2020	2020-10-27	1981-05-28	416	4	39	vaccine_serotype	vaccine_serotype	19A	Unknown	unknown	0	0	0	0	0					Unknown		Unknown	<=2	S	<=0.25	S	<=0.5	S	S	<=0.12	S	S	<=0.12	S	S	<=0.5	S	4	S	<=0.12	S
AUSMDU00062854	SRR23725950	SRP426086	PRJNA857543	SAMN33606981	Blood	invasive	invasive	2021	2021-07-08	1941-03-02	416	4	80	vaccine_serotype	vaccine_serotype	19A	Not vaccinated	0	0	0	0	0	0					Not vaccinated		Not vaccinated	<=2	S	<=0.25	S	<=0.5	S	S	0.25	S	S	<=0.12	S	S	<=0.5	S	2	S	<=0.12	S
AUSMDU00066916	SRR23726060	SRP426086	PRJNA857543	SAMN33606988	Blood	invasive	invasive	2021	2021-12-12	1927-04-05	416	4	94	vaccine_serotype	vaccine_serotype	19A	Not vaccinated	0	0	0	0	0	0					Not vaccinated		Not vaccinated	<=2	S	<=0.25	S	<=0.5	S	S	<=0.12	S	S	<=0.12	S	S	<=0.5	S	2	S	<=0.12	S
AUSMDU00023054	SRR23725572	SRP426086	PRJNA857543	SAMN33607126	Blood	invasive	invasive	2018	2018-11-30	1946-03-20	416	4	72	vaccine_serotype	vaccine_serotype	19A	Vaccinated	2	2	0	0	0	0	2_covered_23v				vaccine_covered	2_covered_23v	Secondary dose (23v)	<=2	S	<=0.25	S	<=0.5	S	S	<=0.12	S	S	<=0.12	S	S	<=0.5	S	2	S	<=0.12	S
AUSMDU00072540	SRR23725603	SRP426086	PRJNA857543	SAMN33607470	Blood	invasive	invasive	2022	2022-06-12	2016-03-09	416	4	6.58082	vaccine_serotype	vaccine_serotype	19A	Unknown	unknown	0	0	0	0	0					Unknown		Unknown	<=2	S	<=0.25	S	<=0.5	S	S	<=0.12	S	S	<=0.12	S	S	<=0.5	S	4	S	<=0.12	S
AUSMDU00072796	SRR23725596	SRP426086	PRJNA857543	SAMN33607477	Lung Fluid	invasive	invasive	2022	2022-06-13	2016-03-09	416	4	6.58082	vaccine_serotype	vaccine_serotype	19A	Unknown	unknown	0	0	0	0	0					Unknown		Unknown	<=2	S	<=0.25	S	<=0.5	S	S	<=0.12	S	S	<=0.12	S	S	<=0.5	S	4	S	<=0.12	S
AUSMDU00073919	SRR23725819	SRP426086	PRJNA857543	SAMN33607505	Lung Fluid	invasive	invasive	2022	2022-06-29	2018-08-18	416	4	4.13699	vaccine_serotype	vaccine_serotype	19A	Unknown	unknown	0	0	0	0	0					Unknown		Unknown	<=2	S	<=0.25	S	<=0.5	S	S	<=0.12	S	S	<=0.12	S	S	<=0.5	S	<=1	S	<=0.12	S
AUSMDU00074347	SRR23725733	SRP426086	PRJNA857543	SAMN33607506	Lung Fluid	invasive	invasive	2022	2022-06-29	2018-08-18	416	4	4.13699	vaccine_serotype	vaccine_serotype	19A	Unknown	unknown	0	0	0	0	0					Unknown		Unknown	<=2	S	<=0.25	S	<=0.5	S	S	<=0.12	S	S	<=0.12	S	S	<=0.5	S	2	S	<=0.12	S
AUSMDU00021904	SRR23725949	SRP426086	PRJNA857543	SAMN33606586	Blood	invasive	invasive	2018	2018-11-01	1944-11-12	432	99	74	non_vaccine_serotype	non_vaccine_serotype	21	Not vaccinated	0	0	0	0	0	0					Not vaccinated		Not vaccinated	<=2	S	<=0.25	S	<=0.5	S	S	<=0.12	S	S	<=0.12	S	S	<=0.5	S	2	S	<=0.12	S
AUSMDU00031046	SRR23725941	SRP426086	PRJNA857543	SAMN33606588	Blood	invasive	invasive	2019	2019-06-27	1958-01-01	432	99	61	non_vaccine_serotype	non_vaccine_serotype	21	Not vaccinated	0	0	0	0	0	0					Not vaccinated		Not vaccinated	<=2	S	<=0.25	S	<=0.5	S	S	<=0.12	S	S	<=0.12	S	S	<=0.5	S	2	S	<=0.12	S
AUSMDU00054634	SRR23726297	SRP426086	PRJNA857543	SAMN33606590	Blood	invasive	invasive	2020	2020-12-02	1920-04-15	432	99	100	non_vaccine_serotype	non_vaccine_serotype	21	Unknown	unknown	0	0	0	0	0					Unknown		Unknown	<=2	S	<=0.25	S	<=0.5	S	S	<=0.12	S	S	<=0.12	S	S	<=0.5	S	4	S	<=0.12	S
AUSMDU00030069	SRR23725640	SRP426086	PRJNA857543	SAMN33607069	Other	invasive	invasive	2019	2019-05-31	2015-01-29	432	99	4	non_vaccine_serotype	non_vaccine_serotype	21	Vaccinated	2	0	0	0	0	2					Unknown		Unknown	<=2	S	<=0.25	S	<=0.5	S	S	<=0.12	S	S	<=0.12	S	S	<=0.5	S	4	S	<=0.12	S
AUSMDU00039192	SRR23727381	SRP426086	PRJNA857543	SAMN33606330	Blood	invasive	invasive	2018	2018-07-23	1928-02-18	433	19	90	non_vaccine_serotype	add-23v-PPV	22F	Not vaccinated	0	0	0	0	0	0					Not vaccinated		Not vaccinated	NA	NA	NA	NA	<=0.5	S	S	<=0.12	S	S	<=0.12	S	S	<=0.5	S	2	S	<=0.12	S
AUSMDU00060425	SRR23727380	SRP426086	PRJNA857543	SAMN33606331	Blood	invasive	invasive	2021	2021-05-09	2021-03-30	433	19	0	non_vaccine_serotype	add-23v-PPV	22F	Vaccinated	2	0	0	2	0	0			2_notcovered_13v		not_covered	2_notcovered_13v	Serotype not covered	NA	NA	NA	NA	<=0.5	S	S	<=0.12	S	S	<=0.12	S	S	<=0.5	S	2	S	<=0.12	S
AUSMDU00062362	SRR23727235	SRP426086	PRJNA857543	SAMN33606332	Blood	invasive	invasive	2021	2021-06-28	2016-04-26	433	19	5	non_vaccine_serotype	add-23v-PPV	22F	Vaccinated	2	0	0	2	0	0			2_notcovered_13v		not_covered	2_notcovered_13v	Serotype not covered	NA	NA	NA	NA	<=0.5	S	S	<=0.12	S	S	<=0.12	S	S	<=0.5	S	2	S	<=0.12	S
AUSMDU00059033	SRR23727376	SRP426086	PRJNA857543	SAMN33606334	Cerebro spinal fluid	invasive	invasive	2021	2021-03-29	1941-10-09	433	19	79	non_vaccine_serotype	add-23v-PPV	22F	Unknown	unknown	0	0	0	0	0					Unknown		Unknown	NA	NA	NA	NA	<=0.5	S	S	<=0.12	S	S	<=0.12	S	S	<=0.5	S	2	S	<=0.12	S
AUSMDU00036369	SRR23726096	SRP426086	PRJNA857543	SAMN33606864	Blood	invasive	invasive	2018	2018-07-01	2018-06-12	433	19	0	non_vaccine_serotype	add-23v-PPV	22F	Vaccinated	1	0	0	1	0	0			1_notcovered_13v		not_covered	1_notcovered_13v	Serotype not covered	<=2	S	<=0.25	S	<=0.5	S	S	<=0.12	S	S	<=0.12	S	S	<=0.5	S	2	S	<=0.12	S
AUSMDU00036550	SRR23726094	SRP426086	PRJNA857543	SAMN33606866	Blood	invasive	invasive	2018	2018-07-04	1939-09-10	433	19	78	non_vaccine_serotype	add-23v-PPV	22F	Vaccinated	1	0	0	1	0	0			1_notcovered_13v		not_covered	1_notcovered_13v	Serotype not covered	<=2	S	<=0.25	S	<=0.5	S	S	<=0.12	S	S	<=0.12	S	S	<=0.5	S	2	S	<=0.12	S
AUSMDU00036556	SRR23726092	SRP426086	PRJNA857543	SAMN33606868	Blood	invasive	invasive	2018	2018-07-08	1945-05-04	433	19	73	non_vaccine_serotype	add-23v-PPV	22F	Vaccinated	1	1	0	0	0	0	1_covered_23v				vaccine_covered	1_covered_23v	Primary dose (23v)	<=2	S	<=0.25	S	<=0.5	S	S	<=0.12	S	S	<=0.12	S	S	<=0.5	S	2	S	<=0.12	S
AUSMDU00036994	SRR23726116	SRP426086	PRJNA857543	SAMN33606870	Blood	invasive	invasive	2018	2018-07-18	1937-09-15	433	19	80	non_vaccine_serotype	add-23v-PPV	22F	Vaccinated	1	1	0	0	0	0	1_covered_23v				vaccine_covered	1_covered_23v	Primary dose (23v)	<=2	S	<=0.25	S	<=0.5	S	S	<=0.12	S	S	<=0.12	S	S	<=0.5	S	2	S	<=0.12	S
AUSMDU00037450	SRR23725992	SRP426086	PRJNA857543	SAMN33606872	Blood	invasive	invasive	2018	2018-08-15	1960-07-25	433	19	58	non_vaccine_serotype	add-23v-PPV	22F	Vaccinated	1	1	0	0	0	0	1_covered_23v				vaccine_covered	1_covered_23v	Primary dose (23v)	<=2	S	<=0.25	S	<=0.5	S	S	<=0.12	S	S	<=0.12	S	S	<=0.5	S	2	S	<=0.12	S
AUSMDU00020046	SRR23725990	SRP426086	PRJNA857543	SAMN33606874	Blood	invasive	invasive	2018	2018-09-16	1945-09-03	433	19	73	non_vaccine_serotype	add-23v-PPV	22F	Vaccinated	1	1	0	0	0	0	1_covered_23v				vaccine_covered	1_covered_23v	Primary dose (23v)	<=2	S	<=0.25	S	<=0.5	S	S	<=0.12	S	S	<=0.12	S	S	<=0.5	S	2	S	<=0.12	S
AUSMDU00022414	SRR23725988	SRP426086	PRJNA857543	SAMN33606877	Blood	invasive	invasive	2018	2018-11-15	1946-05-30	433	19	72	non_vaccine_serotype	add-23v-PPV	22F	Vaccinated	1	1	0	0	0	0	1_covered_23v				vaccine_covered	1_covered_23v	Primary dose (23v)	<=2	S	<=0.25	S	<=0.5	S	S	<=0.12	S	S	<=0.12	S	S	<=0.5	S	2	S	<=0.12	S
AUSMDU00024439	SRR23725987	SRP426086	PRJNA857543	SAMN33606878	Blood	invasive	invasive	2019	2018-12-19	1930-12-22	433	19	88	non_vaccine_serotype	add-23v-PPV	22F	Vaccinated	1	1	0	0	0	0	1_covered_23v				vaccine_covered	1_covered_23v	Primary dose (23v)	<=2	S	<=0.25	S	<=0.5	S	S	<=0.12	S	S	<=0.12	S	S	<=0.5	S	2	S	<=0.12	S
AUSMDU00024394	SRR23725986	SRP426086	PRJNA857543	SAMN33606879	Blood	invasive	invasive	2019	2019-01-04	1936-07-06	433	19	82	non_vaccine_serotype	add-23v-PPV	22F	Vaccinated	1	1	0	0	0	0	1_covered_23v				vaccine_covered	1_covered_23v	Primary dose (23v)	<=2	S	<=0.25	S	<=0.5	S	S	<=0.12	S	S	<=0.12	S	S	<=0.5	S	<=1	S	<=0.12	S
AUSMDU00028822	SRR23725980	SRP426086	PRJNA857543	SAMN33606884	Blood	invasive	invasive	2019	2019-04-29	1960-06-03	433	19	58	non_vaccine_serotype	add-23v-PPV	22F	Vaccinated	1	1	0	0	0	0	1_covered_23v				vaccine_covered	1_covered_23v	Primary dose (23v)	<=2	S	<=0.25	S	<=0.5	S	S	<=0.12	S	S	<=0.12	S	S	<=0.5	S	2	S	<=0.12	S
AUSMDU00030092	SRR23725977	SRP426086	PRJNA857543	SAMN33606888	Blood	invasive	invasive	2019	2019-05-27	1943-08-10	433	19	75	non_vaccine_serotype	add-23v-PPV	22F	Vaccinated	1	1	0	0	0	0	1_covered_23v				vaccine_covered	1_covered_23v	Primary dose (23v)	<=2	S	<=0.25	S	<=0.5	S	S	<=0.12	S	S	<=0.12	S	S	<=0.5	S	2	S	<=0.12	S
AUSMDU00029805	SRR23725976	SRP426086	PRJNA857543	SAMN33606889	Blood	invasive	invasive	2019	2019-05-27	1938-10-25	433	19	80	non_vaccine_serotype	add-23v-PPV	22F	Vaccinated	1	0	0	1	0	0			1_notcovered_13v		not_covered	1_notcovered_13v	Serotype not covered	<=2	S	<=0.25	S	<=0.5	S	S	<=0.12	S	S	<=0.12	S	S	<=0.5	S	2	S	<=0.12	S
AUSMDU00031559	SRR23725974	SRP426086	PRJNA857543	SAMN33606891	Blood	invasive	invasive	2019	2019-07-09	1953-07-16	433	19	66	non_vaccine_serotype	add-23v-PPV	22F	Vaccinated	1	1	0	0	0	0	1_covered_23v				vaccine_covered	1_covered_23v	Primary dose (23v)	<=2	S	<=0.25	S	<=0.5	S	S	<=0.12	S	S	<=0.12	S	S	<=0.5	S	2	S	<=0.12	S
AUSMDU00032401	SRR23725970	SRP426086	PRJNA857543	SAMN33606894	Blood	invasive	invasive	2019	2019-07-21	1929-02-22	433	19	90	non_vaccine_serotype	add-23v-PPV	22F	Vaccinated	1	1	0	0	0	0	1_covered_23v				vaccine_covered	1_covered_23v	Primary dose (23v)	<=2	S	<=0.25	S	<=0.5	S	S	<=0.12	S	S	<=0.12	S	S	<=0.5	S	2	S	<=0.12	S
AUSMDU00033810	SRR23725969	SRP426086	PRJNA857543	SAMN33606895	Blood	invasive	invasive	2019	2019-08-08	1942-01-07	433	19	77	non_vaccine_serotype	add-23v-PPV	22F	Vaccinated	1	0	0	1	0	0			1_notcovered_13v		not_covered	1_notcovered_13v	Serotype not covered	<=2	S	<=0.25	S	<=0.5	S	S	<=0.12	S	S	<=0.12	S	S	<=0.5	S	2	S	<=0.12	S
AUSMDU00054360	SRR23726340	SRP426086	PRJNA857543	SAMN33606906	Blood	invasive	invasive	2020	2020-11-30	1933-11-03	433	19	87	non_vaccine_serotype	add-23v-PPV	22F	Vaccinated	1	0	0	1	0	0			1_notcovered_13v		not_covered	1_notcovered_13v	Serotype not covered	<=2	S	<=0.25	S	<=0.5	S	S	<=0.12	S	S	<=0.12	S	S	<=0.5	S	4	S	<=0.12	S
AUSMDU00066061	SRR23726336	SRP426086	PRJNA857543	SAMN33606910	Blood	invasive	invasive	2021	2021-11-06	1958-06-30	433	19	63	non_vaccine_serotype	add-23v-PPV	22F	Vaccinated	1	1	0	0	0	0	1_covered_23v				vaccine_covered	1_covered_23v	Primary dose (23v)	<=2	S	<=0.25	S	<=0.5	S	S	<=0.12	S	S	<=0.12	S	S	<=0.5	S	4	S	<=0.12	S
AUSMDU00036370	SRR23725837	SRP426086	PRJNA857543	SAMN33607083	Blood	invasive	invasive	2018	2018-07-04	1934-07-16	433	19	84	non_vaccine_serotype	add-23v-PPV	22F	Not vaccinated	0	0	0	0	0	0					Not vaccinated		Not vaccinated	<=2	S	<=0.25	S	<=0.5	S	S	<=0.12	S	S	<=0.12	S	S	<=0.5	S	2	S	<=0.12	S
AUSMDU00036753	SRR23725815	SRP426086	PRJNA857543	SAMN33607087	Blood	invasive	invasive	2018	2018-07-14	1951-06-02	433	19	67	non_vaccine_serotype	add-23v-PPV	22F	Not vaccinated	0	0	0	0	0	0					Not vaccinated		Not vaccinated	<=2	S	<=0.25	S	<=0.5	S	S	<=0.12	S	S	<=0.12	S	S	<=0.5	S	2	S	<=0.12	S
AUSMDU00037310	SRR23725741	SRP426086	PRJNA857543	SAMN33607090	Blood	invasive	invasive	2018	2018-08-08	1928-06-05	433	19	90	non_vaccine_serotype	add-23v-PPV	22F	Unknown	unknown	0	0	0	0	0					Unknown		Unknown	<=2	S	<=0.25	S	<=0.5	S	S	<=0.12	S	S	<=0.12	S	S	<=0.5	S	2	S	<=0.12	S
AUSMDU00037312	SRR23725740	SRP426086	PRJNA857543	SAMN33607091	Blood	invasive	invasive	2018	2018-08-12	1974-06-22	433	19	44	non_vaccine_serotype	add-23v-PPV	22F	Unknown	unknown	0	0	0	0	0					Unknown		Unknown	<=2	S	<=0.25	S	<=0.5	S	S	<=0.12	S	S	<=0.12	S	S	<=0.5	S	2	S	<=0.12	S
AUSMDU00037452	SRR23725738	SRP426086	PRJNA857543	SAMN33607093	Blood	invasive	invasive	2018	2018-08-17	1946-08-29	433	19	72	non_vaccine_serotype	add-23v-PPV	22F	Not vaccinated	0	0	0	0	0	0					Not vaccinated		Not vaccinated	<=2	S	<=0.25	S	<=0.5	S	S	<=0.12	S	S	<=0.12	S	S	<=0.5	S	2	S	<=0.12	S
AUSMDU00019664	SRR23725736	SRP426086	PRJNA857543	SAMN33607095	Blood	invasive	invasive	2018	2018-09-03	1946-11-02	433	19	71	non_vaccine_serotype	add-23v-PPV	22F	Not vaccinated	0	0	0	0	0	0					Not vaccinated		Not vaccinated	<=2	S	<=0.25	S	<=0.5	S	S	<=0.12	S	S	<=0.12	S	S	<=0.5	S	2	S	<=0.12	S
AUSMDU00020006	SRR23725735	SRP426086	PRJNA857543	SAMN33607096	Blood	invasive	invasive	2018	2018-09-15	1984-03-10	433	19	34	non_vaccine_serotype	add-23v-PPV	22F	Unknown	unknown	0	0	0	0	0					Unknown		Unknown	<=2	S	<=0.25	S	<=0.5	S	S	<=0.12	S	S	<=0.12	S	S	<=0.5	S	2	S	<=0.12	S
AUSMDU00021043	SRR23725726	SRP426086	PRJNA857543	SAMN33607102	Blood	invasive	invasive	2018	2018-10-07	1979-05-25	433	19	39	non_vaccine_serotype	add-23v-PPV	22F	Unknown	unknown	0	0	0	0	0					Unknown		Unknown	<=2	S	<=0.25	S	<=0.5	S	S	<=0.12	S	S	<=0.12	S	S	<=0.5	S	2	S	<=0.12	S
AUSMDU00023836	SRR23725722	SRP426086	PRJNA857543	SAMN33607106	Blood	invasive	invasive	2018	2018-12-16	1960-04-08	433	19	58	non_vaccine_serotype	add-23v-PPV	22F	Not vaccinated	0	0	0	0	0	0					Not vaccinated		Not vaccinated	<=2	S	<=0.25	S	<=0.5	S	S	<=0.12	S	S	<=0.12	S	S	<=0.5	S	2	S	<=0.12	S
AUSMDU00024240	SRR23725719	SRP426086	PRJNA857543	SAMN33607109	Blood	invasive	invasive	2019	2018-12-30	1980-08-25	433	19	38	non_vaccine_serotype	add-23v-PPV	22F	Unknown	unknown	0	0	0	0	0					Unknown		Unknown	<=2	S	<=0.25	S	<=0.5	S	S	<=0.12	S	S	<=0.12	S	S	<=0.5	S	2	S	<=0.12	S
AUSMDU00024396	SRR23725717	SRP426086	PRJNA857543	SAMN33607110	Blood	invasive	invasive	2019	2019-01-04	1928-06-18	433	19	90	non_vaccine_serotype	add-23v-PPV	22F	Unknown	unknown	0	0	0	0	0					Unknown		Unknown	<=2	S	<=0.25	S	<=0.5	S	S	<=0.12	S	S	<=0.12	S	S	<=0.5	S	2	S	<=0.12	S
AUSMDU00026333	SRR23725714	SRP426086	PRJNA857543	SAMN33607113	Blood	invasive	invasive	2019	2019-03-01	1957-03-31	433	19	61	non_vaccine_serotype	add-23v-PPV	22F	Unknown	unknown	0	0	0	0	0					Unknown		Unknown	<=2	S	<=0.25	S	<=0.5	S	S	<=0.12	S	S	<=0.12	S	S	<=0.5	S	2	S	<=0.12	S
AUSMDU00029226	SRR23725583	SRP426086	PRJNA857543	SAMN33607116	Tissue	invasive	invasive	2019	2019-05-10	1972-03-02	433	19	47	non_vaccine_serotype	add-23v-PPV	22F	Not vaccinated	0	0	0	0	0	0					Not vaccinated		Not vaccinated	<=2	S	<=0.25	S	<=0.5	S	S	<=0.12	S	S	<=0.12	S	S	<=0.5	S	2	S	<=0.12	S
AUSMDU00029774	SRR23725580	SRP426086	PRJNA857543	SAMN33607119	Blood	invasive	invasive	2019	2019-05-26	1934-03-10	433	19	85	non_vaccine_serotype	add-23v-PPV	22F	Not vaccinated	0	0	0	0	0	0					Not vaccinated		Not vaccinated	<=2	S	<=0.25	S	<=0.5	S	S	<=0.12	S	S	<=0.12	S	S	<=0.5	S	2	S	<=0.12	S
AUSMDU00030785	SRR23725574	SRP426086	PRJNA857543	SAMN33607124	Blood	invasive	invasive	2019	2019-06-20	1985-02-01	433	19	34	non_vaccine_serotype	add-23v-PPV	22F	Unknown	unknown	0	0	0	0	0					Unknown		Unknown	<=2	S	<=0.25	S	<=0.5	S	S	<=0.12	S	S	<=0.12	S	S	<=0.5	S	<=1	S	<=0.12	S
AUSMDU00030738	SRR23725573	SRP426086	PRJNA857543	SAMN33607125	Blood	invasive	invasive	2019	2019-06-21	1942-07-24	433	19	76	non_vaccine_serotype	add-23v-PPV	22F	Not vaccinated	0	0	0	0	0	0					Not vaccinated		Not vaccinated	<=2	S	<=0.25	S	<=0.5	S	S	<=0.12	S	S	<=0.12	S	S	<=0.5	S	2	S	<=0.12	S
AUSMDU00031476	SRR23725569	SRP426086	PRJNA857543	SAMN33607129	Blood	invasive	invasive	2019	2019-07-03	1956-03-08	433	19	63	non_vaccine_serotype	add-23v-PPV	22F	Not vaccinated	0	0	0	0	0	0					Not vaccinated		Not vaccinated	<=2	S	<=0.25	S	<=0.5	S	S	<=0.12	S	S	<=0.12	S	S	<=0.5	S	4	S	<=0.12	S
AUSMDU00032160	SRR23725562	SRP426086	PRJNA857543	SAMN33607135	Blood	invasive	invasive	2019	2019-07-18	1981-06-20	433	19	38	non_vaccine_serotype	add-23v-PPV	22F	Unknown	unknown	0	0	0	0	0					Unknown		Unknown	<=2	S	<=0.25	S	<=0.5	S	S	<=0.12	S	S	<=0.12	S	S	<=0.5	S	2	S	<=0.12	S
AUSMDU00037467	SRR23725561	SRP426086	PRJNA857543	SAMN33607136	Blood	invasive	invasive	2018	2018-08-26	1933-02-07	433	19	85	non_vaccine_serotype	add-23v-PPV	22F	Vaccinated	2	2	0	0	0	0	2_covered_23v				vaccine_covered	2_covered_23v	Secondary dose (23v)	<=2	S	<=0.25	S	<=0.5	S	S	<=0.12	S	S	<=0.12	S	S	<=0.5	S	2	S	<=0.12	S
AUSMDU00021041	SRR23725560	SRP426086	PRJNA857543	SAMN33607137	Blood	invasive	invasive	2018	2018-10-06	1954-02-13	433	19	64	non_vaccine_serotype	add-23v-PPV	22F	Vaccinated	2	2	0	0	0	0	2_covered_23v				vaccine_covered	2_covered_23v	Secondary dose (23v)	<=2	S	<=0.25	S	<=0.5	S	S	<=0.12	S	S	<=0.12	S	S	<=0.5	S	2	S	<=0.12	S
AUSMDU00032458	SRR23725559	SRP426086	PRJNA857543	SAMN33607138	Blood	invasive	invasive	2019	2019-07-28	1965-10-14	433	19	53	non_vaccine_serotype	add-23v-PPV	22F	Not vaccinated	0	0	0	0	0	0					Not vaccinated		Not vaccinated	<=2	S	<=0.25	S	<=0.5	S	S	<=0.12	S	S	<=0.12	S	S	<=0.5	S	2	S	<=0.12	S
AUSMDU00031561	SRR23725708	SRP426086	PRJNA857543	SAMN33607140	Blood	invasive	invasive	2019	2019-07-10	1927-02-26	433	19	92	non_vaccine_serotype	add-23v-PPV	22F	Vaccinated	2	2	0	0	0	0	2_covered_23v				vaccine_covered	2_covered_23v	Secondary dose (23v)	<=2	S	<=0.25	S	<=0.5	S	S	<=0.12	S	S	<=0.12	S	S	<=0.5	S	4	S	<=0.12	S
AUSMDU00034177	SRR23725707	SRP426086	PRJNA857543	SAMN33607141	Blood	invasive	invasive	2019	2019-08-16	1974-10-19	433	19	44	non_vaccine_serotype	add-23v-PPV	22F	Unknown	unknown	0	0	0	0	0					Unknown		Unknown	<=2	S	<=0.25	S	<=0.5	S	S	<=0.12	S	S	0.25	S	S	<=0.5	S	4	S	<=0.12	S
AUSMDU00034942	SRR23725705	SRP426086	PRJNA857543	SAMN33607143	Blood	invasive	invasive	2019	2019-08-29	1982-09-04	433	19	37	non_vaccine_serotype	add-23v-PPV	22F	Unknown	unknown	0	0	0	0	0					Unknown		Unknown	<=2	S	<=0.25	S	<=0.5	S	S	<=0.12	S	S	<=0.12	S	S	<=0.5	S	2	S	<=0.12	S
AUSMDU00035227	SRR23725704	SRP426086	PRJNA857543	SAMN33607144	Blood	invasive	invasive	2019	2019-09-05	1938-12-03	433	19	80	non_vaccine_serotype	add-23v-PPV	22F	Not vaccinated	0	0	0	0	0	0					Not vaccinated		Not vaccinated	<=2	S	<=0.25	S	<=0.5	S	S	<=0.12	S	S	<=0.12	S	S	<=0.5	S	2	S	<=0.12	S
AUSMDU00035419	SRR23725703	SRP426086	PRJNA857543	SAMN33607145	Blood	invasive	invasive	2019	2019-09-09	1956-11-02	433	19	62	non_vaccine_serotype	add-23v-PPV	22F	Not vaccinated	0	0	0	0	0	0					Not vaccinated		Not vaccinated	<=2	S	<=0.25	S	<=0.5	S	S	<=0.12	S	S	<=0.12	S	S	<=0.5	S	2	S	<=0.12	S
AUSMDU00032532	SRR23725702	SRP426086	PRJNA857543	SAMN33607146	Blood	invasive	invasive	2019	2019-07-28	2007-06-10	433	19	12	non_vaccine_serotype	add-23v-PPV	22F	Vaccinated	2	0	2	0	0	0		2_notcovered_7v			not_covered	2_notcovered_7v	Serotype not covered	<=2	S	<=0.25	S	<=0.5	S	S	<=0.12	S	S	<=0.12	S	S	<=0.5	S	2	S	<=0.12	S
AUSMDU00035651	SRR23725701	SRP426086	PRJNA857543	SAMN33607147	Blood	invasive	invasive	2019	2019-09-15	1960-07-11	433	19	59	non_vaccine_serotype	add-23v-PPV	22F	Not vaccinated	0	0	0	0	0	0					Not vaccinated		Not vaccinated	<=2	S	<=0.25	S	<=0.5	S	S	<=0.12	S	S	<=0.12	S	S	<=0.5	S	2	S	<=0.12	S
AUSMDU00035588	SRR23725700	SRP426086	PRJNA857543	SAMN33607148	Blood	invasive	invasive	2019	2019-09-15	1987-08-27	433	19	32	non_vaccine_serotype	add-23v-PPV	22F	Unknown	unknown	0	0	0	0	0					Unknown		Unknown	<=2	S	<=0.25	S	<=0.5	S	S	<=0.12	S	S	<=0.12	S	S	<=0.5	S	2	S	<=0.12	S
AUSMDU00037105	SRR23725696	SRP426086	PRJNA857543	SAMN33607151	Blood	invasive	invasive	2019	2019-10-18	1933-11-05	433	19	86	non_vaccine_serotype	add-23v-PPV	22F	Not vaccinated	0	0	0	0	0	0					Not vaccinated		Not vaccinated	<=2	S	<=0.25	S	<=0.5	S	S	<=0.12	S	S	<=0.12	S	S	<=0.5	S	4	S	<=0.12	S
AUSMDU00037813	SRR23725695	SRP426086	PRJNA857543	SAMN33607152	Blood	invasive	invasive	2019	2019-11-03	1932-11-19	433	19	87	non_vaccine_serotype	add-23v-PPV	22F	Not vaccinated	0	0	0	0	0	0					Not vaccinated		Not vaccinated	<=2	S	<=0.25	S	<=0.5	S	S	<=0.12	S	S	<=0.12	S	S	<=0.5	S	4	S	<=0.12	S
AUSMDU00038351	SRR23725694	SRP426086	PRJNA857543	SAMN33607153	Blood	invasive	invasive	2019	2019-11-18	1962-01-29	433	19	57	non_vaccine_serotype	add-23v-PPV	22F	Not vaccinated	0	0	0	0	0	0					Not vaccinated		Not vaccinated	<=2	S	<=0.25	S	<=0.5	S	S	<=0.12	S	S	<=0.12	S	S	<=0.5	S	4	S	<=0.12	S
AUSMDU00039812	SRR23725693	SRP426086	PRJNA857543	SAMN33607154	Blood	invasive	invasive	2019	2019-12-24	1956-11-27	433	19	63	non_vaccine_serotype	add-23v-PPV	22F	Not vaccinated	0	0	0	0	0	0					Not vaccinated		Not vaccinated	<=2	S	<=0.25	S	<=0.5	S	S	<=0.12	S	S	<=0.12	S	S	<=0.5	S	2	S	<=0.12	S
AUSMDU00047870	SRR23725688	SRP426086	PRJNA857543	SAMN33607160	Swab	invasive	invasive	2020	2020-07-02	1956-01-25	433	19	64	non_vaccine_serotype	add-23v-PPV	22F	Unknown	unknown	0	0	0	0	0					Unknown		Unknown	<=2	S	<=0.25	S	<=0.5	S	S	<=0.12	S	S	<=0.12	S	S	<=0.5	S	4	S	<=0.12	S
AUSMDU00052826	SRR23725689	SRP426086	PRJNA857543	SAMN33607161	Blood	invasive	invasive	2020	2020-10-14	1962-11-14	433	19	57	non_vaccine_serotype	add-23v-PPV	22F	Unknown	unknown	0	0	0	0	0					Unknown		Unknown	<=2	S	<=0.25	S	<=0.5	S	S	<=0.12	S	S	<=0.12	S	S	<=0.5	S	4	S	<=0.12	S
AUSMDU00054637	SRR23725691	SRP426086	PRJNA857543	SAMN33607163	Blood	invasive	invasive	2020	2020-12-02	1951-12-13	433	19	69	non_vaccine_serotype	add-23v-PPV	22F	Unknown	unknown	0	0	0	0	0					Unknown		Unknown	<=2	S	<=0.25	S	<=0.5	S	S	<=0.12	S	S	<=0.12	S	S	<=0.5	S	4	S	<=0.12	S
AUSMDU00065623	SRR23725546	SRP426086	PRJNA857543	SAMN33607168	Blood	invasive	invasive	2021	2021-10-09	1974-04-22	433	19	47	non_vaccine_serotype	add-23v-PPV	22F	Unknown	unknown	0	0	0	0	0					Unknown		Unknown	<=2	S	<=0.25	S	<=0.5	S	S	<=0.12	S	S	<=0.12	S	S	<=0.5	S	4	S	<=0.12	S
AUSMDU00066525	SRR23725550	SRP426086	PRJNA857543	SAMN33607170	Blood	invasive	invasive	2021	2021-11-18	1963-03-26	433	19	58	non_vaccine_serotype	add-23v-PPV	22F	Unknown	unknown	0	0	0	0	0					Unknown		Unknown	<=2	S	<=0.25	S	<=0.5	S	S	<=0.12	S	S	<=0.12	S	S	<=0.5	S	2	S	<=0.12	S
AUSMDU00066511	SRR23725551	SRP426086	PRJNA857543	SAMN33607171	Blood	invasive	invasive	2021	2021-11-26	1994-05-18	433	19	27	non_vaccine_serotype	add-23v-PPV	22F	Unknown	unknown	0	0	0	0	0					Unknown		Unknown	<=2	S	<=0.25	S	<=0.5	S	S	<=0.12	S	S	<=0.12	S	S	<=0.5	S	<=1	S	<=0.12	S
AUSMDU00036738	SRR23725501	SRP426086	PRJNA857543	SAMN33607275	Blood	invasive	invasive	2018	2018-07-09	1949-09-13	433	19	68	non_vaccine_serotype	add-23v-PPV	22F	Vaccinated	3	3	0	0	0	0	3_covered_23v				vaccine_covered	3_covered_23v	Fully vaccinated	<=2	S	<=0.25	S	<=0.5	S	S	<=0.12	S	S	<=0.12	S	S	<=0.5	S	2	S	<=0.12	S
AUSMDU00020589	SRR23725493	SRP426086	PRJNA857543	SAMN33607282	Blood	invasive	invasive	2018	2018-10-02	2014-12-27	433	19	3	non_vaccine_serotype	add-23v-PPV	22F	Vaccinated	3	0	0	3	0	0			3_notcovered_13v		not_covered	3_notcovered_13v	Serotype not covered	<=2	S	<=0.25	S	<=0.5	S	S	<=0.12	S	S	<=0.12	S	S	<=0.5	S	2	S	<=0.12	S
AUSMDU00031062	SRR23725424	SRP426086	PRJNA857543	SAMN33607287	Blood	invasive	invasive	2019	2019-06-28	2018-04-03	433	19	1	non_vaccine_serotype	add-23v-PPV	22F	Vaccinated	3	0	0	3	0	0			3_notcovered_13v		not_covered	3_notcovered_13v	Serotype not covered	<=2	S	<=0.25	S	<=0.5	S	S	<=0.12	S	S	<=0.12	S	S	<=0.5	S	2	S	<=0.12	S
AUSMDU00035600	SRR23725422	SRP426086	PRJNA857543	SAMN33607288	Blood	invasive	invasive	2019	2019-09-12	2013-12-07	433	19	5	non_vaccine_serotype	add-23v-PPV	22F	Vaccinated	3	0	0	3	0	0			3_notcovered_13v		not_covered	3_notcovered_13v	Serotype not covered	<=2	S	<=0.25	S	<=0.5	S	S	<=0.12	S	S	<=0.12	S	S	<=0.5	S	2	S	<=0.12	S
AUSMDU00044399	SRR23725421	SRP426086	PRJNA857543	SAMN33607289	Blood	invasive	invasive	2020	2020-03-20	2018-12-21	433	19	1	non_vaccine_serotype	add-23v-PPV	22F	Vaccinated	3	0	0	3	0	0			3_notcovered_13v		not_covered	3_notcovered_13v	Serotype not covered	<=2	S	<=0.25	S	<=0.5	S	S	<=0.12	S	S	<=0.12	S	S	<=0.5	S	4	S	<=0.12	S
AUSMDU00044645	SRR23725414	SRP426086	PRJNA857543	SAMN33607294	Blood	invasive	invasive	2020	2020-04-01	2017-07-27	433	19	2	non_vaccine_serotype	add-23v-PPV	22F	Vaccinated	3	0	0	3	0	0			3_notcovered_13v		not_covered	3_notcovered_13v	Serotype not covered	<=2	S	<=0.25	S	<=0.5	S	S	<=0.12	S	S	<=0.12	S	S	<=0.5	S	4	S	<=0.12	S
AUSMDU00024530	SRR23725647	SRP426086	PRJNA857543	SAMN33607342	Blood	invasive	invasive	2019	2019-01-11	2015-04-18	433	19	3	non_vaccine_serotype	add-23v-PPV	22F	Vaccinated	4	0	0	4	0	0			4_notcovered_13v		not_covered	4_notcovered_13v	Serotype not covered	<=2	S	<=0.25	S	<=0.5	S	S	<=0.12	S	S	<=0.12	S	S	<=0.5	S	<=1	S	<=0.12	S
AUSMDU00068802	SRR23725484	SRP426086	PRJNA857543	SAMN33607377	Blood	invasive	invasive	2022	2022-03-04	1974-02-14	433	19	48.674	non_vaccine_serotype	add-23v-PPV	22F	Unknown	unknown	0	0	0	0	0					Unknown		Unknown	<=2	S	<=0.25	S	<=0.5	S	S	<=0.12	S	S	<=0.12	S	S	<=0.5	S	2	S	<=0.12	S
AUSMDU00069265	SRR23725475	SRP426086	PRJNA857543	SAMN33607385	Blood	invasive	invasive	2022	2022-03-16	1946-10-12	433	19	76.0356	non_vaccine_serotype	add-23v-PPV	22F	Unknown	unknown	0	0	0	0	0					Unknown		Unknown	<=2	S	<=0.25	S	<=0.5	S	S	<=0.12	S	S	<=0.12	S	S	<=0.5	S	2	S	<=0.12	S
AUSMDU00069304	SRR23725474	SRP426086	PRJNA857543	SAMN33607386	Blood	invasive	invasive	2022	2022-03-19	1961-04-23	433	19	61.4959	non_vaccine_serotype	add-23v-PPV	22F	Unknown	unknown	0	0	0	0	0					Unknown		Unknown	<=2	S	<=0.25	S	<=0.5	S	S	<=0.12	S	S	<=0.12	S	S	<=0.5	S	2	S	<=0.12	S
AUSMDU00070460	SRR23725380	SRP426086	PRJNA857543	SAMN33607414	Blood	invasive	invasive	2022	2022-04-26	1945-03-22	433	19	77.5945	non_vaccine_serotype	add-23v-PPV	22F	Unknown	unknown	0	0	0	0	0					Unknown		Unknown	<=2	S	<=0.25	S	1	I	S	<=0.12	S	S	0.25	S	S	<=0.5	S	4	S	<=0.12	S
AUSMDU00072126	SRR23725759	SRP426086	PRJNA857543	SAMN33607443	Blood	invasive	invasive	2022	2022-05-28	2020-08-04	433	19	2.1726	non_vaccine_serotype	add-23v-PPV	22F	Unknown	unknown	0	0	0	0	0					Unknown		Unknown	<=2	S	<=0.25	S	<=0.5	S	S	<=0.12	S	S	<=0.12	S	S	<=0.5	S	2	S	<=0.12	S
AUSMDU00072397	SRR23725610	SRP426086	PRJNA857543	SAMN33607462	Blood	invasive	invasive	2022	2022-06-08	1984-05-03	433	19	38.4521	non_vaccine_serotype	add-23v-PPV	22F	Unknown	unknown	0	0	0	0	0					Unknown		Unknown	<=2	S	<=0.25	S	<=0.5	S	S	<=0.12	S	S	<=0.12	S	S	<=0.5	S	2	S	<=0.12	S
AUSMDU00072786	SRR23725601	SRP426086	PRJNA857543	SAMN33607472	Blood	invasive	invasive	2022	2022-06-10	1994-02-02	433	19	28.6932	non_vaccine_serotype	add-23v-PPV	22F	Unknown	unknown	0	0	0	0	0					Unknown		Unknown	<=2	S	<=0.25	S	<=0.5	S	S	<=0.12	S	S	<=0.12	S	S	<=0.5	S	2	S	<=0.12	S
AUSMDU00073056	SRR23725834	SRP426086	PRJNA857543	SAMN33607490	Blood	invasive	invasive	2022	2022-06-21	1954-08-11	433	19	68.2	non_vaccine_serotype	add-23v-PPV	22F	Unknown	unknown	0	0	0	0	0					Unknown		Unknown	<=2	S	<=0.25	S	<=0.5	S	S	<=0.12	S	S	<=0.12	S	S	<=0.5	S	2	S	<=0.12	S
AUSMDU00073461	SRR23725822	SRP426086	PRJNA857543	SAMN33607502	Blood	invasive	invasive	2022	2022-06-29	1944-05-10	433	19	78.4603	non_vaccine_serotype	add-23v-PPV	22F	Unknown	unknown	0	0	0	0	0					Unknown		Unknown	<=2	S	<=0.25	S	<=0.5	S	S	<=0.12	S	S	<=0.12	S	S	<=0.5	S	2	S	<=0.12	S
AUSMDU00056337	SRR23727502	SRP426086	PRJNA857543	SAMN33606308	Blood	invasive	invasive	2021	2020-11-08	1947-07-04	438	7	73	non_vaccine_serotype	non_vaccine_serotype	23A	Vaccinated	1	0	0	1	0	0			1_notcovered_13v		not_covered	1_notcovered_13v	Serotype not covered	NA	NA	NA	NA	<=0.5	S	S	<=0.12	S	S	<=0.12	S	S	<=0.5	S	<=1	S	<=0.12	S
AUSMDU00063872	SRR23727237	SRP426086	PRJNA857543	SAMN33606351	Blood	invasive	invasive	2021	2021-07-25	2019-12-18	438	7	1	non_vaccine_serotype	non_vaccine_serotype	23A	Vaccinated	3	0	0	3	0	0			3_notcovered_13v		not_covered	3_notcovered_13v	Serotype not covered	NA	NA	NA	NA	<=0.5	S	S	<=0.12	S	S	<=0.12	S	S	<=0.5	S	2	S	<=0.12	S
AUSMDU00037301	SRR23726335	SRP426086	PRJNA857543	SAMN33606911	Blood	invasive	invasive	2018	2018-08-06	1962-07-18	438	7	56	non_vaccine_serotype	non_vaccine_serotype	23A	Vaccinated	1	1	0	0	0	0	1_notcovered_23v				not_covered	1_notcovered_23v	Serotype not covered	<=2	S	<=0.25	S	<=0.5	S	S	<=0.12	S	S	<=0.12	S	S	<=0.5	S	4	S	<=0.12	S
AUSMDU00034313	SRR23726328	SRP426086	PRJNA857543	SAMN33606917	Blood	invasive	invasive	2019	2019-08-18	1951-10-01	438	7	67	non_vaccine_serotype	non_vaccine_serotype	23A	Vaccinated	1	0	0	1	0	0			1_notcovered_13v		not_covered	1_notcovered_13v	Serotype not covered	<=2	S	<=0.25	S	<=0.5	S	S	<=0.12	S	S	<=0.12	S	S	<=0.5	S	4	S	<=0.12	S
AUSMDU00040412	SRR23726327	SRP426086	PRJNA857543	SAMN33606918	Blood	invasive	invasive	2020	2020-01-06	1968-04-15	438	7	51	non_vaccine_serotype	non_vaccine_serotype	23A	Vaccinated	1	1	0	0	0	0	1_notcovered_23v				not_covered	1_notcovered_23v	Serotype not covered	<=2	S	0.5	S	<=0.5	S	S	<=0.12	S	S	<=0.12	S	S	<=0.5	S	4	S	<=0.12	S
AUSMDU00047863	SRR23726319	SRP426086	PRJNA857543	SAMN33606923	Blood	invasive	invasive	2020	2020-07-02	1933-04-23	438	7	87	non_vaccine_serotype	non_vaccine_serotype	23A	Vaccinated	1	1	0	0	0	0	1_notcovered_23v				not_covered	1_notcovered_23v	Serotype not covered	<=2	S	<=0.25	S	<=0.5	S	S	<=0.12	S	S	<=0.12	S	S	<=0.5	S	4	S	<=0.12	S
AUSMDU00021369	SRR23725684	SRP426086	PRJNA857543	SAMN33607157	Blood	invasive	invasive	2018	2018-10-19	1953-12-29	438	7	64	non_vaccine_serotype	non_vaccine_serotype	23A	Vaccinated	2	2	0	0	0	0	2_notcovered_23v				not_covered	2_notcovered_23v	Serotype not covered	<=2	S	<=0.25	S	<=0.5	S	S	<=0.12	S	S	<=0.12	S	S	<=0.5	S	<=1	S	<=0.12	S
AUSMDU00036269	SRR23725690	SRP426086	PRJNA857543	SAMN33607162	Blood	invasive	invasive	2019	2019-09-30	1952-10-19	438	7	66	non_vaccine_serotype	non_vaccine_serotype	23A	Vaccinated	2	2	0	0	0	0	2_notcovered_23v				not_covered	2_notcovered_23v	Serotype not covered	<=2	S	<=0.25	S	<=0.5	S	S	<=0.12	S	S	<=0.12	S	S	<=0.5	S	4	S	<=0.12	S
AUSMDU00037448	SRR23725555	SRP426086	PRJNA857543	SAMN33607175	Blood	invasive	invasive	2018	2018-08-17	1954-02-01	438	7	64	non_vaccine_serotype	non_vaccine_serotype	23A	Not vaccinated	0	0	0	0	0	0					Not vaccinated		Not vaccinated	<=2	S	<=0.25	S	<=0.5	S	S	<=0.12	S	S	<=0.12	S	S	<=0.5	S	2	S	<=0.12	S
AUSMDU00019665	SRR23725681	SRP426086	PRJNA857543	SAMN33607177	Blood	invasive	invasive	2018	2018-09-04	1928-02-05	438	7	90	non_vaccine_serotype	non_vaccine_serotype	23A	Not vaccinated	0	0	0	0	0	0					Not vaccinated		Not vaccinated	<=2	S	<=0.25	S	<=0.5	S	S	<=0.12	S	S	<=0.12	S	S	<=0.5	S	2	S	<=0.12	S
AUSMDU00025617	SRR23725538	SRP426086	PRJNA857543	SAMN33607183	Blood	invasive	invasive	2019	2019-01-04	1930-08-07	438	7	88	non_vaccine_serotype	non_vaccine_serotype	23A	Not vaccinated	0	0	0	0	0	0					Not vaccinated		Not vaccinated	<=2	S	<=0.25	S	<=0.5	S	S	<=0.12	S	S	<=0.12	S	S	<=0.5	S	2	S	<=0.12	S
AUSMDU00034812	SRR23725536	SRP426086	PRJNA857543	SAMN33607188	Blood	invasive	invasive	2019	2019-08-23	1942-10-02	438	7	76	non_vaccine_serotype	non_vaccine_serotype	23A	Not vaccinated	0	0	0	0	0	0					Not vaccinated		Not vaccinated	<=2	S	<=0.25	S	<=0.5	S	S	0.25	S	S	<=0.12	S	S	<=0.5	S	2	S	<=0.12	S
AUSMDU00046801	SRR23725529	SRP426086	PRJNA857543	SAMN33607194	Blood	invasive	invasive	2020	2020-06-05	1938-04-12	438	7	82	non_vaccine_serotype	non_vaccine_serotype	23A	Unknown	unknown	0	0	0	0	0					Unknown		Unknown	<=2	S	<=0.25	S	<=0.5	S	S	<=0.12	S	S	<=0.12	S	S	<=0.5	S	2	S	<=0.12	S
AUSMDU00066023	SRR23725450	SRP426086	PRJNA857543	SAMN33607206	Cerebro spinal fluid	invasive	invasive	2021	2021-11-05	1982-04-12	438	7	39	non_vaccine_serotype	non_vaccine_serotype	23A	Unknown	unknown	0	0	0	0	0					Unknown		Unknown	<=2	S	<=0.25	S	<=0.5	S	S	<=0.12	S	S	<=0.12	S	S	<=0.5	S	2	S	<=0.12	S
AUSMDU00072928	SRR23725589	SRP426086	PRJNA857543	SAMN33607482	Blood	invasive	invasive	2022	2022-06-17	1983-12-16	438	7	38.8329	non_vaccine_serotype	non_vaccine_serotype	23A	Unknown	unknown	0	0	0	0	0					Unknown		Unknown	<=2	S	<=0.25	S	<=0.5	S	S	<=0.12	S	S	<=0.12	S	S	<=0.5	S	4	S	<=0.12	S
AUSMDU00062331	SRR23727397	SRP426086	PRJNA857543	SAMN33606315	Blood	invasive	invasive	2021	2021-06-25	1946-09-30	439	7	74	non_vaccine_serotype	non_vaccine_serotype	23B	Vaccinated	1	0	0	1	0	0			1_notcovered_13v		not_covered	1_notcovered_13v	Serotype not covered	NA	NA	NA	NA	<=0.5	S	S	<=0.12	S	S	<=0.12	S	S	<=0.5	S	4	S	<=0.12	S
AUSMDU00058671	SRR23727396	SRP426086	PRJNA857543	SAMN33606316	Blood	invasive	invasive	2021	2021-03-17	1928-06-20	439	7	92	non_vaccine_serotype	non_vaccine_serotype	23B/23F	Vaccinated	1	0	0	1	0	0			1_notcovered_13v		not_covered	1_notcovered_13v	Serotype not covered	NA	NA	NA	NA	<=0.5	S	S	<=0.12	S	S	<=0.12	S	S	<=0.5	S	4	S	<=0.12	S
AUSMDU00021042	SRR23726314	SRP426086	PRJNA857543	SAMN33606928	Blood	invasive	invasive	2018	2018-10-07	1964-04-21	439	7	54	non_vaccine_serotype	non_vaccine_serotype	23B	Vaccinated	1	1	0	0	0	0	1_notcovered_23v				not_covered	1_notcovered_23v	Serotype not covered	<=2	S	<=0.25	S	<=0.5	S	S	<=0.12	S	S	<=0.12	S	S	<=0.5	S	2	S	<=0.12	S
AUSMDU00021048	SRR23726246	SRP426086	PRJNA857543	SAMN33606931	Blood	invasive	invasive	2018	2018-10-09	1953-06-20	439	7	65	non_vaccine_serotype	non_vaccine_serotype	23B	Vaccinated	1	1	0	0	0	0	1_notcovered_23v				not_covered	1_notcovered_23v	Serotype not covered	<=2	S	<=0.25	S	<=0.5	S	S	<=0.12	S	S	<=0.12	S	S	<=0.5	S	4	S	<=0.12	S
AUSMDU00028844	SRR23726238	SRP426086	PRJNA857543	SAMN33606938	Blood	invasive	invasive	2019	2019-04-30	1956-01-19	439	7	63	non_vaccine_serotype	non_vaccine_serotype	23B	Vaccinated	1	1	0	0	0	0	1_notcovered_23v				not_covered	1_notcovered_23v	Serotype not covered	<=2	S	<=0.25	S	<=0.5	S	S	<=0.12	S	S	<=0.12	S	S	<=0.5	S	4	S	<=0.12	S
AUSMDU00030953	SRR23726237	SRP426086	PRJNA857543	SAMN33606939	Blood	invasive	invasive	2019	2019-06-27	1942-11-28	439	7	76	non_vaccine_serotype	non_vaccine_serotype	23B	Vaccinated	1	0	0	1	0	0			1_notcovered_13v		not_covered	1_notcovered_13v	Serotype not covered	<=2	S	<=0.25	S	<=0.5	S	S	<=0.12	S	S	<=0.12	S	S	<=0.5	S	<=1	S	<=0.12	S
AUSMDU00035654	SRR23726236	SRP426086	PRJNA857543	SAMN33606940	Blood	invasive	invasive	2019	2019-09-17	1941-08-08	439	7	78	non_vaccine_serotype	non_vaccine_serotype	23B	Vaccinated	1	1	0	0	0	0	1_notcovered_23v				not_covered	1_notcovered_23v	Serotype not covered	<=2	S	<=0.25	S	<=0.5	S	S	<=0.12	S	S	<=0.12	S	S	2	I	4	S	<=0.12	S
AUSMDU00019442	SRR23726231	SRP426086	PRJNA857543	SAMN33606944	Blood	invasive	invasive	2018	2018-08-30	1942-07-05	439	7	76	non_vaccine_serotype	non_vaccine_serotype	23B/23F	Vaccinated	1	1	0	0	0	0	1_notcovered_23v				not_covered	1_notcovered_23v	Serotype not covered	<=2	S	<=0.25	S	<=0.5	S	S	<=0.12	S	S	<=0.12	S	S	<=0.5	S	2	S	<=0.12	S
AUSMDU00037317	SRR23725448	SRP426086	PRJNA857543	SAMN33607208	Blood	invasive	invasive	2018	2018-08-10	1925-07-25	439	7	93	non_vaccine_serotype	non_vaccine_serotype	23B	Not vaccinated	0	0	0	0	0	0					Not vaccinated		Not vaccinated	<=2	S	<=0.25	S	<=0.5	S	S	0.25	S	S	0.25	S	S	1	S	4	S	<=0.12	S
AUSMDU00030390	SRR23725441	SRP426086	PRJNA857543	SAMN33607214	Blood	invasive	invasive	2019	2019-06-08	1952-05-11	439	7	67	non_vaccine_serotype	non_vaccine_serotype	23B	Unknown	unknown	0	0	0	0	0					Unknown		Unknown	<=2	S	<=0.25	S	<=0.5	S	S	<=0.12	S	S	<=0.12	S	S	<=0.5	S	4	S	<=0.12	S
AUSMDU00034048	SRR23725438	SRP426086	PRJNA857543	SAMN33607217	Blood	invasive	invasive	2019	2019-08-11	1985-05-10	439	7	34	non_vaccine_serotype	non_vaccine_serotype	23B	Unknown	unknown	0	0	0	0	0					Unknown		Unknown	<=2	S	<=0.25	S	<=0.5	S	S	<=0.12	S	S	<=0.12	S	S	<=0.5	S	4	S	<=0.12	S
AUSMDU00038136	SRR23725436	SRP426086	PRJNA857543	SAMN33607219	Blood	invasive	invasive	2019	2019-11-09	1934-05-14	439	7	85	non_vaccine_serotype	non_vaccine_serotype	23B	Not vaccinated	0	0	0	0	0	0					Not vaccinated		Not vaccinated	<=2	S	<=0.25	S	<=0.5	S	S	<=0.12	S	S	<=0.12	S	S	<=0.5	S	4	S	<=0.12	S
AUSMDU00044209	SRR23725432	SRP426086	PRJNA857543	SAMN33607222	Blood	invasive	invasive	2020	2020-03-11	1957-05-30	439	7	62	non_vaccine_serotype	non_vaccine_serotype	23B	Unknown	unknown	0	0	0	0	0					Unknown		Unknown	<=2	S	<=0.25	S	<=0.5	S	S	<=0.12	S	S	<=0.12	S	S	<=0.5	S	4	S	<=0.12	S
AUSMDU00045012	SRR23725431	SRP426086	PRJNA857543	SAMN33607223	Blood	invasive	invasive	2020	2020-04-07	1949-12-22	439	7	70	non_vaccine_serotype	non_vaccine_serotype	23B	Unknown	unknown	0	0	0	0	0					Unknown		Unknown	<=2	S	<=0.25	S	<=0.5	S	S	<=0.12	S	S	<=0.12	S	S	<=0.5	S	4	S	<=0.12	S
AUSMDU00046643	SRR23725661	SRP426086	PRJNA857543	SAMN33607224	Blood	invasive	invasive	2020	2020-05-31	1914-08-09	439	7	105	non_vaccine_serotype	non_vaccine_serotype	23B	Unknown	unknown	0	0	0	0	0					Unknown		Unknown	<=2	S	<=0.25	S	<=0.5	S	S	<=0.12	S	S	<=0.12	S	S	<=0.5	S	4	S	<=0.12	S
AUSMDU00055366	SRR23725659	SRP426086	PRJNA857543	SAMN33607226	Blood	invasive	invasive	2020	2020-12-26	1940-02-28	439	7	80	non_vaccine_serotype	non_vaccine_serotype	23B	Unknown	unknown	0	0	0	0	0					Unknown		Unknown	<=2	S	<=0.25	S	<=0.5	S	S	<=0.12	S	S	<=0.12	S	S	<=0.5	S	4	S	<=0.12	S
AUSMDU00063544	SRR23725679	SRP426086	PRJNA857543	SAMN33607228	Blood	invasive	invasive	2021	2021-07-18	1951-09-14	439	7	69	non_vaccine_serotype	non_vaccine_serotype	23B	Unknown	unknown	0	0	0	0	0					Unknown		Unknown	<=2	S	<=0.25	S	<=0.5	S	S	<=0.12	S	S	<=0.12	S	S	<=0.5	S	4	S	<=0.12	S
AUSMDU00067269	SRR23725678	SRP426086	PRJNA857543	SAMN33607229	Blood	invasive	invasive	2021	2021-09-20	1943-04-01	439	7	78	non_vaccine_serotype	non_vaccine_serotype	23B	Unknown	unknown	0	0	0	0	0					Unknown		Unknown	<=2	S	<=0.25	S	<=0.5	S	S	<=0.12	S	S	<=0.12	S	S	<=0.5	S	4	S	<=0.12	S
AUSMDU00037328	SRR23725674	SRP426086	PRJNA857543	SAMN33607232	Blood	invasive	invasive	2019	2019-10-21	1950-12-28	439	7	68	non_vaccine_serotype	non_vaccine_serotype	23B/23F	Not vaccinated	0	0	0	0	0	0					Not vaccinated		Not vaccinated	<=2	S	<=0.25	S	<=0.5	S	S	<=0.12	S	S	<=0.12	S	S	<=0.5	S	4	S	<=0.12	S
AUSMDU00032718	SRR23725492	SRP426086	PRJNA857543	SAMN33607303	Blood	invasive	invasive	2019	2019-07-31	2014-04-18	439	7	5	non_vaccine_serotype	non_vaccine_serotype	23B	Vaccinated	3	0	0	3	0	0			3_notcovered_13v		not_covered	3_notcovered_13v	Serotype not covered	<=2	S	<=0.25	S	<=0.5	S	S	<=0.12	S	S	<=0.12	S	S	<=0.5	S	4	S	<=0.12	S
AUSMDU00041897	SRR23725423	SRP426086	PRJNA857543	SAMN33607308	Blood	invasive	invasive	2020	2020-02-13	2019-04-06	439	7	0	non_vaccine_serotype	non_vaccine_serotype	23B	Vaccinated	3	0	0	3	0	0			3_notcovered_13v		not_covered	3_notcovered_13v	Serotype not covered	<=2	S	<=0.25	S	<=0.5	S	S	<=0.12	S	S	<=0.12	S	S	<=0.5	S	4	S	<=0.12	S
AUSMDU00069904	SRR23725464	SRP426086	PRJNA857543	SAMN33607396	Blood	invasive	invasive	2022	2022-04-07	1942-09-19	439	7	80.1014	non_vaccine_serotype	non_vaccine_serotype	23B/23F	Unknown	unknown	0	0	0	0	0					Unknown		Unknown	<=2	S	<=0.25	S	<=0.5	S	S	<=0.12	S	S	<=0.12	S	S	<=0.5	S	4	S	<=0.12	S
AUSMDU00070435	SRR23725381	SRP426086	PRJNA857543	SAMN33607413	Blood	invasive	invasive	2022	2022-04-24	2019-05-28	439	7	3.36164	non_vaccine_serotype	non_vaccine_serotype	23B/23F	Unknown	unknown	0	0	0	0	0					Unknown		Unknown	<=2	S	<=0.25	S	<=0.5	S	S	<=0.12	S	S	<=0.12	S	S	<=0.5	S	4	S	<=0.12	S
AUSMDU00073664	SRR23725830	SRP426086	PRJNA857543	SAMN33607494	Blood	invasive	invasive	2022	2022-06-26	1974-09-24	439	7	48.0658	non_vaccine_serotype	non_vaccine_serotype	23B	Unknown	unknown	0	0	0	0	0					Unknown		Unknown	<=2	S	<=0.25	S	<=0.5	S	S	<=0.12	S	S	<=0.12	S	S	<=0.5	S	4	S	<=0.12	S
AUSMDU00021359	SRR23725718	SRP426086	PRJNA857543	SAMN33607047	Blood	invasive	invasive	2018	2018-10-18	1954-02-06	446	36	64	non_vaccine_serotype	non_vaccine_serotype	35F	Vaccinated	1	0	0	1	0	0			1_notcovered_13v		not_covered	1_notcovered_13v	Serotype not covered	<=2	S	<=0.25	S	<=0.5	S	S	<=0.12	S	S	<=0.12	S	S	<=0.5	S	<=1	S	<=0.12	S
AUSMDU00026066	SRR23725528	SRP426086	PRJNA857543	SAMN33607196	Blood	invasive	invasive	2019	2019-02-21	1950-07-24	446	36	68	non_vaccine_serotype	non_vaccine_serotype	35F	Vaccinated	2	2	0	0	0	0	2_notcovered_23v				not_covered	2_notcovered_23v	Serotype not covered	<=2	S	<=0.25	S	<=0.5	S	S	<=0.12	S	S	<=0.12	S	S	<=0.5	S	<=1	S	<=0.12	S
AUSMDU00036371	SRR23725646	SRP426086	PRJNA857543	SAMN33607343	Blood	invasive	invasive	2018	2018-07-03	1925-05-02	446	36	93	non_vaccine_serotype	non_vaccine_serotype	35F	Unknown	unknown	0	0	0	0	0					Unknown		Unknown	<=2	S	<=0.25	S	<=0.5	S	S	<=0.12	S	S	<=0.12	S	S	<=0.5	S	4	S	<=0.12	S
AUSMDU00019782	SRR23725645	SRP426086	PRJNA857543	SAMN33607344	Blood	invasive	invasive	2018	2018-09-09	1960-01-29	446	36	58	non_vaccine_serotype	non_vaccine_serotype	35F	Not vaccinated	0	0	0	0	0	0					Not vaccinated		Not vaccinated	<=2	S	NA	NA	<=0.5	S	S	<=0.12	S	S	NA	NA	NA	<=0.5	S	<=1	S	<=0.12	S
AUSMDU00066629	SRR23725638	SRP426086	PRJNA857543	SAMN33607350	Blood	invasive	invasive	2021	2021-12-01	1938-06-10	446	36	83	non_vaccine_serotype	non_vaccine_serotype	35F	Unknown	unknown	0	0	0	0	0					Unknown		Unknown	<=2	S	<=0.25	S	<=0.5	S	S	<=0.12	S	S	<=0.12	S	S	<=0.5	S	2	S	<=0.12	S
AUSMDU00068371	SRR23725491	SRP426086	PRJNA857543	SAMN33607370	Blood	invasive	invasive	2022	2022-02-16	1979-06-08	446	36	43.3589	non_vaccine_serotype	non_vaccine_serotype	35F	Unknown	unknown	0	0	0	0	0					Unknown		Unknown	<=2	S	<=0.25	S	<=0.5	S	S	<=0.12	S	S	<=0.12	S	S	<=0.5	S	4	S	<=0.12	S
AUSMDU00039990	SRR23726281	SRP426086	PRJNA857543	SAMN33606607	Blood	invasive	invasive	2020	2019-12-28	1937-11-10	447	123	82	non_vaccine_serotype	non_vaccine_serotype	37	Not vaccinated	0	0	0	0	0	0					Not vaccinated		Not vaccinated	<=2	S	<=0.25	S	<=0.5	S	S	<=0.12	S	S	<=0.12	S	S	<=0.5	S	2	S	<=0.12	S
AUSMDU00022439	SRR23725711	SRP426086	PRJNA857543	SAMN33607040	Cerebro spinal fluid	invasive	invasive	2018	2018-11-15	1956-10-01	452	75	62	non_vaccine_serotype	non_vaccine_serotype	35B	Vaccinated	1	0	0	1	0	0			1_notcovered_13v		not_covered	1_notcovered_13v	Serotype not covered	<=2	S	<=0.25	S	<=0.5	S	S	<=0.12	S	S	<=0.12	S	S	<=0.5	S	<=1	S	<=0.12	S
AUSMDU00039840	SRR23725764	SRP426086	PRJNA857543	SAMN33607044	Blood	invasive	invasive	2019	2019-12-26	1937-09-08	452	75	82	non_vaccine_serotype	non_vaccine_serotype	35B	Vaccinated	1	1	0	0	0	0	1_notcovered_23v				not_covered	1_notcovered_23v	Serotype not covered	<=2	S	<=0.25	S	<=0.5	S	S	<=0.12	S	S	<=0.12	S	S	<=0.5	S	4	S	<=0.12	S
AUSMDU00024425	SRR23725535	SRP426086	PRJNA857543	SAMN33607189	Blood	invasive	invasive	2019	2019-01-05	1945-06-12	452	75	73	non_vaccine_serotype	non_vaccine_serotype	35B	Vaccinated	2	2	0	0	0	0	2_notcovered_23v				not_covered	2_notcovered_23v	Serotype not covered	<=2	S	<=0.25	S	<=0.5	S	S	<=0.12	S	S	<=0.12	S	S	<=0.5	S	4	S	<=0.12	S
AUSMDU00065481	SRR23725548	SRP426086	PRJNA857543	SAMN33607195	Blood	invasive	invasive	2021	2021-10-05	2021-02-03	452	75	0	non_vaccine_serotype	non_vaccine_serotype	35D	Vaccinated	2	0	0	2	0	0			2_notcovered_13v		not_covered	2_notcovered_13v	Serotype not covered	<=2	S	<=0.25	S	<=0.5	S	S	<=0.12	S	S	<=0.12	S	S	<=0.5	S	2	S	<=0.12	S
AUSMDU00036757	SRR23725639	SRP426086	PRJNA857543	SAMN33607330	Blood	invasive	invasive	2018	2018-07-16	1928-09-20	452	75	89	non_vaccine_serotype	non_vaccine_serotype	35B	Unknown	unknown	0	0	0	0	0					Unknown		Unknown	<=2	S	<=0.25	S	<=0.5	S	S	<=0.12	S	S	<=0.12	S	S	<=0.5	S	2	S	<=0.12	S
AUSMDU00028593	SRR23725785	SRP426086	PRJNA857543	SAMN33607334	Blood	invasive	invasive	2019	2019-04-27	1938-06-19	452	75	80	non_vaccine_serotype	non_vaccine_serotype	35B	Unknown	unknown	0	0	0	0	0					Unknown		Unknown	<=2	S	<=0.25	S	<=0.5	S	S	<=0.12	S	S	<=0.12	S	S	<=0.5	S	2	S	<=0.12	S
AUSMDU00031741	SRR23725784	SRP426086	PRJNA857543	SAMN33607335	Blood	invasive	invasive	2019	2019-07-11	1958-06-28	452	75	61	non_vaccine_serotype	non_vaccine_serotype	35B	Not vaccinated	0	0	0	0	0	0					Not vaccinated		Not vaccinated	<=2	S	<=0.25	S	<=0.5	S	S	<=0.12	S	S	<=0.12	S	S	<=0.5	S	4	S	<=0.12	S
AUSMDU00064448	SRR23725776	SRP426086	PRJNA857543	SAMN33607341	Blood	invasive	invasive	2021	2021-09-01	1931-12-06	452	75	89	non_vaccine_serotype	non_vaccine_serotype	35B	Unknown	unknown	0	0	0	0	0					Unknown		Unknown	<=2	S	<=0.25	S	<=0.5	S	S	<=0.12	S	S	<=0.12	S	S	<=0.5	S	4	S	<=0.12	S
AUSMDU00063877	SRR23727641	SRP426086	PRJNA857543	SAMN33606266	Blood	invasive	invasive	2021	2021-07-31	1948-04-16	458	51	73	vaccine_serotype	vaccine_serotype	3	Not vaccinated	0	0	0	0	0	0					Not vaccinated		Not vaccinated	NA	NA	NA	NA	<=0.5	S	S	<=0.12	S	S	<=0.12	S	S	<=0.5	S	2	S	<=0.12	S
AUSMDU00028781	SRR23725457	SRP426086	PRJNA857543	SAMN33607202	Cerebro spinal fluid	invasive	invasive	2019	2019-04-22	2019-03-15	458	51	0	vaccine_serotype	vaccine_serotype	3	Vaccinated	3	0	0	3	0	0			3_covered_13v		vaccine_covered	3_covered_13v	Fully vaccinated	<=2	S	<=0.25	S	<=0.5	S	S	<=0.12	S	S	<=0.12	S	S	<=0.5	S	<=1	S	<=0.12	S
AUSMDU00023432	SRR23725930	SRP426086	PRJNA857543	SAMN33606617	Blood	invasive	invasive	2018	2018-12-06	1942-02-25	473	13	76	vaccine_serotype	vaccine_serotype	06B	Vaccinated	1	1	0	0	0	0	1_covered_23v				vaccine_covered	1_covered_23v	Primary dose (23v)	<=2	S	NA	NA	<=0.5	S	S	0.25	S	S	0.5	S	S	1	S	4	S	<=0.12	S
AUSMDU00060356	SRR23727652	SRP426086	PRJNA857543	SAMN33606256	Blood	invasive	invasive	2021	2021-05-04	1983-06-21	547	45	37	non_vaccine_serotype	non_vaccine_serotype	34	Vaccinated	1	0	0	1	0	0			1_notcovered_13v		not_covered	1_notcovered_13v	Serotype not covered	NA	NA	NA	NA	<=0.5	S	S	<=0.12	S	S	<=0.12	S	S	<=0.5	S	4	S	<=0.12	S
AUSMDU00035848	SRR23726203	SRP426086	PRJNA857543	SAMN33606604	Blood	invasive	invasive	2019	2019-09-21	1927-09-08	547	45	92	non_vaccine_serotype	non_vaccine_serotype	34	Not vaccinated	0	0	0	0	0	0					Not vaccinated		Not vaccinated	<=2	S	<=0.25	S	<=0.5	S	S	<=0.12	S	S	<=0.12	S	S	<=0.5	S	4	S	<=0.12	S
AUSMDU00036366	SRR23727269	SRP426086	PRJNA857543	SAMN33606240	Blood	invasive	invasive	2018	2018-07-01	2016-10-29	558	59	1	non_vaccine_serotype	non_vaccine_serotype	35B	Vaccinated	1	0	0	1	0	0			1_notcovered_13v		not_covered	1_notcovered_13v	Serotype not covered	4	I	<=0.25	S	1	I	S	1	I	S	1	I	S	>4	R	2	S	<=0.12	S
AUSMDU00048045	SRR23727268	SRP426086	PRJNA857543	SAMN33606241	Blood	invasive	invasive	2020	2020-07-11	1938-06-08	558	59	82	non_vaccine_serotype	non_vaccine_serotype	35B	Vaccinated	2	2	0	0	0	0	2_notcovered_23v				not_covered	2_notcovered_23v	Serotype not covered	4	I	<=0.25	S	1	I	S	1	I	S	1	I	S	>4	R	4	S	<=0.12	S
AUSMDU00048974	SRR23727265	SRP426086	PRJNA857543	SAMN33606242	Blood	invasive	invasive	2020	2020-08-14	1950-11-13	558	59	69	non_vaccine_serotype	non_vaccine_serotype	35B	Unknown	unknown	0	0	0	0	0					Unknown		Unknown	4	I	<=0.25	S	1	I	S	1	I	S	1	I	S	4	R	4	S	<=0.12	S
AUSMDU00067526	SRR23727263	SRP426086	PRJNA857543	SAMN33606244	Blood	invasive	invasive	2022	2022-01-13		558	59		non_vaccine_serotype	non_vaccine_serotype	35B	Unknown	unknown	0	0	0	0	0					Unknown		Unknown	4	I	<=0.25	S	1	I	S	1	I	S	1	I	S	>4	R	4	S	<=0.12	S
AUSMDU00031974	SRR23725779	SRP426086	PRJNA857543	SAMN33607043	Blood	invasive	invasive	2019	2019-07-15	1958-05-24	558	59	61	non_vaccine_serotype	non_vaccine_serotype	35B	Vaccinated	1	1	0	0	0	0	1_notcovered_23v				not_covered	1_notcovered_23v	Serotype not covered	<=2	S	<=0.25	S	1	I	S	0.5	S	S	1	I	S	4	R	4	S	<=0.12	S
AUSMDU00064347	SRR23725578	SRP426086	PRJNA857543	SAMN33607046	Blood	invasive	invasive	2021	2021-08-22	1954-12-27	558	59	66	non_vaccine_serotype	non_vaccine_serotype	35B	Vaccinated	1	1	0	0	0	0	1_notcovered_23v				not_covered	1_notcovered_23v	Serotype not covered	<=2	S	<=0.25	S	1	I	S	1	I	S	1	I	S	4	R	4	S	<=0.12	S
AUSMDU00038191	SRR23725782	SRP426086	PRJNA857543	SAMN33607337	Blood	invasive	invasive	2019	2019-11-13	1933-06-03	558	59	86	non_vaccine_serotype	non_vaccine_serotype	35B	Not vaccinated	0	0	0	0	0	0					Not vaccinated		Not vaccinated	<=2	S	<=0.25	S	1	I	S	1	I	S	1	I	S	4	R	4	S	<=0.12	S
AUSMDU00060894	SRR23725777	SRP426086	PRJNA857543	SAMN33607340	Blood	invasive	invasive	2021	2021-05-22	1971-09-13	558	59	49	non_vaccine_serotype	non_vaccine_serotype	35B	Unknown	unknown	0	0	0	0	0					Unknown		Unknown	<=2	S	NA	NA	1	I	S	1	I	S	1	I	S	4	R	4	S	<=0.12	S
AUSMDU00074729	SRR23725811	SRP426086	PRJNA857543	SAMN33607513	Blood	invasive	invasive	2022	2022-06-06	1934-12-04	558	59	87.8986	non_vaccine_serotype	non_vaccine_serotype	35B	Unknown	unknown	0	0	0	0	0					Unknown		Unknown	<=2	S	<=0.25	S	<=0.5	S	S	0.5	S	S	1	I	S	4	R	2	S	<=0.12	S
AUSMDU00035402	SRR23725557	SRP426086	PRJNA857543	SAMN33607120	Blood	invasive	invasive	2019	2019-09-05	1931-03-31	574	323	88	non_vaccine_serotype	add-23v-PPV	15B	Vaccinated	2	2	0	0	0	0	2_covered_23v				vaccine_covered	2_covered_23v	Secondary dose (23v)	<=2	S	<=0.25	S	<=0.5	S	S	<=0.12	S	S	<=0.12	S	S	<=0.5	S	<=1	S	<=0.12	S
AUSMDU00037308	SRR23725926	SRP426086	PRJNA857543	SAMN33606621	Blood	invasive	invasive	2018	2018-08-10	1937-05-30	639	24	81	non_vaccine_serotype	non_vaccine_serotype	06C	Not vaccinated	0	0	0	0	0	0					Not vaccinated		Not vaccinated	<=2	S	<=0.25	S	<=0.5	S	S	<=0.12	S	S	<=0.12	S	S	<=0.5	S	2	S	<=0.12	S
AUSMDU00058750	SRR23727253	SRP426086	PRJNA857543	SAMN33606252	Blood	invasive	invasive	2021	2021-03-22	2018-01-08	654	119	3	vaccine_serotype	vaccine_serotype	19F	Vaccinated	1	0	0	1	0	0			1_covered_13v		vaccine_covered	1_covered_13v	Primary dose (13v)	NA	NA	NA	NA	<=0.5	S	S	<=0.12	S	S	<=0.12	S	S	<=0.5	S	4	S	<=0.12	S
AUSMDU00059224	SRR23727252	SRP426086	PRJNA857543	SAMN33606253	Blood	invasive	invasive	2021	2021-04-03	1957-11-30	654	119	63	vaccine_serotype	vaccine_serotype	19F	Vaccinated	1	0	0	1	0	0			1_covered_13v		vaccine_covered	1_covered_13v	Primary dose (13v)	NA	NA	NA	NA	<=0.5	S	S	<=0.12	S	S	<=0.12	S	S	<=0.5	S	4	S	<=0.12	S
AUSMDU00061537	SRR23727251	SRP426086	PRJNA857543	SAMN33606254	Blood	invasive	invasive	2021	2021-06-13	1949-11-03	654	119	71	vaccine_serotype	vaccine_serotype	19F	Vaccinated	1	0	0	1	0	0			1_covered_13v		vaccine_covered	1_covered_13v	Primary dose (13v)	NA	NA	NA	NA	<=0.5	S	S	<=0.12	S	S	<=0.12	S	S	<=0.5	S	4	S	<=0.12	S
AUSMDU00060620	SRR23727511	SRP426086	PRJNA857543	SAMN33606300	Blood	invasive	invasive	2021	2021-05-12	1950-04-12	654	119	71	vaccine_serotype	vaccine_serotype	19F	Vaccinated	1	1	0	0	0	0	1_covered_23v				vaccine_covered	1_covered_23v	Primary dose (23v)	NA	NA	NA	NA	<=0.5	S	S	<=0.12	S	S	<=0.12	S	S	<=0.5	S	2	S	<=0.12	S
AUSMDU00055264	SRR23727389	SRP426086	PRJNA857543	SAMN33606322	Blood	invasive	invasive	2021	2020-12-28	1954-05-10	654	119	66	vaccine_serotype	vaccine_serotype	19F	Unknown	unknown	0	0	0	0	0					Unknown		Unknown	NA	NA	NA	NA	<=0.5	S	S	<=0.12	S	S	<=0.12	S	S	<=0.5	S	2	S	<=0.12	S
AUSMDU00055769	SRR23727388	SRP426086	PRJNA857543	SAMN33606323	Blood	invasive	invasive	2021	2021-01-11	1967-07-19	654	119	53	vaccine_serotype	vaccine_serotype	19F	Unknown	unknown	0	0	0	0	0					Unknown		Unknown	NA	NA	NA	NA	<=0.5	S	S	<=0.12	S	S	<=0.12	S	S	<=0.5	S	2	S	<=0.12	S
AUSMDU00067263	SRR23727386	SRP426086	PRJNA857543	SAMN33606325	Blood	invasive	invasive	2021	2021-04-06	1961-03-14	654	119	60	vaccine_serotype	vaccine_serotype	19F	Not vaccinated	0	0	0	0	0	0					Not vaccinated		Not vaccinated	NA	NA	NA	NA	<=0.5	S	S	<=0.12	S	S	<=0.12	S	S	<=0.5	S	4	S	<=0.12	S
AUSMDU00059900	SRR23727385	SRP426086	PRJNA857543	SAMN33606326	Blood	invasive	invasive	2021	2021-04-21	1958-08-28	654	119	62	vaccine_serotype	vaccine_serotype	19F	Unknown	unknown	0	0	0	0	0					Unknown		Unknown	NA	NA	NA	NA	<=0.5	S	S	<=0.12	S	S	<=0.12	S	S	<=0.5	S	2	S	<=0.12	S
AUSMDU00060935	SRR23727384	SRP426086	PRJNA857543	SAMN33606327	Blood	invasive	invasive	2021	2021-05-25	1970-11-07	654	119	50	vaccine_serotype	vaccine_serotype	19F	Unknown	unknown	0	0	0	0	0					Unknown		Unknown	NA	NA	NA	NA	<=0.5	S	S	<=0.12	S	S	<=0.12	S	S	<=0.5	S	4	S	<=0.12	S
AUSMDU00062364	SRR23727383	SRP426086	PRJNA857543	SAMN33606328	Blood	invasive	invasive	2021	2021-06-26	1983-03-07	654	119	38	vaccine_serotype	vaccine_serotype	19F	Unknown	unknown	0	0	0	0	0					Unknown		Unknown	NA	NA	NA	NA	<=0.5	S	S	<=0.12	S	S	<=0.12	S	S	<=0.5	S	4	S	<=0.12	S
AUSMDU00057767	SRR23727240	SRP426086	PRJNA857543	SAMN33606348	Blood	invasive	invasive	2021	2021-03-07	2020-04-14	654	119	0	vaccine_serotype	vaccine_serotype	19F	Vaccinated	3	0	0	3	0	0			3_covered_13v		vaccine_covered	3_covered_13v	Fully vaccinated	NA	NA	NA	NA	<=0.5	S	S	<=0.12	S	S	<=0.12	S	S	<=0.5	S	4	S	<=0.12	S
AUSMDU00020507	SRR23727359	SRP426086	PRJNA857543	SAMN33606441	Blood	invasive	invasive	2018	2018-09-27	1949-08-28	654	119	69	vaccine_serotype	vaccine_serotype	19F	Vaccinated	1	0	0	1	0	0			1_covered_13v		vaccine_covered	1_covered_13v	Primary dose (13v)	<=2	S	<=0.25	S	<=0.5	S	S	<=0.12	S	S	<=0.12	S	S	<=0.5	S	2	S	<=0.12	S
AUSMDU00070060	SRR23727212	SRP426086	PRJNA857543	SAMN33606444	Blood	invasive	invasive	2019	2019-09-29	1952-10-13	654	119	67	vaccine_serotype	vaccine_serotype	19F	Vaccinated	1	0	0	1	0	0			1_covered_13v		vaccine_covered	1_covered_13v	Primary dose (13v)	<=2	S	<=0.25	S	<=0.5	S	S	<=0.12	S	S	<=0.12	S	S	<=0.5	S	4	S	<=0.12	S
AUSMDU00038186	SRR23727350	SRP426086	PRJNA857543	SAMN33606446	Blood	invasive	invasive	2019	2019-11-12	2015-09-30	654	119	4	vaccine_serotype	vaccine_serotype	19F	Vaccinated	1	0	0	1	0	0			1_covered_13v		vaccine_covered	1_covered_13v	Primary dose (13v)	<=2	S	<=0.25	S	<=0.5	S	S	<=0.12	S	S	<=0.12	S	S	<=0.5	S	4	S	<=0.12	S
AUSMDU00037941	SRR23727349	SRP426086	PRJNA857543	SAMN33606447	Blood	invasive	invasive	2019	2019-11-15	1951-03-17	654	119	68	vaccine_serotype	vaccine_serotype	19F	Vaccinated	1	0	0	1	0	0			1_covered_13v		vaccine_covered	1_covered_13v	Primary dose (13v)	<=2	S	<=0.25	S	<=0.5	S	S	<=0.12	S	S	<=0.12	S	S	<=0.5	S	2	S	<=0.12	S
AUSMDU00044295	SRR23727348	SRP426086	PRJNA857543	SAMN33606448	Blood	invasive	invasive	2020	2020-03-14	1938-02-21	654	119	82	vaccine_serotype	vaccine_serotype	19F	Vaccinated	1	0	0	1	0	0			1_covered_13v		vaccine_covered	1_covered_13v	Primary dose (13v)	<=2	S	<=0.25	S	<=0.5	S	S	<=0.12	S	S	<=0.12	S	S	<=0.5	S	4	S	<=0.12	S
AUSMDU00054064	SRR23727345	SRP426086	PRJNA857543	SAMN33606451	Blood	invasive	invasive	2020	2020-11-20	2016-02-01	654	119	4	vaccine_serotype	vaccine_serotype	19F	Vaccinated	1	0	0	1	0	0			1_covered_13v		vaccine_covered	1_covered_13v	Primary dose (13v)	<=2	S	<=0.25	S	<=0.5	S	S	<=0.12	S	S	<=0.12	S	S	<=0.5	S	4	S	<=0.12	S
AUSMDU00064480	SRR23727338	SRP426086	PRJNA857543	SAMN33606457	Blood	invasive	invasive	2021	2021-09-05	1952-04-07	654	119	69	vaccine_serotype	vaccine_serotype	19F	Vaccinated	1	0	0	1	0	0			1_covered_13v		vaccine_covered	1_covered_13v	Primary dose (13v)	<=2	S	<=0.25	S	<=0.5	S	S	<=0.12	S	S	<=0.12	S	S	<=0.5	S	4	S	<=0.12	S
AUSMDU00067026	SRR23727211	SRP426086	PRJNA857543	SAMN33606460	Blood	invasive	invasive	2021	2021-12-18	1977-08-14	654	119	44	vaccine_serotype	vaccine_serotype	19F	Vaccinated	1	0	0	1	0	0			1_covered_13v		vaccine_covered	1_covered_13v	Primary dose (13v)	<=2	S	<=0.25	S	<=0.5	S	S	<=0.12	S	S	<=0.12	S	S	<=0.5	S	2	S	<=0.12	S
AUSMDU00067253	SRR23726271	SRP426086	PRJNA857543	SAMN33606823	Blood	invasive	invasive	2019	2019-04-14	1941-10-04	654	119	77	vaccine_serotype	vaccine_serotype	19F	Vaccinated	1	1	0	0	0	0	1_notcovered_23v				not_covered	1_notcovered_23v	Serotype not covered	<=2	S	<=0.25	S	<=0.5	S	S	<=0.12	S	S	<=0.12	S	S	<=0.5	S	2	S	<=0.12	S
AUSMDU00034779	SRR23726267	SRP426086	PRJNA857543	SAMN33606827	Blood	invasive	invasive	2019	2019-08-24	1944-06-22	654	119	75	vaccine_serotype	vaccine_serotype	19F	Vaccinated	1	0	0	0	0	1					Unknown		Unknown	<=2	S	<=0.25	S	<=0.5	S	S	<=0.12	S	S	<=0.12	S	S	<=0.5	S	<=1	S	<=0.12	S
AUSMDU00019910	SRR23726249	SRP426086	PRJNA857543	SAMN33606842	Blood	invasive	invasive	2018	2018-09-01	1957-09-05	654	119	61	vaccine_serotype	vaccine_serotype	19F	Vaccinated	1	1	0	0	0	0	1_covered_23v				vaccine_covered	1_covered_23v	Primary dose (23v)	<=2	S	<=0.25	S	<=0.5	S	S	<=0.12	S	S	<=0.12	S	S	<=0.5	S	2	S	<=0.12	S
AUSMDU00020504	SRR23726123	SRP426086	PRJNA857543	SAMN33606844	Blood	invasive	invasive	2018	2018-09-27	1947-03-15	654	119	71	vaccine_serotype	vaccine_serotype	19F	Vaccinated	1	1	0	0	0	0	1_covered_23v				vaccine_covered	1_covered_23v	Primary dose (23v)	<=2	S	<=0.25	S	<=0.5	S	S	<=0.12	S	S	<=0.12	S	S	<=0.5	S	2	S	<=0.12	S
AUSMDU00024241	SRR23726121	SRP426086	PRJNA857543	SAMN33606846	Blood	invasive	invasive	2019	2018-12-30	1940-06-28	654	119	78	vaccine_serotype	vaccine_serotype	19F	Vaccinated	1	1	0	0	0	0	1_covered_23v				vaccine_covered	1_covered_23v	Primary dose (23v)	<=2	S	<=0.25	S	<=0.5	S	S	<=0.12	S	S	<=0.12	S	S	<=0.5	S	2	S	<=0.12	S
AUSMDU00035635	SRR23726117	SRP426086	PRJNA857543	SAMN33606850	Blood	invasive	invasive	2019	2019-09-14	1961-07-25	654	119	58	vaccine_serotype	vaccine_serotype	19F	Vaccinated	1	1	0	0	0	0	1_covered_23v				vaccine_covered	1_covered_23v	Primary dose (23v)	<=2	S	<=0.25	S	<=0.5	S	S	<=0.12	S	S	<=0.12	S	S	<=0.5	S	4	S	<=0.12	S
AUSMDU00038359	SRR23726115	SRP426086	PRJNA857543	SAMN33606851	Blood	invasive	invasive	2019	2019-11-19	1952-03-08	654	119	67	vaccine_serotype	vaccine_serotype	19F	Vaccinated	1	1	0	0	0	0	1_covered_23v				vaccine_covered	1_covered_23v	Primary dose (23v)	<=2	S	<=0.25	S	<=0.5	S	S	<=0.12	S	S	<=0.12	S	S	<=0.5	S	4	S	<=0.12	S
AUSMDU00040390	SRR23725985	SRP426086	PRJNA857543	SAMN33606856	Blood	invasive	invasive	2020	2020-01-12	1951-04-22	654	119	68	vaccine_serotype	vaccine_serotype	19F	Vaccinated	1	1	0	0	0	0	1_covered_23v				vaccine_covered	1_covered_23v	Primary dose (23v)	<=2	S	<=0.25	S	<=0.5	S	S	<=0.12	S	S	<=0.12	S	S	<=0.5	S	4	S	<=0.12	S
AUSMDU00040801	SRR23725984	SRP426086	PRJNA857543	SAMN33606857	Blood	invasive	invasive	2020	2020-01-24	1955-07-20	654	119	64	vaccine_serotype	vaccine_serotype	19F	Vaccinated	1	1	0	0	0	0	1_covered_23v				vaccine_covered	1_covered_23v	Primary dose (23v)	<=2	S	<=0.25	S	<=0.5	S	S	<=0.12	S	S	<=0.12	S	S	<=0.5	S	4	S	<=0.12	S
AUSMDU00048518	SRR23726103	SRP426086	PRJNA857543	SAMN33606859	Cerebro spinal fluid	invasive	invasive	2020	2020-08-03	2016-10-03	654	119	3	vaccine_serotype	vaccine_serotype	19F	Vaccinated	1	1	0	0	0	0	1_covered_23v				vaccine_covered	1_covered_23v	Primary dose (23v)	<=2	S	<=0.25	S	<=0.5	S	S	<=0.12	S	S	<=0.12	S	S	<=0.5	S	4	S	<=0.12	S
AUSMDU00066959	SRR23726098	SRP426086	PRJNA857543	SAMN33606862	Blood	invasive	invasive	2021	2021-12-17	1959-02-13	654	119	62	vaccine_serotype	vaccine_serotype	19F	Vaccinated	1	1	0	0	0	0	1_covered_23v				vaccine_covered	1_covered_23v	Primary dose (23v)	<=2	S	<=0.25	S	<=0.5	S	S	<=0.12	S	S	<=0.12	S	S	<=0.5	S	2	S	<=0.12	S
AUSMDU00036367	SRR23725962	SRP426086	PRJNA857543	SAMN33606990	Blood	invasive	invasive	2018	2018-07-02	1962-08-29	654	119	55	vaccine_serotype	vaccine_serotype	19F	Unknown	unknown	0	0	0	0	0					Unknown		Unknown	<=2	S	<=0.25	S	<=0.5	S	S	<=0.12	S	S	<=0.12	S	S	<=0.5	S	2	S	<=0.12	S
AUSMDU00036557	SRR23725961	SRP426086	PRJNA857543	SAMN33606991	Blood	invasive	invasive	2018	2018-07-08	1934-03-19	654	119	84	vaccine_serotype	vaccine_serotype	19F	Unknown	unknown	0	0	0	0	0					Unknown		Unknown	<=2	S	<=0.25	S	<=0.5	S	S	<=0.12	S	S	<=0.12	S	S	<=0.5	S	2	S	<=0.12	S
AUSMDU00067246	SRR23725958	SRP426086	PRJNA857543	SAMN33606993	Blood	invasive	invasive	2018	2018-07-30	1952-03-18	654	119	66	vaccine_serotype	vaccine_serotype	19F	Not vaccinated	0	0	0	0	0	0					Not vaccinated		Not vaccinated	<=2	S	<=0.25	S	<=0.5	S	S	<=0.12	S	S	<=0.12	S	S	<=0.5	S	<=1	S	<=0.12	S
AUSMDU00037288	SRR23725957	SRP426086	PRJNA857543	SAMN33606994	Cerebro spinal fluid	invasive	invasive	2018	2018-08-03	1956-08-27	654	119	61	vaccine_serotype	vaccine_serotype	19F	Unknown	unknown	0	0	0	0	0					Unknown		Unknown	<=2	S	<=0.25	S	<=0.5	S	S	<=0.12	S	S	<=0.12	S	S	<=0.5	S	2	S	<=0.12	S
AUSMDU00037444	SRR23725955	SRP426086	PRJNA857543	SAMN33606996	Blood	invasive	invasive	2018	2018-08-06	2004-09-14	654	119	13	vaccine_serotype	vaccine_serotype	19F	Unknown	unknown	0	0	0	0	0					Unknown		Unknown	<=2	S	<=0.25	S	<=0.5	S	S	<=0.12	S	S	<=0.12	S	S	<=0.5	S	2	S	<=0.12	S
AUSMDU00037449	SRR23725954	SRP426086	PRJNA857543	SAMN33606997	Blood	invasive	invasive	2018	2018-08-17	1934-08-17	654	119	84	vaccine_serotype	vaccine_serotype	19F	Not vaccinated	0	0	0	0	0	0					Not vaccinated		Not vaccinated	<=2	S	<=0.25	S	<=0.5	S	S	<=0.12	S	S	<=0.12	S	S	<=0.5	S	2	S	<=0.12	S
AUSMDU00022735	SRR23725945	SRP426086	PRJNA857543	SAMN33607005	Swab	invasive	invasive	2018	2018-11-22	1948-11-26	654	119	70	vaccine_serotype	vaccine_serotype	19F	Not vaccinated	0	0	0	0	0	0					Not vaccinated		Not vaccinated	<=2	S	<=0.25	S	<=0.5	S	S	<=0.12	S	S	<=0.12	S	S	<=0.5	S	2	S	<=0.12	S
AUSMDU00023369	SRR23725944	SRP426086	PRJNA857543	SAMN33607006	Blood	invasive	invasive	2018	2018-12-05	1956-02-28	654	119	62	vaccine_serotype	vaccine_serotype	19F	Not vaccinated	0	0	0	0	0	0					Not vaccinated		Not vaccinated	<=2	S	<=0.25	S	<=0.5	S	S	<=0.12	S	S	<=0.12	S	S	<=0.5	S	2	S	<=0.12	S
AUSMDU00024164	SRR23725943	SRP426086	PRJNA857543	SAMN33607007	Blood	invasive	invasive	2019	2018-12-27	1929-09-05	654	119	89	vaccine_serotype	vaccine_serotype	19F	Unknown	unknown	0	0	0	0	0					Unknown		Unknown	<=2	S	<=0.25	S	<=0.5	S	S	<=0.12	S	S	<=0.12	S	S	<=0.5	S	<=1	S	<=0.12	S
AUSMDU00024142	SRR23725932	SRP426086	PRJNA857543	SAMN33607008	Blood	invasive	invasive	2018	2018-12-27	1974-07-05	654	119	44	vaccine_serotype	vaccine_serotype	19F	Unknown	unknown	0	0	0	0	0					Unknown		Unknown	<=2	S	>2	R	<=0.5	S	S	<=0.12	S	S	<=0.12	S	S	<=0.5	S	2	S	<=0.12	S
AUSMDU00026625	SRR23726310	SRP426086	PRJNA857543	SAMN33607010	Blood	invasive	invasive	2019	2019-03-08	1950-08-03	654	119	68	vaccine_serotype	vaccine_serotype	19F	Unknown	unknown	0	0	0	0	0					Unknown		Unknown	<=2	S	<=0.25	S	<=0.5	S	S	<=0.12	S	S	<=0.12	S	S	<=0.5	S	2	S	<=0.12	S
AUSMDU00026808	SRR23725938	SRP426086	PRJNA857543	SAMN33607012	Blood	invasive	invasive	2019	2019-03-14	1994-02-21	654	119	25	vaccine_serotype	vaccine_serotype	19F	Unknown	unknown	0	0	0	0	0					Unknown		Unknown	<=2	S	<=0.25	S	<=0.5	S	S	<=0.12	S	S	<=0.12	S	S	<=0.5	S	2	S	<=0.12	S
AUSMDU00028090	SRR23726308	SRP426086	PRJNA857543	SAMN33607013	Blood	invasive	invasive	2019	2019-04-10	1964-05-05	654	119	54	vaccine_serotype	vaccine_serotype	19F	Unknown	unknown	0	0	0	0	0					Unknown		Unknown	<=2	S	<=0.25	S	<=0.5	S	S	<=0.12	S	S	<=0.12	S	S	<=0.5	S	<=1	S	<=0.12	S
AUSMDU00028537	SRR23726305	SRP426086	PRJNA857543	SAMN33607016	Blood	invasive	invasive	2019	2019-04-16	1952-07-25	654	119	66	vaccine_serotype	vaccine_serotype	19F	Unknown	unknown	0	0	0	0	0					Unknown		Unknown	<=2	S	>2	R	<=0.5	S	S	<=0.12	S	S	<=0.12	S	S	<=0.5	S	4	S	>1	R
AUSMDU00029743	SRR23726303	SRP426086	PRJNA857543	SAMN33607018	Blood	invasive	invasive	2019	2019-05-25	1945-07-24	654	119	73	vaccine_serotype	vaccine_serotype	19F	Not vaccinated	0	0	0	0	0	0					Not vaccinated		Not vaccinated	<=2	S	<=0.25	S	<=0.5	S	S	<=0.12	S	S	<=0.12	S	S	<=0.5	S	<=1	S	<=0.12	S
AUSMDU00030398	SRR23726301	SRP426086	PRJNA857543	SAMN33607020	Blood	invasive	invasive	2019	2019-06-10	1937-12-09	654	119	81	vaccine_serotype	vaccine_serotype	19F	Not vaccinated	0	0	0	0	0	0					Not vaccinated		Not vaccinated	<=2	S	<=0.25	S	<=0.5	S	S	<=0.12	S	S	<=0.12	S	S	<=0.5	S	2	S	<=0.12	S
AUSMDU00030397	SRR23726298	SRP426086	PRJNA857543	SAMN33607021	Blood	invasive	invasive	2019	2019-06-10	1945-11-27	654	119	73	vaccine_serotype	vaccine_serotype	19F	Unknown	unknown	0	0	0	0	0					Unknown		Unknown	<=2	S	<=0.25	S	<=0.5	S	S	<=0.12	S	S	<=0.12	S	S	<=0.5	S	2	S	<=0.12	S
AUSMDU00031268	SRR23725936	SRP426086	PRJNA857543	SAMN33607024	Blood	invasive	invasive	2019	2019-06-29	1964-01-20	654	119	55	vaccine_serotype	vaccine_serotype	19F	Not vaccinated	0	0	0	0	0	0					Not vaccinated		Not vaccinated	<=2	S	<=0.25	S	<=0.5	S	S	<=0.12	S	S	<=0.12	S	S	<=0.5	S	2	S	<=0.12	S
AUSMDU00031562	SRR23725935	SRP426086	PRJNA857543	SAMN33607025	Blood	invasive	invasive	2019	2019-07-07	1953-02-08	654	119	66	vaccine_serotype	vaccine_serotype	19F	Unknown	unknown	0	0	0	0	0					Unknown		Unknown	<=2	S	<=0.25	S	<=0.5	S	S	<=0.12	S	S	<=0.12	S	S	<=0.5	S	2	S	<=0.12	S
AUSMDU00031553	SRR23725934	SRP426086	PRJNA857543	SAMN33607026	Blood	invasive	invasive	2019	2019-07-08	1953-07-30	654	119	65	vaccine_serotype	vaccine_serotype	19F	Not vaccinated	0	0	0	0	0	0					Not vaccinated		Not vaccinated	<=2	S	<=0.25	S	<=0.5	S	S	<=0.12	S	S	<=0.12	S	S	<=0.5	S	2	S	<=0.12	S
AUSMDU00032067	SRR23725933	SRP426086	PRJNA857543	SAMN33607027	Blood	invasive	invasive	2019	2019-07-16	1941-01-17	654	119	78	vaccine_serotype	vaccine_serotype	19F	Not vaccinated	0	0	0	0	0	0					Not vaccinated		Not vaccinated	<=2	S	<=0.25	S	<=0.5	S	S	<=0.12	S	S	<=0.12	S	S	<=0.5	S	4	S	<=0.12	S
AUSMDU00032198	SRR23726300	SRP426086	PRJNA857543	SAMN33607028	Blood	invasive	invasive	2019	2019-07-17	1974-01-26	654	119	45	vaccine_serotype	vaccine_serotype	19F	Unknown	unknown	0	0	0	0	0					Unknown		Unknown	<=2	S	<=0.25	S	<=0.5	S	S	<=0.12	S	S	<=0.12	S	S	<=0.5	S	2	S	<=0.12	S
AUSMDU00032671	SRR23726299	SRP426086	PRJNA857543	SAMN33607029	Blood	invasive	invasive	2019	2019-07-31	1936-03-05	654	119	83	vaccine_serotype	vaccine_serotype	19F	Unknown	unknown	0	0	0	0	0					Unknown		Unknown	<=2	S	<=0.25	S	<=0.5	S	S	<=0.12	S	S	<=0.12	S	S	<=0.5	S	2	S	<=0.12	S
AUSMDU00032819	SRR23726295	SRP426086	PRJNA857543	SAMN33607030	Blood	invasive	invasive	2019	2019-08-04	1961-06-15	654	119	58	vaccine_serotype	vaccine_serotype	19F	Not vaccinated	0	0	0	0	0	0					Not vaccinated		Not vaccinated	<=2	S	<=0.25	S	<=0.5	S	S	<=0.12	S	S	<=0.12	S	S	<=0.5	S	2	S	<=0.12	S
AUSMDU00035603	SRR23726290	SRP426086	PRJNA857543	SAMN33607033	Blood	invasive	invasive	2019	2019-09-12	1937-03-30	654	119	82	vaccine_serotype	vaccine_serotype	19F	Not vaccinated	0	0	0	0	0	0					Not vaccinated		Not vaccinated	<=2	S	<=0.25	S	<=0.5	S	S	<=0.12	S	S	<=0.12	S	S	<=0.5	S	2	S	<=0.12	S
AUSMDU00037160	SRR23726287	SRP426086	PRJNA857543	SAMN33607036	Blood	invasive	invasive	2019	2019-10-20	1948-12-19	654	119	70	vaccine_serotype	vaccine_serotype	19F	Not vaccinated	0	0	0	0	0	0					Not vaccinated		Not vaccinated	<=2	S	<=0.25	S	<=0.5	S	S	<=0.12	S	S	<=0.12	S	S	<=0.5	S	2	S	<=0.12	S
AUSMDU00038600	SRR23725710	SRP426086	PRJNA857543	SAMN33607041	Blood	invasive	invasive	2019	2019-11-26	1929-07-16	654	119	90	vaccine_serotype	vaccine_serotype	19F	Not vaccinated	0	0	0	0	0	0					Not vaccinated		Not vaccinated	<=2	S	<=0.25	S	<=0.5	S	S	<=0.12	S	S	<=0.12	S	S	<=0.5	S	2	S	<=0.12	S
AUSMDU00038681	SRR23725666	SRP426086	PRJNA857543	SAMN33607042	Blood	invasive	invasive	2019	2019-11-28	1937-08-08	654	119	82	vaccine_serotype	vaccine_serotype	19F	Not vaccinated	0	0	0	0	0	0					Not vaccinated		Not vaccinated	<=2	S	<=0.25	S	<=0.5	S	S	<=0.12	S	S	<=0.12	S	S	<=0.5	S	4	S	<=0.12	S
AUSMDU00040135	SRR23725742	SRP426086	PRJNA857543	SAMN33607045	Blood	invasive	invasive	2020	2020-01-04	1985-01-08	654	119	35	vaccine_serotype	vaccine_serotype	19F	Unknown	unknown	0	0	0	0	0					Unknown		Unknown	<=2	S	<=0.25	S	<=0.5	S	S	<=0.12	S	S	<=0.12	S	S	<=0.5	S	2	S	<=0.12	S
AUSMDU00043767	SRR23725568	SRP426086	PRJNA857543	SAMN33607049	Blood	invasive	invasive	2020	43892	1964-10-28	654	119	55	vaccine_serotype	vaccine_serotype	19F	Unknown	unknown	0	0	0	0	0					Unknown		Unknown	<=2	S	<=0.25	S	<=0.5	S	S	<=0.12	S	S	<=0.12	S	S	<=0.5	S	2	S	<=0.12	S
AUSMDU00044158	SRR23725709	SRP426086	PRJNA857543	SAMN33607050	Blood	invasive	invasive	2020	2020-03-09	1948-09-07	654	119	71	vaccine_serotype	vaccine_serotype	19F	Unknown	unknown	0	0	0	0	0					Unknown		Unknown	<=2	S	>2	R	<=0.5	S	S	<=0.12	S	S	<=0.12	S	S	<=0.5	S	4	S	0.5	I
AUSMDU00044216	SRR23725698	SRP426086	PRJNA857543	SAMN33607051	Blood	invasive	invasive	2020	2020-03-13	1934-12-24	654	119	85	vaccine_serotype	vaccine_serotype	19F	Unknown	unknown	0	0	0	0	0					Unknown		Unknown	<=2	S	<=0.25	S	<=0.5	S	S	<=0.12	S	S	<=0.12	S	S	<=0.5	S	4	S	<=0.12	S
AUSMDU00044603	SRR23725456	SRP426086	PRJNA857543	SAMN33607054	Blood	invasive	invasive	2020	2020-03-27	1986-10-31	654	119	33	vaccine_serotype	vaccine_serotype	19F	Unknown	unknown	0	0	0	0	0					Unknown		Unknown	<=2	S	<=0.25	S	<=0.5	S	S	<=0.12	S	S	<=0.12	S	S	<=0.5	S	4	S	<=0.12	S
AUSMDU00048009	SRR23725534	SRP426086	PRJNA857543	SAMN33607055	Blood	invasive	invasive	2020	2020-07-09	1995-05-15	654	119	25	vaccine_serotype	vaccine_serotype	19F	Unknown	unknown	0	0	0	0	0					Unknown		Unknown	<=2	S	<=0.25	S	<=0.5	S	S	<=0.12	S	S	<=0.12	S	S	<=0.5	S	4	S	<=0.12	S
AUSMDU00048166	SRR23725524	SRP426086	PRJNA857543	SAMN33607056	Blood	invasive	invasive	2020	2020-07-14	1941-09-23	654	119	78	vaccine_serotype	vaccine_serotype	19F	Unknown	unknown	0	0	0	0	0					Unknown		Unknown	<=2	S	<=0.25	S	<=0.5	S	S	<=0.12	S	S	<=0.12	S	S	<=0.5	S	4	S	<=0.12	S
AUSMDU00048377	SRR23725446	SRP426086	PRJNA857543	SAMN33607057	Cerebro spinal fluid	invasive	invasive	2020	2020-07-15	1941-09-23	654	119	78	vaccine_serotype	vaccine_serotype	19F	Unknown	unknown	0	0	0	0	0					Unknown		Unknown	<=2	S	<=0.25	S	<=0.5	S	S	<=0.12	S	S	<=0.12	S	S	<=0.5	S	4	S	<=0.12	S
AUSMDU00048738	SRR23725677	SRP426086	PRJNA857543	SAMN33607059	Blood	invasive	invasive	2020	2020-08-10	1954-09-02	654	119	65	vaccine_serotype	vaccine_serotype	19F	Unknown	unknown	0	0	0	0	0					Unknown		Unknown	<=2	S	<=0.25	S	<=0.5	S	S	<=0.12	S	S	<=0.12	S	S	<=0.5	S	4	S	<=0.12	S
AUSMDU00053434	SRR23725654	SRP426086	PRJNA857543	SAMN33607061	Blood	invasive	invasive	2020	2020-10-27	1953-01-14	654	119	67	vaccine_serotype	vaccine_serotype	19F	Not vaccinated	0	0	0	0	0	0					Not vaccinated		Not vaccinated	<=2	S	<=0.25	S	<=0.5	S	S	<=0.12	S	S	<=0.12	S	S	<=0.5	S	4	S	<=0.12	S
AUSMDU00026791	SRR23725519	SRP426086	PRJNA857543	SAMN33607062	Other	invasive	invasive	2019	2019-03-10	2018-03-28	654	119	0	vaccine_serotype	vaccine_serotype	19F	Vaccinated	2	0	0	2	0	0			2_covered_13v		vaccine_covered	2_covered_13v	Secondary dose (13v)	<=2	S	<=0.25	S	<=0.5	S	S	<=0.12	S	S	<=0.12	S	S	<=0.5	S	2	S	<=0.12	S
AUSMDU00065079	SRR23725507	SRP426086	PRJNA857543	SAMN33607063	Blood	invasive	invasive	2021	2021-09-17	2021-01-18	654	119	0	vaccine_serotype	vaccine_serotype	19F	Vaccinated	2	0	0	2	0	0			2_covered_13v		vaccine_covered	2_covered_13v	Secondary dose (13v)	<=2	S	<=0.25	S	<=0.5	S	S	<=0.12	S	S	<=0.12	S	S	<=0.5	S	4	S	<=0.12	S
AUSMDU00054982	SRR23725420	SRP426086	PRJNA857543	SAMN33607065	Blood	invasive	invasive	2020	2020-12-22	1955-09-05	654	119	65	vaccine_serotype	vaccine_serotype	19F	Unknown	unknown	0	0	0	0	0					Unknown		Unknown	<=2	S	<=0.25	S	<=0.5	S	S	<=0.12	S	S	<=0.12	S	S	<=0.5	S	4	S	<=0.12	S
AUSMDU00064281	SRR23725470	SRP426086	PRJNA857543	SAMN33607073	Blood	invasive	invasive	2021	2021-08-23	1959-03-11	654	119	62	vaccine_serotype	vaccine_serotype	19F	Not vaccinated	0	0	0	0	0	0					Not vaccinated		Not vaccinated	<=2	S	<=0.25	S	<=0.5	S	S	<=0.12	S	S	<=0.12	S	S	<=0.5	S	4	S	<=0.12	S
AUSMDU00066939	SRR23725753	SRP426086	PRJNA857543	SAMN33607079	Blood	invasive	invasive	2021	2021-12-19	2006-07-11	654	119	15	vaccine_serotype	vaccine_serotype	19F	Unknown	unknown	0	0	0	0	0					Unknown		Unknown	<=2	S	<=0.25	S	<=0.5	S	S	<=0.12	S	S	<=0.12	S	S	<=0.5	S	2	S	<=0.12	S
AUSMDU00065986	SRR23725763	SRP426086	PRJNA857543	SAMN33607080	Blood	invasive	invasive	2021		1994-08-21	654	119		vaccine_serotype	vaccine_serotype	19F	Unknown	unknown	0	0	0	0	0					Unknown		Unknown	<=2	S	<=0.25	S	<=0.5	S	S	<=0.12	S	S	<=0.12	S	S	<=0.5	S	4	S	<=0.12	S
AUSMDU00037475	SRR23725565	SRP426086	PRJNA857543	SAMN33607132	Blood	invasive	invasive	2018	2018-10-03	1927-08-24	654	119	91	vaccine_serotype	vaccine_serotype	19F	Vaccinated	2	2	0	0	0	0	2_covered_23v				vaccine_covered	2_covered_23v	Secondary dose (23v)	<=2	S	<=0.25	S	<=0.5	S	S	<=0.12	S	S	<=0.12	S	S	<=0.5	S	<=1	S	<=0.12	S
AUSMDU00065758	SRR23725564	SRP426086	PRJNA857543	SAMN33607133	Blood	invasive	invasive	2021	2021-10-24	1954-12-26	654	119	66	vaccine_serotype	vaccine_serotype	19F	Vaccinated	2	2	0	0	0	0	2_covered_23v				vaccine_covered	2_covered_23v	Secondary dose (23v)	<=2	S	<=0.25	S	<=0.5	S	S	<=0.12	S	S	<=0.12	S	S	<=0.5	S	2	S	<=0.12	S
AUSMDU00019643	SRR23725517	SRP426086	PRJNA857543	SAMN33607261	Blood	invasive	invasive	2018	2018-09-01	2015-11-18	654	119	2	vaccine_serotype	vaccine_serotype	19F	Vaccinated	3	0	0	3	0	0			3_covered_13v		vaccine_covered	3_covered_13v	Fully vaccinated	<=2	S	<=0.25	S	<=0.5	S	S	<=0.12	S	S	<=0.12	S	S	<=0.5	S	<=1	S	<=0.12	S
AUSMDU00030763	SRR23725516	SRP426086	PRJNA857543	SAMN33607262	Blood	invasive	invasive	2019	2019-06-21	2013-11-11	654	119	5	vaccine_serotype	vaccine_serotype	19F	Vaccinated	3	0	0	3	0	0			3_covered_13v		vaccine_covered	3_covered_13v	Fully vaccinated	<=2	S	<=0.25	S	<=0.5	S	S	<=0.12	S	S	<=0.12	S	S	<=0.5	S	<=1	S	<=0.12	S
AUSMDU00028534	SRR23725512	SRP426086	PRJNA857543	SAMN33607263	Blood	invasive	invasive	2019	2019-04-13	2012-04-07	654	119	7	vaccine_serotype	vaccine_serotype	19F	Vaccinated	3	0	0	0	0	3					Unknown		Unknown	<=2	S	<=0.25	S	<=0.5	S	S	<=0.12	S	S	<=0.12	S	S	<=0.5	S	2	S	<=0.12	S
AUSMDU00033909	SRR23725426	SRP426086	PRJNA857543	SAMN33607264	Blood	invasive	invasive	2019	2019-08-05	2013-09-04	654	119	5	vaccine_serotype	vaccine_serotype	19F	Vaccinated	3	0	0	3	0	0			3_covered_13v		vaccine_covered	3_covered_13v	Fully vaccinated	<=2	S	2	R	<=0.5	S	S	<=0.12	S	S	0.25	S	S	1	S	2	S	0.25	S
AUSMDU00040042	SRR23725425	SRP426086	PRJNA857543	SAMN33607265	Blood	invasive	invasive	2020	2019-11-21	2019-07-04	654	119	0	vaccine_serotype	vaccine_serotype	19F	Vaccinated	3	0	0	3	0	0			3_covered_13v		vaccine_covered	3_covered_13v	Fully vaccinated	<=2	S	<=0.25	S	<=0.5	S	S	<=0.12	S	S	<=0.12	S	S	<=0.5	S	2	S	<=0.12	S
AUSMDU00039813	SRR23725511	SRP426086	PRJNA857543	SAMN33607266	Blood	invasive	invasive	2019	2019-12-22	2017-01-11	654	119	2	vaccine_serotype	vaccine_serotype	19F	Vaccinated	3	0	0	3	0	0			3_covered_13v		vaccine_covered	3_covered_13v	Fully vaccinated	<=2	S	<=0.25	S	<=0.5	S	S	<=0.12	S	S	<=0.12	S	S	<=0.5	S	4	S	<=0.12	S
AUSMDU00048931	SRR23725509	SRP426086	PRJNA857543	SAMN33607268	Blood	invasive	invasive	2020	2020-08-13	2019-05-22	654	119	1	vaccine_serotype	vaccine_serotype	19F	Vaccinated	3	0	0	3	0	0			3_covered_13v		vaccine_covered	3_covered_13v	Fully vaccinated	<=2	S	<=0.25	S	<=0.5	S	S	<=0.12	S	S	<=0.12	S	S	<=0.5	S	4	S	<=0.12	S
AUSMDU00053563	SRR23725506	SRP426086	PRJNA857543	SAMN33607270	Blood	invasive	invasive	2020	2020-11-15	2020-09-06	654	119	0	vaccine_serotype	vaccine_serotype	19F	Vaccinated	3	0	0	3	0	0			3_covered_13v		vaccine_covered	3_covered_13v	Fully vaccinated	<=2	S	<=0.25	S	<=0.5	S	S	<=0.12	S	S	<=0.12	S	S	<=0.5	S	4	S	<=0.12	S
AUSMDU00055041	SRR23725505	SRP426086	PRJNA857543	SAMN33607271	Blood	invasive	invasive	2020	2020-12-19	2020-11-13	654	119	0	vaccine_serotype	vaccine_serotype	19F	Vaccinated	3	0	0	3	0	0			3_covered_13v		vaccine_covered	3_covered_13v	Fully vaccinated	<=2	S	<=0.25	S	<=0.5	S	S	<=0.12	S	S	<=0.12	S	S	<=0.5	S	4	S	<=0.12	S
AUSMDU00032887	SRR23725412	SRP426086	PRJNA857543	SAMN33607318	Blood	invasive	invasive	2019	2019-08-07	2007-03-23	654	119	12	vaccine_serotype	vaccine_serotype	19F	Vaccinated	3	0	3	0	0	0		3_covered_7v			vaccine_covered	3_covered_7v	Fully vaccinated	<=2	S	<=0.25	S	<=0.5	S	S	<=0.12	S	S	<=0.12	S	S	<=0.5	S	4	S	<=0.12	S
AUSMDU00020171	SRR23725617	SRP426086	PRJNA857543	SAMN33607349	Blood	invasive	invasive	2018	2018-09-19	2003-12-19	654	119	14	vaccine_serotype	vaccine_serotype	19F	Vaccinated	5	0	5	0	0	0		5_covered_7v			vaccine_covered	5_covered_7v	Fully vaccinated	<=2	S	<=0.25	S	<=0.5	S	S	<=0.12	S	S	<=0.12	S	S	<=0.5	S	2	S	<=0.12	S
AUSMDU00067367	SRR23725636	SRP426086	PRJNA857543	SAMN33607352	Blood	invasive	invasive	2022	2022-01-08	1953-08-12	654	119	69.1973	vaccine_serotype	vaccine_serotype	19F	Unknown	unknown	0	0	0	0	0					Unknown		Unknown	<=2	S	<=0.25	S	<=0.5	S	S	<=0.12	S	S	<=0.12	S	S	<=0.5	S	4	S	<=0.12	S
AUSMDU00068563	SRR23725486	SRP426086	PRJNA857543	SAMN33607375	Tissue	invasive	invasive	2022	2022-02-20	1920-07-30	654	119	102.255	vaccine_serotype	vaccine_serotype	19F	Unknown	unknown	0	0	0	0	0					Unknown		Unknown	<=2	S	<=0.25	S	<=0.5	S	S	<=0.12	S	S	<=0.12	S	S	<=0.5	S	2	S	<=0.12	S
AUSMDU00069299	SRR23725473	SRP426086	PRJNA857543	SAMN33607387	Blood	invasive	invasive	2022	2022-03-19	1940-01-06	654	119	82.8055	vaccine_serotype	vaccine_serotype	19F	Unknown	unknown	0	0	0	0	0					Unknown		Unknown	<=2	S	<=0.25	S	<=0.5	S	S	<=0.12	S	S	<=0.12	S	S	<=0.5	S	2	S	<=0.12	S
AUSMDU00070076	SRR23725391	SRP426086	PRJNA857543	SAMN33607404	Blood	invasive	invasive	2022	2022-04-13	1943-01-01	654	119	79.8164	vaccine_serotype	vaccine_serotype	19F	Unknown	unknown	0	0	0	0	0					Unknown		Unknown	<=2	S	<=0.25	S	<=0.5	S	S	<=0.12	S	S	<=0.12	S	S	<=0.5	S	2	S	<=0.12	S
AUSMDU00070084	SRR23725389	SRP426086	PRJNA857543	SAMN33607406	Blood	invasive	invasive	2022	2022-04-17	1946-02-10	654	119	76.7041	vaccine_serotype	vaccine_serotype	19F	Unknown	unknown	0	0	0	0	0					Unknown		Unknown	<=2	S	<=0.25	S	<=0.5	S	S	<=0.12	S	S	<=0.12	S	S	<=0.5	S	2	S	<=0.12	S
AUSMDU00071396	SRR23725770	SRP426086	PRJNA857543	SAMN33607434	Blood	invasive	invasive	2022	2022-05-12	1946-09-27	654	119	76.0767	vaccine_serotype	vaccine_serotype	19F	Unknown	unknown	0	0	0	0	0					Unknown		Unknown	<=2	S	<=0.25	S	<=0.5	S	S	<=0.12	S	S	<=0.12	S	S	<=0.5	S	2	S	<=0.12	S
AUSMDU00072080	SRR23725765	SRP426086	PRJNA857543	SAMN33607439	Blood	invasive	invasive	2022	2022-05-24	2005-10-26	654	119	16.9562	vaccine_serotype	vaccine_serotype	19F	Unknown	unknown	0	0	0	0	0					Unknown		Unknown	<=2	S	<=0.25	S	<=0.5	S	S	<=0.12	S	S	<=0.12	S	S	<=0.5	S	4	S	<=0.12	S
AUSMDU00036737	SRR23726006	SRP426086	PRJNA857543	SAMN33606756	Blood	invasive	invasive	2018	43291	2018-07-10	659	135	0	non_vaccine_serotype	non_vaccine_serotype	16F	Vaccinated	1	0	0	1	0	0			1_notcovered_13v		not_covered	1_notcovered_13v	Serotype not covered	<=2	S	<=0.25	S	<=0.5	S	S	<=0.12	S	S	<=0.12	S	S	<=0.5	S	2	S	<=0.12	S
AUSMDU00021044	SRR23726307	SRP426086	PRJNA857543	SAMN33607014	Blood	invasive	invasive	2018	2018-10-06	1950-08-14	673	3	68	non_vaccine_serotype	non_vaccine_serotype	33A	Vaccinated	1	1	0	0	0	0	1_notcovered_23v				not_covered	1_notcovered_23v	Serotype not covered	<=2	S	<=0.25	S	<=0.5	S	S	<=0.12	S	S	<=0.12	S	S	<=0.5	S	2	S	<=0.12	S
AUSMDU00057769	SRR23727234	SRP426086	PRJNA857543	SAMN33606333	Blood	invasive	invasive	2021	2021-03-03	1942-07-26	698	61	78	non_vaccine_serotype	add-23v-PPV	22F	Unknown	unknown	0	0	0	0	0					Unknown		Unknown	NA	NA	NA	NA	<=0.5	S	S	<=0.12	S	S	<=0.12	S	S	<=0.5	S	4	S	<=0.12	S
AUSMDU00026627	SRR23725982	SRP426086	PRJNA857543	SAMN33606882	Blood	invasive	invasive	2019	43532	1941-10-24	698	61	77	non_vaccine_serotype	add-23v-PPV	22F	Vaccinated	1	1	0	0	0	0	1_covered_23v				vaccine_covered	1_covered_23v	Primary dose (23v)	<=2	S	<=0.25	S	<=0.5	S	S	<=0.12	S	S	<=0.12	S	S	<=0.5	S	2	S	<=0.12	S
AUSMDU00041667	SRR23726320	SRP426086	PRJNA857543	SAMN33606903	Blood	invasive	invasive	2020	2020-02-07	1970-10-25	698	61	49	non_vaccine_serotype	add-23v-PPV	22F	Vaccinated	1	1	0	0	0	0	1_covered_23v				vaccine_covered	1_covered_23v	Primary dose (23v)	<=2	S	<=0.25	S	<=0.5	S	S	<=0.12	S	S	<=0.12	S	S	<=0.5	S	2	S	<=0.12	S
AUSMDU00036746	SRR23725825	SRP426086	PRJNA857543	SAMN33607086	Blood	invasive	invasive	2018	2018-07-12	1979-12-05	698	61	38	non_vaccine_serotype	add-23v-PPV	22F	Unknown	unknown	0	0	0	0	0					Unknown		Unknown	<=2	S	<=0.25	S	<=0.5	S	S	<=0.12	S	S	<=0.12	S	S	<=0.5	S	2	S	<=0.12	S
AUSMDU00037290	SRR23725743	SRP426086	PRJNA857543	SAMN33607089	Blood	invasive	invasive	2018	2018-08-02	1963-04-19	698	61	55	non_vaccine_serotype	add-23v-PPV	22F	Not vaccinated	0	0	0	0	0	0					Not vaccinated		Not vaccinated	<=2	S	<=0.25	S	<=0.5	S	S	<=0.12	S	S	<=0.12	S	S	<=0.5	S	2	S	<=0.12	S
AUSMDU00020620	SRR23725732	SRP426086	PRJNA857543	SAMN33607098	Blood	invasive	invasive	2018	2018-10-02	1924-12-25	698	61	93	non_vaccine_serotype	add-23v-PPV	22F	Not vaccinated	0	0	0	0	0	0					Not vaccinated		Not vaccinated	<=2	S	<=0.25	S	<=0.5	S	S	<=0.12	S	S	<=0.12	S	S	<=0.5	S	2	S	<=0.12	S
AUSMDU00021357	SRR23725725	SRP426086	PRJNA857543	SAMN33607103	Blood	invasive	invasive	2018	2018-10-17	1926-07-22	698	61	92	non_vaccine_serotype	add-23v-PPV	22F	Unknown	unknown	0	0	0	0	0					Unknown		Unknown	<=2	S	<=0.25	S	<=0.5	S	S	<=0.12	S	S	<=0.12	S	S	<=0.5	S	2	S	<=0.12	S
AUSMDU00034096	SRR23725556	SRP426086	PRJNA857543	SAMN33607139	Blood	invasive	invasive	2019	2019-08-07	1931-03-07	698	61	88	non_vaccine_serotype	add-23v-PPV	22F	Unknown	unknown	0	0	0	0	0					Unknown		Unknown	<=2	S	<=0.25	S	<=0.5	S	S	<=0.12	S	S	<=0.12	S	S	<=0.5	S	<=1	S	<=0.12	S
AUSMDU00034302	SRR23725706	SRP426086	PRJNA857543	SAMN33607142	Blood	invasive	invasive	2019	2019-08-17	1956-10-13	698	61	62	non_vaccine_serotype	add-23v-PPV	22F	Not vaccinated	0	0	0	0	0	0					Not vaccinated		Not vaccinated	<=2	S	<=0.25	S	<=0.5	S	S	<=0.12	S	S	<=0.12	S	S	<=0.5	S	4	S	<=0.12	S
AUSMDU00036538	SRR23725697	SRP426086	PRJNA857543	SAMN33607150	Blood	invasive	invasive	2019	2019-10-08	1949-10-21	698	61	70	non_vaccine_serotype	add-23v-PPV	22F	Not vaccinated	0	0	0	0	0	0					Not vaccinated		Not vaccinated	<=2	S	<=0.25	S	<=0.5	S	S	<=0.12	S	S	<=0.12	S	S	<=0.5	S	4	S	<=0.12	S
AUSMDU00030514	SRR23725427	SRP426086	PRJNA857543	SAMN33607283	Blood	invasive	invasive	2019	2019-06-14	2019-05-31	698	61	0	non_vaccine_serotype	add-23v-PPV	22F	Vaccinated	3	0	0	3	0	0			3_notcovered_13v		not_covered	3_notcovered_13v	Serotype not covered	<=2	S	<=0.25	S	<=0.5	S	S	<=0.12	S	S	<=0.12	S	S	<=0.5	S	4	S	<=0.12	S
AUSMDU00069051	SRR23725479	SRP426086	PRJNA857543	SAMN33607381	Blood	invasive	invasive	2022	2022-03-12	1952-06-29	698	61	70.3178	non_vaccine_serotype	add-23v-PPV	22F	Unknown	unknown	0	0	0	0	0					Unknown		Unknown	<=2	S	<=0.25	S	<=0.5	S	S	<=0.12	S	S	<=0.12	S	S	<=0.5	S	4	S	<=0.12	S
AUSMDU00062400	SRR23727391	SRP426086	PRJNA857543	SAMN33606321	Blood	invasive	invasive	2021	2021-06-23	1978-07-01	717	3	43	non_vaccine_serotype	non_vaccine_serotype	33A	Vaccinated	1	1	0	0	0	0	1_notcovered_23v				not_covered	1_notcovered_23v	Serotype not covered	NA	NA	NA	NA	<=0.5	S	S	<=0.12	S	S	<=0.12	S	S	<=0.5	S	4	S	>1	R
AUSMDU00062071	SRR23727374	SRP426086	PRJNA857543	SAMN33606336	Blood	invasive	invasive	2021	2021-06-24	2018-09-23	717	3	2	non_vaccine_serotype	non_vaccine_serotype	33A	Vaccinated	2	0	0	2	0	0			2_notcovered_13v		not_covered	2_notcovered_13v	Serotype not covered	NA	NA	NA	NA	<=0.5	S	S	<=0.12	S	S	<=0.12	S	S	<=0.5	S	4	S	>1	R
AUSMDU00055629	SRR23727621	SRP426086	PRJNA857543	SAMN33606352	Blood	invasive	invasive	2021	2021-01-09	1940-07-27	717	3	80	non_vaccine_serotype	non_vaccine_serotype	33A	Unknown	unknown	0	0	0	0	0					Unknown		Unknown	NA	NA	NA	NA	<=0.5	S	S	<=0.12	S	S	<=0.12	S	S	<=0.5	S	4	S	>1	R
AUSMDU00021174	SRR23726306	SRP426086	PRJNA857543	SAMN33607015	Blood	invasive	invasive	2018	2018-10-11	1930-02-13	717	3	88	non_vaccine_serotype	non_vaccine_serotype	33A	Vaccinated	1	0	0	1	0	0			1_notcovered_13v		not_covered	1_notcovered_13v	Serotype not covered	<=2	S	>2	R	<=0.5	S	S	<=0.12	S	S	<=0.12	S	S	<=0.5	S	4	S	>1	R
AUSMDU00037045	SRR23726293	SRP426086	PRJNA857543	SAMN33607031	Blood	invasive	invasive	2019	2019-10-16	1982-10-03	717	3	37	non_vaccine_serotype	non_vaccine_serotype	33A	Vaccinated	1	1	0	0	0	0	1_notcovered_23v				not_covered	1_notcovered_23v	Serotype not covered	<=2	S	>2	R	<=0.5	S	S	<=0.12	S	S	<=0.12	S	S	<=0.5	S	4	S	<=0.12	S
AUSMDU00044508	SRR23726294	SRP426086	PRJNA857543	SAMN33607032	Blood	invasive	invasive	2020	2020-03-25	1945-04-05	717	3	75	non_vaccine_serotype	non_vaccine_serotype	33A	Vaccinated	1	1	0	0	0	0	1_notcovered_23v				not_covered	1_notcovered_23v	Serotype not covered	<=2	S	>2	R	<=0.5	S	S	<=0.12	S	S	<=0.12	S	S	<=0.5	S	4	S	>1	R
AUSMDU00063578	SRR23726288	SRP426086	PRJNA857543	SAMN33607035	Blood	invasive	invasive	2021	2021-07-15	1996-03-25	717	3	25	non_vaccine_serotype	non_vaccine_serotype	33A	Vaccinated	1	0	0	1	0	0			1_notcovered_13v		not_covered	1_notcovered_13v	Serotype not covered	<=2	S	>2	R	<=0.5	S	S	<=0.12	S	S	<=0.12	S	S	<=0.5	S	4	S	>1	R
AUSMDU00034127	SRR23726284	SRP426086	PRJNA857543	SAMN33607039	Blood	invasive	invasive	2019	2019-08-14	1937-09-15	717	3	81	non_vaccine_serotype	non_vaccine_serotype	33A/33F	Vaccinated	1	0	0	1	0	0			1_notcovered_13v		not_covered	1_notcovered_13v	Serotype not covered	<=2	S	>2	R	<=0.5	S	S	<=0.12	S	S	<=0.12	S	S	<=0.5	S	4	S	>1	R
AUSMDU00034654	SRR23725451	SRP426086	PRJNA857543	SAMN33607186	Blood	invasive	invasive	2019	2019-08-25	1929-01-25	717	3	90	non_vaccine_serotype	non_vaccine_serotype	33A	Vaccinated	2	2	0	0	0	0	2_notcovered_23v				not_covered	2_notcovered_23v	Serotype not covered	<=2	S	>2	R	<=0.5	S	S	<=0.12	S	S	<=0.12	S	S	<=0.5	S	4	S	>1	R
AUSMDU00036554	SRR23725400	SRP426086	PRJNA857543	SAMN33607285	Blood	invasive	invasive	2018	2018-07-07	1948-08-27	717	3	69	non_vaccine_serotype	non_vaccine_serotype	33A	Not vaccinated	0	0	0	0	0	0					Not vaccinated		Not vaccinated	<=2	S	>2	R	<=0.5	S	S	<=0.12	S	S	<=0.12	S	S	<=0.5	S	4	S	>1	R
AUSMDU00020319	SRR23725416	SRP426086	PRJNA857543	SAMN33607292	Blood	invasive	invasive	2018	2018-09-22	1920-08-07	717	3	98	non_vaccine_serotype	non_vaccine_serotype	33A	Not vaccinated	0	0	0	0	0	0					Not vaccinated		Not vaccinated	<=2	S	>2	R	<=0.5	S	S	<=0.12	S	S	<=0.12	S	S	<=0.5	S	2	S	0.5	I
AUSMDU00020636	SRR23725415	SRP426086	PRJNA857543	SAMN33607293	Blood	invasive	invasive	2018	2018-10-04	1987-12-14	717	3	30	non_vaccine_serotype	non_vaccine_serotype	33A	Unknown	unknown	0	0	0	0	0					Unknown		Unknown	<=2	S	>2	R	<=0.5	S	S	<=0.12	S	S	<=0.12	S	S	<=0.5	S	4	S	>1	R
AUSMDU00021575	SRR23725413	SRP426086	PRJNA857543	SAMN33607295	Blood	invasive	invasive	2018	2018-10-25	1965-10-04	717	3	53	non_vaccine_serotype	non_vaccine_serotype	33A	Not vaccinated	0	0	0	0	0	0					Not vaccinated		Not vaccinated	<=2	S	>2	R	<=0.5	S	S	<=0.12	S	S	<=0.12	S	S	<=0.5	S	2	S	0.5	I
AUSMDU00028539	SRR23725410	SRP426086	PRJNA857543	SAMN33607297	Blood	invasive	invasive	2019	2019-04-19	1947-11-13	717	3	71	non_vaccine_serotype	non_vaccine_serotype	33A	Not vaccinated	0	0	0	0	0	0					Not vaccinated		Not vaccinated	<=2	S	>2	R	<=0.5	S	S	<=0.12	S	S	<=0.12	S	S	<=0.5	S	4	S	>1	R
AUSMDU00035006	SRR23725792	SRP426086	PRJNA857543	SAMN33607304	Blood	invasive	invasive	2019	2019-09-01	1928-01-02	717	3	91	non_vaccine_serotype	non_vaccine_serotype	33A	Unknown	unknown	0	0	0	0	0					Unknown		Unknown	<=2	S	>2	R	<=0.5	S	S	<=0.12	S	S	<=0.12	S	S	<=0.5	S	4	S	>1	R
AUSMDU00035228	SRR23725791	SRP426086	PRJNA857543	SAMN33607305	Blood	invasive	invasive	2019	2019-09-04	1980-04-18	717	3	39	non_vaccine_serotype	non_vaccine_serotype	33A	Unknown	unknown	0	0	0	0	0					Unknown		Unknown	<=2	S	>2	R	<=0.5	S	S	<=0.12	S	S	<=0.12	S	S	<=0.5	S	4	S	>1	R
AUSMDU00036257	SRR23725790	SRP426086	PRJNA857543	SAMN33607306	Blood	invasive	invasive	2019	2019-10-01	1947-12-13	717	3	71	non_vaccine_serotype	non_vaccine_serotype	33A	Not vaccinated	0	0	0	0	0	0					Not vaccinated		Not vaccinated	<=2	S	>2	R	<=0.5	S	S	<=0.12	S	S	<=0.12	S	S	<=0.5	S	4	S	>1	R
AUSMDU00036675	SRR23725789	SRP426086	PRJNA857543	SAMN33607307	Blood	invasive	invasive	2019	2019-10-10	1959-12-01	717	3	59	non_vaccine_serotype	non_vaccine_serotype	33A	Not vaccinated	0	0	0	0	0	0					Not vaccinated		Not vaccinated	<=2	S	>2	R	<=0.5	S	S	<=0.12	S	S	<=0.12	S	S	<=0.5	S	4	S	>1	R
AUSMDU00044928	SRR23725417	SRP426086	PRJNA857543	SAMN33607313	Blood	invasive	invasive	2020	2020-04-03	1997-11-12	717	3	22	non_vaccine_serotype	non_vaccine_serotype	33A	Unknown	unknown	0	0	0	0	0					Unknown		Unknown	<=2	S	>2	R	<=0.5	S	S	<=0.12	S	S	<=0.12	S	S	<=0.5	S	4	S	>1	R
AUSMDU00054042	SRR23725804	SRP426086	PRJNA857543	SAMN33607315	Blood	invasive	invasive	2020	2020-11-23	1952-01-23	717	3	68	non_vaccine_serotype	non_vaccine_serotype	33A	Unknown	unknown	0	0	0	0	0					Unknown		Unknown	<=2	S	>2	R	<=0.5	S	S	<=0.12	S	S	<=0.12	S	S	<=0.5	S	4	S	>1	R
AUSMDU00037048	SRR23725798	SRP426086	PRJNA857543	SAMN33607321	Blood	invasive	invasive	2019	2019-10-18	2018-12-20	717	3	0	non_vaccine_serotype	non_vaccine_serotype	33A	Vaccinated	3	0	0	3	0	0			3_notcovered_13v		not_covered	3_notcovered_13v	Serotype not covered	<=2	S	>2	R	<=0.5	S	S	<=0.12	S	S	<=0.12	S	S	<=0.5	S	4	S	>1	R
AUSMDU00044159	SRR23725406	SRP426086	PRJNA857543	SAMN33607323	Blood	invasive	invasive	2020	2020-03-09	2019-04-03	717	3	0	non_vaccine_serotype	non_vaccine_serotype	33A	Vaccinated	3	0	0	3	0	0			3_notcovered_13v		not_covered	3_notcovered_13v	Serotype not covered	<=2	S	>2	R	<=0.5	S	S	<=0.12	S	S	<=0.12	S	S	<=0.5	S	4	S	>1	R
AUSMDU00068287	SRR23725624	SRP426086	PRJNA857543	SAMN33607363	Blood	invasive	invasive	2022	2022-01-20	2020-05-22	717	3	2.37534	non_vaccine_serotype	non_vaccine_serotype	33A	Unknown	unknown	0	0	0	0	0					Unknown		Unknown	<=2	S	>2	R	<=0.5	S	S	<=0.12	S	S	<=0.12	S	S	<=0.5	S	4	S	>1	R
AUSMDU00069566	SRR23725478	SRP426086	PRJNA857543	SAMN33607382	Blood	invasive	invasive	2022	2022-03-13	1959-04-16	717	3	63.5178	non_vaccine_serotype	non_vaccine_serotype	33A	Unknown	unknown	0	0	0	0	0					Unknown		Unknown	<=2	S	>2	R	<=0.5	S	S	<=0.12	S	S	<=0.12	S	S	<=0.5	S	4	S	>1	R
AUSMDU00071542	SRR23725767	SRP426086	PRJNA857543	SAMN33607437	Blood	invasive	invasive	2022	2022-05-24	1966-03-11	717	3	56.611	non_vaccine_serotype	non_vaccine_serotype	33A	Unknown	unknown	0	0	0	0	0					Unknown		Unknown	<=2	S	>2	R	<=0.5	S	S	<=0.12	S	S	<=0.12	S	S	<=0.5	S	4	S	>1	R
AUSMDU00073648	SRR23725827	SRP426086	PRJNA857543	SAMN33607497	Blood	invasive	invasive	2022	2022-06-26	1940-06-15	717	3	82.3644	non_vaccine_serotype	non_vaccine_serotype	33A	Unknown	unknown	0	0	0	0	0					Unknown		Unknown	<=2	S	>2	R	<=0.5	S	S	<=0.12	S	S	<=0.12	S	S	<=0.5	S	4	S	>1	R
AUSMDU00037330	SRR23725973	SRP426086	PRJNA857543	SAMN33606577	Blood	invasive	invasive	2019	2019-10-18	1972-08-06	782	904;9	47	vaccine_serotype	vaccine_serotype	14	Unknown	unknown	0	0	0	0	0					Unknown		Unknown	<=2	S	<=0.25	S	<=0.5	S	S	<=0.12	S	S	<=0.12	S	S	<=0.5	S	4	S	<=0.12	S
AUSMDU00036630	SRR23727318	SRP426086	PRJNA857543	SAMN33606531	Blood	invasive	invasive	2019	2019-10-07	1947-07-01	801	162	72	vaccine_serotype	vaccine_serotype	4	Unknown	unknown	0	0	0	0	0					Unknown		Unknown	<=2	S	<=0.25	S	<=0.5	S	S	<=0.12	S	S	<=0.12	S	S	<=0.5	S	2	S	<=0.12	S
AUSMDU00062370	SRR23727513	SRP426086	PRJNA857543	SAMN33606298	Blood	invasive	invasive	2021	2021-06-26	1964-03-29	989	26	57	non_vaccine_serotype	add-23v-PPV	12F	Unknown	unknown	0	0	0	0	0					Unknown		Unknown	NA	NA	NA	NA	<=0.5	S	S	<=0.12	S	S	<=0.12	S	S	<=0.5	S	2	S	<=0.12	S
AUSMDU00055242	SRR23726053	SRP426086	PRJNA857543	SAMN33606707	Blood	invasive	invasive	2020	2020-12-25	1941-05-02	989	26	79	non_vaccine_serotype	add-23v-PPV	12F	Vaccinated	1	0	0	1	0	0			1_notcovered_13v		not_covered	1_notcovered_13v	Serotype not covered	<=2	S	<=0.25	S	<=0.5	S	S	<=0.12	S	S	<=0.12	S	S	<=0.5	S	4	S	<=0.12	S
AUSMDU00022156	SRR23726264	SRP426086	PRJNA857543	SAMN33606830	Blood	invasive	invasive	2018	2018-11-12	1936-10-16	989	26	82	non_vaccine_serotype	add-23v-PPV	12F	Not vaccinated	0	0	0	0	0	0					Not vaccinated		Not vaccinated	<=2	S	>2	R	<=0.5	S	S	<=0.12	S	S	<=0.12	S	S	<=0.5	S	16	R	>1	R
AUSMDU00066017	SRR23726062	SRP426086	PRJNA857543	SAMN33606986	Blood	invasive	invasive	2021	2021-11-05	1977-06-17	994	146	44	vaccine_serotype	vaccine_serotype	19A	Not vaccinated	0	0	0	0	0	0					Not vaccinated		Not vaccinated	<=2	S	<=0.25	S	<=0.5	S	S	<=0.12	S	S	<=0.12	S	S	<=0.5	S	4	S	<=0.12	S
AUSMDU00023890	SRR23725721	SRP426086	PRJNA857543	SAMN33607107	Blood	invasive	invasive	2018	2018-12-18	1942-03-13	1012	3	76	non_vaccine_serotype	add-23v-PPV	22F	Unknown	unknown	0	0	0	0	0					Unknown		Unknown	<=2	S	<=0.25	S	<=0.5	S	S	<=0.12	S	S	<=0.12	S	S	<=0.5	S	2	S	<=0.12	S
AUSMDU00030396	SRR23725576	SRP426086	PRJNA857543	SAMN33607122	Blood	invasive	invasive	2019	2019-06-08	1958-01-13	1012	3	61	non_vaccine_serotype	add-23v-PPV	22F	Unknown	unknown	0	0	0	0	0					Unknown		Unknown	<=2	S	<=0.25	S	<=0.5	S	S	<=0.12	S	S	<=0.12	S	S	<=0.5	S	4	S	<=0.12	S
AUSMDU00031958	SRR23725563	SRP426086	PRJNA857543	SAMN33607134	Blood	invasive	invasive	2019	2019-07-15	1994-10-29	1012	3	24	non_vaccine_serotype	add-23v-PPV	22F	Unknown	unknown	0	0	0	0	0					Unknown		Unknown	<=2	S	<=0.25	S	<=0.5	S	S	<=0.12	S	S	<=0.12	S	S	<=0.5	S	4	S	<=0.12	S
AUSMDU00023112	SRR23725795	SRP426086	PRJNA857543	SAMN33607325	Tissue	invasive	invasive	2018	2018-11-28	1934-12-31	1012	3	83	non_vaccine_serotype	add-23v-PPV	33F	Unknown	unknown	0	0	0	0	0					Unknown		Unknown	<=2	S	<=0.25	S	<=0.5	S	S	<=0.12	S	S	<=0.12	S	S	<=0.5	S	4	S	<=0.12	S
AUSMDU00062666	SRR23725401	SRP426086	PRJNA857543	SAMN33607328	Blood	invasive	invasive	2021	2021-07-05	1956-12-01	1012	3	64	non_vaccine_serotype	add-23v-PPV	33F	Not vaccinated	0	0	0	0	0	0					Not vaccinated		Not vaccinated	<=2	S	<=0.25	S	<=0.5	S	S	<=0.12	S	S	<=0.12	S	S	<=0.5	S	4	S	<=0.12	S
AUSMDU00072408	SRR23725609	SRP426086	PRJNA857543	SAMN33607463	Blood	invasive	invasive	2022	2022-06-08	1971-06-09	1012	3	51.3616	non_vaccine_serotype	add-23v-PPV	22F	Unknown	unknown	0	0	0	0	0					Unknown		Unknown	<=2	S	<=0.25	S	<=0.5	S	S	<=0.12	S	S	<=0.12	S	S	<=0.5	S	4	S	<=0.12	S
AUSMDU00029005	SRR23725910	SRP426086	PRJNA857543	SAMN33606641	Blood	invasive	invasive	2019	2019-05-05	1943-02-19	1092	76	76	non_vaccine_serotype	non_vaccine_serotype	06C	Not vaccinated	0	0	0	0	0	0					Not vaccinated		Not vaccinated	<=2	S	<=0.25	S	<=0.5	S	S	<=0.12	S	S	<=0.12	S	S	<=0.5	S	2	S	<=0.12	S
AUSMDU00029730	SRR23726169	SRP426086	PRJNA857543	SAMN33606642	Blood	invasive	invasive	2019	2019-05-23	1967-01-06	1092	76	52	non_vaccine_serotype	non_vaccine_serotype	06C	Unknown	unknown	0	0	0	0	0					Unknown		Unknown	<=2	S	<=0.25	S	<=0.5	S	S	<=0.12	S	S	<=0.12	S	S	<=0.5	S	4	S	<=0.12	S
AUSMDU00037319	SRR23725917	SRP426086	PRJNA857543	SAMN33606629	Blood	invasive	invasive	2018	2018-08-13	1955-02-25	1176	32	63	vaccine_serotype	vaccine_serotype	07F	Vaccinated	1	1	0	0	0	0	1_covered_23v				vaccine_covered	1_covered_23v	Primary dose (23v)	<=2	S	<=0.25	S	<=0.5	S	S	<=0.12	S	S	<=0.12	S	S	<=0.5	S	4	S	<=0.12	S
AUSMDU00038134	SRR23726161	SRP426086	PRJNA857543	SAMN33606668	Blood	invasive	invasive	2019	2019-11-07	1964-01-01	1201	18	55	non_vaccine_serotype	non_vaccine_serotype	07C	Not vaccinated	0	0	0	0	0	0					Not vaccinated		Not vaccinated	<=2	S	<=0.25	S	<=0.5	S	S	<=0.12	S	S	<=0.12	S	S	<=0.5	S	4	S	<=0.12	S
AUSMDU00028583	SRR23726227	SRP426086	PRJNA857543	SAMN33606948	Blood	invasive	invasive	2019	2019-04-25	1930-05-26	1201	18	88	vaccine_serotype	vaccine_serotype	19A	Unknown	unknown	0	0	0	0	0					Unknown		Unknown	<=2	S	<=0.25	S	<=0.5	S	S	<=0.12	S	S	<=0.12	S	S	<=0.5	S	2	S	<=0.12	S
AUSMDU00036752	SRR23725613	SRP426086	PRJNA857543	SAMN33607082	Blood	invasive	invasive	2018	2018-07-14	1945-02-17	1201	18	73	non_vaccine_serotype	non_vaccine_serotype	07B/07C/40	Vaccinated	2	2	0	0	0	0	2_notcovered_23v				not_covered	2_notcovered_23v	Serotype not covered	<=2	S	<=0.25	S	<=0.5	S	S	<=0.12	S	S	<=0.12	S	S	<=0.5	S	2	S	<=0.12	S
AUSMDU00067736	SRR23725625	SRP426086	PRJNA857543	SAMN33607362	Blood	invasive	invasive	2022	2022-01-17	1962-02-14	1201	18	60.6822	non_vaccine_serotype	non_vaccine_serotype	07B/07C/40	Unknown	unknown	0	0	0	0	0					Unknown		Unknown	<=2	S	<=0.25	S	<=0.5	S	S	<=0.12	S	S	<=0.12	S	S	<=0.5	S	2	S	<=0.12	S
AUSMDU00036740	SRR23725929	SRP426086	PRJNA857543	SAMN33606618	Blood	invasive	invasive	2018	2018-07-10	1926-01-21	1211	13	92	non_vaccine_serotype	non_vaccine_serotype	06C	Not vaccinated	0	0	0	0	0	0					Not vaccinated		Not vaccinated	<=2	S	<=0.25	S	<=0.5	S	S	<=0.12	S	S	<=0.12	S	S	<=0.5	S	4	S	<=0.12	S
AUSMDU00069963	SRR23725463	SRP426086	PRJNA857543	SAMN33607397	Blood	invasive	invasive	2022	2022-04-06	1953-01-22	1211	13	69.7507	non_vaccine_serotype	non_vaccine_serotype	06C	Unknown	unknown	0	0	0	0	0					Unknown		Unknown	<=2	S	<=0.25	S	<=0.5	S	S	<=0.12	S	S	<=0.12	S	S	<=0.5	S	2	S	<=0.12	S
AUSMDU00069932	SRR23725462	SRP426086	PRJNA857543	SAMN33607398	Joint tissue	invasive	invasive	2022	2022-04-07	1953-01-22	1211	13	69.7507	non_vaccine_serotype	non_vaccine_serotype	06C	Unknown	unknown	0	0	0	0	0					Unknown		Unknown	<=2	S	<=0.25	S	<=0.5	S	S	<=0.12	S	S	<=0.12	S	S	<=0.5	S	4	S	<=0.12	S
AUSMDU00052533	SRR23725856	SRP426086	PRJNA857543	SAMN33606806	Blood	invasive	invasive	2020	2020-10-09	1940-08-09	1233	67	80	vaccine_serotype	vaccine_serotype	18C	Vaccinated	1	1	0	0	0	0	1_covered_23v				vaccine_covered	1_covered_23v	Primary dose (23v)	<=2	S	>2	R	<=0.5	S	S	0.5	S	S	0.5	S	S	<=0.5	S	4	S	<=0.12	S
AUSMDU00060228	SRR23727249	SRP426086	PRJNA857543	SAMN33606255	Blood	invasive	invasive	2021	2021-04-30	1968-06-10	1257	124	52	non_vaccine_serotype	non_vaccine_serotype	20	Vaccinated	1	0	0	1	0	0			1_notcovered_13v		not_covered	1_notcovered_13v	Serotype not covered	NA	NA	NA	NA	<=0.5	S	S	<=0.12	S	S	<=0.12	S	S	<=0.5	S	2	S	<=0.12	S
AUSMDU00023891	SRR23727588	SRP426086	PRJNA857543	SAMN33606490	Blood	invasive	invasive	2018	2018-12-19	1968-02-29	1257	124	50	non_vaccine_serotype	non_vaccine_serotype	20	Vaccinated	1	1	0	0	0	0	1_notcovered_23v				not_covered	1_notcovered_23v	Serotype not covered	<=2	S	<=0.25	S	<=0.5	S	S	<=0.12	S	S	<=0.12	S	S	<=0.5	S	2	S	<=0.12	S
AUSMDU00039534	SRR23726224	SRP426086	PRJNA857543	SAMN33606583	Blood	invasive	invasive	2019	2019-12-09	1972-01-23	1257	124	47	non_vaccine_serotype	non_vaccine_serotype	20	Not vaccinated	0	0	0	0	0	0					Not vaccinated		Not vaccinated	<=2	S	<=0.25	S	<=0.5	S	S	<=0.12	S	S	<=0.12	S	S	<=0.5	S	4	S	<=0.12	S
AUSMDU00036759	SRR23725959	SRP426086	PRJNA857543	SAMN33606992	Blood	invasive	invasive	2018	2018-07-17	1957-10-17	1257	124	60	vaccine_serotype	vaccine_serotype	19F	Unknown	unknown	0	0	0	0	0					Unknown		Unknown	<=2	S	<=0.25	S	<=0.5	S	S	<=0.12	S	S	<=0.12	S	S	<=0.5	S	2	S	<=0.12	S
AUSMDU00059281	SRR23727627	SRP426086	PRJNA857543	SAMN33606280	Blood	invasive	invasive	2021	2021-04-05	1930-08-01	1262	11	90	non_vaccine_serotype	non_vaccine_serotype	06C	Unknown	unknown	0	0	0	0	0					Unknown		Unknown	NA	NA	NA	NA	<=0.5	S	S	<=0.12	S	S	<=0.12	S	S	<=0.5	S	2	S	<=0.12	S
AUSMDU00057094	SRR23727510	SRP426086	PRJNA857543	SAMN33606301	Blood	invasive	invasive	2021	2021-02-19	1932-07-26	1262	11	88	non_vaccine_serotype	add-23v-PPV	15B	Unknown	unknown	0	0	0	0	0					Unknown		Unknown	NA	NA	NA	NA	<=0.5	S	S	<=0.12	S	S	<=0.12	S	S	<=0.5	S	4	S	<=0.12	S
AUSMDU00056573	SRR23727507	SRP426086	PRJNA857543	SAMN33606303	Blood	invasive	invasive	2021	2021-02-04	1988-10-31	1262	11	32	non_vaccine_serotype	non_vaccine_serotype	15C	Not vaccinated	0	0	0	0	0	0					Not vaccinated		Not vaccinated	NA	NA	NA	NA	<=0.5	S	S	<=0.12	S	S	<=0.12	S	S	<=0.5	S	2	S	<=0.12	S
AUSMDU00049039	SRR23726182	SRP426086	PRJNA857543	SAMN33606658	Blood	invasive	invasive	2020	2020-08-17	1951-06-29	1262	11	69	non_vaccine_serotype	non_vaccine_serotype	06C	Unknown	unknown	0	0	0	0	0					Unknown		Unknown	<=2	S	<=0.25	S	<=0.5	S	S	<=0.12	S	S	<=0.12	S	S	<=0.5	S	2	S	<=0.12	S
AUSMDU00024426	SRR23725890	SRP426086	PRJNA857543	SAMN33606746	Blood	invasive	invasive	2018	2018-12-28	1966-04-19	1262	11	52	non_vaccine_serotype	non_vaccine_serotype	15C	Vaccinated	1	0	0	1	0	0			1_notcovered_13v		not_covered	1_notcovered_13v	Serotype not covered	<=2	S	<=0.25	S	<=0.5	S	S	<=0.12	S	S	<=0.12	S	S	<=0.5	S	2	S	<=0.12	S
AUSMDU00023707	SRR23726105	SRP426086	PRJNA857543	SAMN33606880	Blood	invasive	invasive	2018	2018-12-13	2018-12-12	1262	11	0	non_vaccine_serotype	add-23v-PPV	15B	Unknown	unknown	0	0	0	0	0					Unknown		Unknown	<=2	S	<=0.25	S	<=0.5	S	S	<=0.12	S	S	<=0.12	S	S	<=0.5	S	2	S	<=0.12	S
AUSMDU00040534	SRR23725978	SRP426086	PRJNA857543	SAMN33606887	Blood	invasive	invasive	2020	2019-12-26	1946-10-19	1262	11	73	non_vaccine_serotype	add-23v-PPV	15B	Unknown	unknown	0	0	0	0	0					Unknown		Unknown	<=2	S	<=0.25	S	<=0.5	S	S	<=0.12	S	S	<=0.12	S	S	<=0.5	S	4	S	<=0.12	S
AUSMDU00067270	SRR23725967	SRP426086	PRJNA857543	SAMN33606897	Blood	invasive	invasive	2021	2021-09-21	1944-12-16	1262	11	76	non_vaccine_serotype	add-23v-PPV	15B	Unknown	unknown	0	0	0	0	0					Unknown		Unknown	<=2	S	<=0.25	S	<=0.5	S	S	<=0.12	S	S	<=0.12	S	S	<=0.5	S	4	S	<=0.12	S
AUSMDU00045271	SRR23726341	SRP426086	PRJNA857543	SAMN33606905	Blood	invasive	invasive	2020	2020-04-20	1979-02-15	1262	11	41	non_vaccine_serotype	non_vaccine_serotype	15C	Unknown	unknown	0	0	0	0	0					Unknown		Unknown	<=2	S	<=0.25	S	<=0.5	S	S	<=0.12	S	S	<=0.12	S	S	<=0.5	S	4	S	<=0.12	S
AUSMDU00028939	SRR23725716	SRP426086	PRJNA857543	SAMN33607111	Blood	invasive	invasive	2019	2019-05-03	2018-07-10	1262	11	0	non_vaccine_serotype	add-23v-PPV	15B	Vaccinated	2	0	1	1	0	0		1_notcovered_7v	1_notcovered_13v		not_covered	1_notcovered_7v1_notcovered_13v	Serotype not covered	<=2	S	<=0.25	S	<=0.5	S	S	<=0.12	S	S	<=0.12	S	S	<=0.5	S	4	S	<=0.12	S
AUSMDU00040483	SRR23725655	SRP426086	PRJNA857543	SAMN33607249	Joint aspirate	invasive	invasive	2020	2020-01-14	2018-12-16	1262	11	1	non_vaccine_serotype	add-23v-PPV	15B	Vaccinated	3	0	0	3	0	0			3_notcovered_13v		not_covered	3_notcovered_13v	Serotype not covered	<=2	S	<=0.25	S	<=0.5	S	S	<=0.12	S	S	<=0.12	S	S	<=0.5	S	4	S	<=0.12	S
AUSMDU00037315	SRR23726220	SRP426086	PRJNA857543	SAMN33606955	Blood	invasive	invasive	2018	2018-08-12	1943-06-30	1349	5	75	non_vaccine_serotype	non_vaccine_serotype	23B1	Vaccinated	1	0	0	1	0	0			1_notcovered_13v		not_covered	1_notcovered_13v	Serotype not covered	<=2	S	<=0.25	S	<=0.5	S	S	<=0.12	S	S	<=0.12	S	S	<=0.5	S	4	S	<=0.12	S
AUSMDU00030249	SRR23726076	SRP426086	PRJNA857543	SAMN33606974	Blood	invasive	invasive	2019	2019-06-04	1953-08-15	1349	5	65	non_vaccine_serotype	non_vaccine_serotype	23B1	Vaccinated	1	1	0	0	0	0	1_notcovered_23v				not_covered	1_notcovered_23v	Serotype not covered	<=2	S	<=0.25	S	<=0.5	S	S	<=0.12	S	S	0.25	S	S	1	S	4	S	<=0.12	S
AUSMDU00058203	SRR23726061	SRP426086	PRJNA857543	SAMN33606987	Blood	invasive	invasive	2021	2021-03-15	1940-03-23	1349	5	81	non_vaccine_serotype	non_vaccine_serotype	23B1	Vaccinated	1	0	0	1	0	0			1_notcovered_13v		not_covered	1_notcovered_13v	Serotype not covered	<=2	S	NA	NA	<=0.5	S	S	<=0.12	S	S	<=0.12	S	S	1	S	4	S	<=0.12	S
AUSMDU00058541	SRR23725963	SRP426086	PRJNA857543	SAMN33606989	Blood	invasive	invasive	2021	2021-03-18	2020-12-30	1349	5	0	non_vaccine_serotype	non_vaccine_serotype	23B1	Vaccinated	1	0	0	1	0	0			1_notcovered_13v		not_covered	1_notcovered_13v	Serotype not covered	<=2	S	NA	NA	<=0.5	S	S	<=0.12	S	S	<=0.12	S	S	<=0.5	S	4	S	<=0.12	S
AUSMDU00028199	SRR23725544	SRP426086	PRJNA857543	SAMN33607166	Blood	invasive	invasive	2019	2019-04-14	2015-03-07	1349	5	4	non_vaccine_serotype	non_vaccine_serotype	23B1	Vaccinated	2	0	0	2	0	0			2_notcovered_13v		not_covered	2_notcovered_13v	Serotype not covered	<=2	S	<=0.25	S	<=0.5	S	S	<=0.12	S	S	<=0.12	S	S	<=0.5	S	4	S	<=0.12	S
AUSMDU00067713	SRR23725626	SRP426086	PRJNA857543	SAMN33607361	Cerebro spinal fluid	invasive	invasive	2022	2022-01-17	1958-05-21	1349	5	64.4219	non_vaccine_serotype	non_vaccine_serotype	23B1	Unknown	unknown	0	0	0	0	0					Unknown		Unknown	<=2	S	<=0.25	S	<=0.5	S	S	<=0.12	S	S	<=0.12	S	S	<=0.5	S	4	S	<=0.12	S
AUSMDU00071524	SRR23725769	SRP426086	PRJNA857543	SAMN33607435	Blood	invasive	invasive	2022	2022-05-22	1953-10-04	1349	5	69.0521	non_vaccine_serotype	non_vaccine_serotype	23B1	Unknown	unknown	0	0	0	0	0					Unknown		Unknown	<=2	S	<=0.25	S	<=0.5	S	S	<=0.12	S	S	<=0.12	S	S	<=0.5	S	4	S	<=0.12	S
AUSMDU00073054	SRR23725836	SRP426086	PRJNA857543	SAMN33607489	Blood	invasive	invasive	2022	2022-06-20	1956-01-22	1349	5	66.7507	non_vaccine_serotype	non_vaccine_serotype	23B1	Unknown	unknown	0	0	0	0	0					Unknown		Unknown	<=2	S	<=0.25	S	<=0.5	S	S	<=0.12	S	S	<=0.12	S	S	<=0.5	S	4	S	<=0.12	S
AUSMDU00073090	SRR23725832	SRP426086	PRJNA857543	SAMN33607492	Blood	invasive	invasive	2022	2022-06-23	1940-04-04	1349	5	82.5616	non_vaccine_serotype	non_vaccine_serotype	23B1	Unknown	unknown	0	0	0	0	0					Unknown		Unknown	<=2	S	<=0.25	S	<=0.5	S	S	<=0.12	S	S	<=0.12	S	S	<=0.5	S	4	S	<=0.12	S
AUSMDU00074294	SRR23725812	SRP426086	PRJNA857543	SAMN33607512	Blood	invasive	invasive	2022	2022-06-23	1940-04-04	1349	5	82.5616	non_vaccine_serotype	non_vaccine_serotype	23B1	Unknown	unknown	0	0	0	0	0					Unknown		Unknown	<=2	S	<=0.25	S	<=0.5	S	S	<=0.12	S	S	<=0.12	S	S	<=0.5	S	4	S	<=0.12	S
AUSMDU00037321	SRR23726218	SRP426086	PRJNA857543	SAMN33606957	Blood	invasive	invasive	2018	2018-08-13	1946-10-18	1373	5	71	non_vaccine_serotype	non_vaccine_serotype	23B1	Vaccinated	1	1	0	0	0	0	1_notcovered_23v				not_covered	1_notcovered_23v	Serotype not covered	<=2	S	<=0.25	S	<=0.5	S	S	<=0.12	S	S	<=0.12	S	S	<=0.5	S	2	S	<=0.12	S
AUSMDU00023624	SRR23726091	SRP426086	PRJNA857543	SAMN33606960	Cerebro spinal fluid	invasive	invasive	2018	2018-11-28	1958-03-28	1373	5	60	non_vaccine_serotype	non_vaccine_serotype	23B1	Vaccinated	1	0	0	1	0	0			1_notcovered_13v		not_covered	1_notcovered_13v	Serotype not covered	<=2	S	<=0.25	S	<=0.5	S	S	<=0.12	S	S	<=0.12	S	S	<=0.5	S	2	S	<=0.12	S
AUSMDU00023110	SRR23726066	SRP426086	PRJNA857543	SAMN33606963	Blood	invasive	invasive	2018	2018-11-29	1958-03-28	1373	5	60	non_vaccine_serotype	non_vaccine_serotype	23B1	Vaccinated	1	0	0	1	0	0			1_notcovered_13v		not_covered	1_notcovered_13v	Serotype not covered	<=2	S	<=0.25	S	<=0.5	S	S	<=0.12	S	S	<=0.12	S	S	<=0.5	S	4	S	<=0.12	S
AUSMDU00025669	SRR23726087	SRP426086	PRJNA857543	SAMN33606964	Blood	invasive	invasive	2019	2019-02-12	1931-06-17	1373	5	87	non_vaccine_serotype	non_vaccine_serotype	23B1	Vaccinated	1	1	0	0	0	0	1_notcovered_23v				not_covered	1_notcovered_23v	Serotype not covered	<=2	S	<=0.25	S	<=0.5	S	S	<=0.12	S	S	<=0.12	S	S	<=0.5	S	2	S	<=0.12	S
AUSMDU00026828	SRR23726085	SRP426086	PRJNA857543	SAMN33606966	Blood	invasive	invasive	2019	2019-03-06	1943-02-08	1373	5	76	non_vaccine_serotype	non_vaccine_serotype	23B1	Vaccinated	1	1	0	0	0	0	1_notcovered_23v				not_covered	1_notcovered_23v	Serotype not covered	<=2	S	<=0.25	S	<=0.5	S	S	<=0.12	S	S	<=0.12	S	S	<=0.5	S	2	S	<=0.12	S
AUSMDU00034896	SRR23726072	SRP426086	PRJNA857543	SAMN33606978	Blood	invasive	invasive	2019	2019-08-29	1963-11-29	1373	5	55	non_vaccine_serotype	non_vaccine_serotype	23B1	Vaccinated	1	1	0	0	0	0	1_notcovered_23v				not_covered	1_notcovered_23v	Serotype not covered	<=2	S	<=0.25	S	<=0.5	S	S	<=0.12	S	S	<=0.12	S	S	<=0.5	S	4	S	<=0.12	S
AUSMDU00036539	SRR23726071	SRP426086	PRJNA857543	SAMN33606979	Blood	invasive	invasive	2019	2019-10-08	1951-11-15	1373	5	67	non_vaccine_serotype	non_vaccine_serotype	23B1	Vaccinated	1	1	0	0	0	0	1_notcovered_23v				not_covered	1_notcovered_23v	Serotype not covered	<=2	S	<=0.25	S	<=0.5	S	S	<=0.12	S	S	<=0.12	S	S	<=0.5	S	4	S	<=0.12	S
AUSMDU00039159	SRR23726070	SRP426086	PRJNA857543	SAMN33606980	Blood	invasive	invasive	2019	2019-12-11	1944-11-20	1373	5	75	non_vaccine_serotype	non_vaccine_serotype	23B1	Vaccinated	1	1	0	0	0	0	1_notcovered_23v				not_covered	1_notcovered_23v	Serotype not covered	<=2	S	<=0.25	S	<=0.5	S	S	<=0.12	S	S	<=0.12	S	S	<=0.5	S	2	S	<=0.12	S
AUSMDU00055358	SRR23726064	SRP426086	PRJNA857543	SAMN33606984	Blood	invasive	invasive	2021	2021-01-01	1950-12-19	1373	5	70	non_vaccine_serotype	non_vaccine_serotype	23B1	Vaccinated	1	0	0	1	0	0			1_notcovered_13v		not_covered	1_notcovered_13v	Serotype not covered	<=2	S	NA	NA	<=0.5	S	S	<=0.12	S	S	<=0.12	S	S	<=0.5	S	2	S	<=0.12	S
AUSMDU00060498	SRR23725952	SRP426086	PRJNA857543	SAMN33606999	Blood	invasive	invasive	2021	2021-04-29	1961-05-10	1373	5	60	non_vaccine_serotype	non_vaccine_serotype	23B1	Vaccinated	1	0	0	1	0	0			1_notcovered_13v		not_covered	1_notcovered_13v	Serotype not covered	<=2	S	NA	NA	<=0.5	S	S	<=0.12	S	S	<=0.12	S	S	<=0.5	S	4	S	<=0.12	S
AUSMDU00039445	SRR23725547	SRP426086	PRJNA857543	SAMN33607169	Blood	invasive	invasive	2019	2019-12-13	2018-01-25	1373	5	1	non_vaccine_serotype	non_vaccine_serotype	23B1	Vaccinated	2	0	0	2	0	0			2_notcovered_13v		not_covered	2_notcovered_13v	Serotype not covered	<=2	S	<=0.25	S	<=0.5	S	S	<=0.12	S	S	<=0.12	S	S	<=0.5	S	2	S	<=0.12	S
AUSMDU00036758	SRR23725671	SRP426086	PRJNA857543	SAMN33607235	Blood	invasive	invasive	2018	2018-07-15	1962-12-19	1373	5	55	non_vaccine_serotype	non_vaccine_serotype	23B1	Unknown	unknown	0	0	0	0	0					Unknown		Unknown	<=2	S	<=0.25	S	<=0.5	S	S	<=0.12	S	S	<=0.12	S	S	<=0.5	S	<=1	S	<=0.12	S
AUSMDU00037131	SRR23725670	SRP426086	PRJNA857543	SAMN33607236	Blood	invasive	invasive	2018	2018-07-26	1928-09-14	1373	5	89	non_vaccine_serotype	non_vaccine_serotype	23B1	Not vaccinated	0	0	0	0	0	0					Not vaccinated		Not vaccinated	<=2	S	<=0.25	S	<=0.5	S	S	<=0.12	S	S	<=0.12	S	S	<=0.5	S	<=1	S	<=0.12	S
AUSMDU00037451	SRR23725663	SRP426086	PRJNA857543	SAMN33607241	Blood	invasive	invasive	2018	2018-08-15	1970-12-01	1373	5	47	non_vaccine_serotype	non_vaccine_serotype	23B1	Unknown	unknown	0	0	0	0	0					Unknown		Unknown	<=2	S	<=0.25	S	<=0.5	S	S	<=0.12	S	S	<=0.12	S	S	<=0.5	S	2	S	<=0.12	S
AUSMDU00037470	SRR23725662	SRP426086	PRJNA857543	SAMN33607242	Blood	invasive	invasive	2018	2018-08-28	1960-08-06	1373	5	58	non_vaccine_serotype	non_vaccine_serotype	23B1	Not vaccinated	0	0	0	0	0	0					Not vaccinated		Not vaccinated	<=2	S	<=0.25	S	<=0.5	S	S	<=0.12	S	S	<=0.12	S	S	<=0.5	S	<=1	S	<=0.12	S
AUSMDU00026075	SRR23725513	SRP426086	PRJNA857543	SAMN33607245	Blood	invasive	invasive	2019	2019-02-25	1974-01-15	1373	5	45	non_vaccine_serotype	non_vaccine_serotype	23B1	Unknown	unknown	0	0	0	0	0					Unknown		Unknown	<=2	S	<=0.25	S	<=0.5	S	S	<=0.12	S	S	<=0.12	S	S	<=0.5	S	<=1	S	<=0.12	S
AUSMDU00049628	SRR23725648	SRP426086	PRJNA857543	SAMN33607255	Blood	invasive	invasive	2020	2020-08-31	1968-03-24	1373	5	52	non_vaccine_serotype	non_vaccine_serotype	23B1	Unknown	unknown	0	0	0	0	0					Unknown		Unknown	<=2	S	<=0.25	S	<=0.5	S	S	<=0.12	S	S	<=0.12	S	S	<=0.5	S	4	S	<=0.12	S
AUSMDU00064050	SRR23725510	SRP426086	PRJNA857543	SAMN33607267	Blood	invasive	invasive	2021	2021-08-11	1960-09-14	1373	5	60	non_vaccine_serotype	non_vaccine_serotype	23B1	Not vaccinated	0	0	0	0	0	0					Not vaccinated		Not vaccinated	<=2	S	<=0.25	S	<=0.5	S	S	<=0.12	S	S	<=0.12	S	S	<=0.5	S	4	S	<=0.12	S
AUSMDU00030411	SRR23725807	SRP426086	PRJNA857543	SAMN33607311	Cerebro spinal fluid	invasive	invasive	2019	2019-06-12	2015-04-09	1373	5	4	non_vaccine_serotype	non_vaccine_serotype	23B1	Vaccinated	3	0	0	3	0	0			3_notcovered_13v		not_covered	3_notcovered_13v	Serotype not covered	<=2	S	<=0.25	S	<=0.5	S	S	<=0.12	S	S	<=0.12	S	S	<=0.5	S	4	S	<=0.12	S
AUSMDU00061461	SRR23725805	SRP426086	PRJNA857543	SAMN33607314	Blood	invasive	invasive	2021	2021-06-06	2019-03-23	1373	5	2	non_vaccine_serotype	non_vaccine_serotype	23B1	Vaccinated	3	0	0	3	0	0			3_notcovered_13v		not_covered	3_notcovered_13v	Serotype not covered	<=2	S	NA	NA	<=0.5	S	S	<=0.12	S	S	<=0.12	S	S	<=0.5	S	4	S	<=0.12	S
AUSMDU00059720	SRR23725644	SRP426086	PRJNA857543	SAMN33607345	Blood	invasive	invasive	2021	2021-04-18	2019-03-20	1373	5	2	non_vaccine_serotype	non_vaccine_serotype	23B1	Vaccinated	4	0	0	4	0	0			4_notcovered_13v		not_covered	4_notcovered_13v	Serotype not covered	<=2	S	NA	NA	<=0.5	S	S	<=0.12	S	S	<=0.12	S	S	<=0.5	S	4	S	<=0.12	S
AUSMDU00071072	SRR23725844	SRP426086	PRJNA857543	SAMN33607425	Blood	invasive	invasive	2022	2022-05-10	1960-03-13	1373	5	62.6082	non_vaccine_serotype	non_vaccine_serotype	23B1	Unknown	unknown	0	0	0	0	0					Unknown		Unknown	<=2	S	<=0.25	S	<=0.5	S	S	<=0.12	S	S	<=0.12	S	S	<=0.5	S	4	S	<=0.12	S
AUSMDU00073471	SRR23725826	SRP426086	PRJNA857543	SAMN33607499	Blood	invasive	invasive	2022	2022-06-29	1931-05-13	1373	5	91.463	non_vaccine_serotype	non_vaccine_serotype	23B1	Unknown	unknown	0	0	0	0	0					Unknown		Unknown	<=2	S	<=0.25	S	<=0.5	S	S	<=0.12	S	S	<=0.12	S	S	<=0.5	S	4	S	<=0.12	S
AUSMDU00060281	SRR23727650	SRP426086	PRJNA857543	SAMN33606258	Swab	invasive	invasive	2021	2021-05-03	1958-03-18	1377	83	63	vaccine_serotype	vaccine_serotype	3	Not vaccinated	0	0	0	0	0	0					Not vaccinated		Not vaccinated	NA	NA	NA	NA	<=0.5	S	S	<=0.12	S	S	<=0.12	S	S	<=0.5	S	<=1	S	<=0.12	S
AUSMDU00039676	SRR23727587	SRP426086	PRJNA857543	SAMN33606491	Blood	invasive	invasive	2019	2019-12-18	1943-09-23	1377	83	76	vaccine_serotype	vaccine_serotype	3	Not vaccinated	0	0	0	0	0	0					Not vaccinated		Not vaccinated	<=2	S	<=0.25	S	<=0.5	S	S	<=0.12	S	S	<=0.12	S	S	<=0.5	S	2	S	<=0.12	S
AUSMDU00026764	SRR23725526	SRP426086	PRJNA857543	SAMN33607198	Blood	invasive	invasive	2019	2019-03-07	2011-11-01	1377	83	7	vaccine_serotype	vaccine_serotype	3	Vaccinated	3	0	0	3	0	0			3_covered_13v		vaccine_covered	3_covered_13v	Fully vaccinated	<=2	S	<=0.25	S	<=0.5	S	S	<=0.12	S	S	<=0.12	S	S	<=0.5	S	<=1	S	<=0.12	S
AUSMDU00059082	SRR23725672	SRP426086	PRJNA857543	SAMN33607234	Blood	invasive	invasive	2021	2021-04-01	1981-04-03	1437	850	40	non_vaccine_serotype	non_vaccine_serotype	23B/23F	Unknown	unknown	0	0	0	0	0					Unknown		Unknown	<=2	S	NA	NA	1	I	S	1	I	S	1	I	S	4	R	4	S	>1	R
AUSMDU00072317	SRR23725747	SRP426086	PRJNA857543	SAMN33607454	Blood	invasive	invasive	2022	2022-06-03	1959-10-01	1439	45	63.0575	non_vaccine_serotype	non_vaccine_serotype	34	Unknown	unknown	0	0	0	0	0					Unknown		Unknown	<=2	S	<=0.25	S	<=0.5	S	S	<=0.12	S	S	<=0.12	S	S	<=0.5	S	2	S	<=0.12	S
AUSMDU00028920	SRR23726082	SRP426086	PRJNA857543	SAMN33606969	Blood	invasive	invasive	2019	2019-05-04	1964-04-07	1448	7	55	non_vaccine_serotype	non_vaccine_serotype	23B1	Vaccinated	1	1	0	0	0	0	1_notcovered_23v				not_covered	1_notcovered_23v	Serotype not covered	<=2	S	<=0.25	S	<=0.5	S	S	<=0.12	S	S	<=0.12	S	S	<=0.5	S	2	S	<=0.12	S
AUSMDU00037461	SRR23727272	SRP426086	PRJNA857543	SAMN33606237	Blood	invasive	invasive	2018	2018-08-24	1936-08-06	1591	16;49;46	82	non_vaccine_serotype	non_vaccine_serotype	15A	Not vaccinated	0	0	0	0	0	0					Not vaccinated		Not vaccinated	4	I	2	R	2	R	I	2	R	I	2	R	I	>4	R	16	R	<=0.12	S
AUSMDU00025670	SRR23726040	SRP426086	PRJNA857543	SAMN33606715	Blood	invasive	invasive	2019	2019-02-12	1961-05-15	1591	16;49;46	57	non_vaccine_serotype	non_vaccine_serotype	15A	Vaccinated	1	1	0	0	0	0	1_notcovered_23v				not_covered	1_notcovered_23v	Serotype not covered	<=2	S	NA	NA	1	I	S	1	I	S	2	R	I	>4	R	16	R	<=0.12	S
AUSMDU00037355	SRR23726033	SRP426086	PRJNA857543	SAMN33606722	Blood	invasive	invasive	2019	2019-10-23	1961-05-15	1591	16;49;46	58	non_vaccine_serotype	non_vaccine_serotype	15A	Vaccinated	1	1	0	0	0	0	1_notcovered_23v				not_covered	1_notcovered_23v	Serotype not covered	<=2	S	2	R	1	I	S	1	I	S	1	I	S	4	R	16	R	<=0.12	S
AUSMDU00034808	SRR23726093	SRP426086	PRJNA857543	SAMN33606867	Blood	invasive	invasive	2019	2019-08-23	1929-12-12	1591	16;49;46	89	non_vaccine_serotype	non_vaccine_serotype	15A	Not vaccinated	0	0	0	0	0	0					Not vaccinated		Not vaccinated	<=2	S	2	R	2	R	I	1	I	S	1	I	S	>4	R	16	R	<=0.12	S
AUSMDU00059916	SRR23727626	SRP426086	PRJNA857543	SAMN33606281	Blood	invasive	invasive	2021	2021-04-22	1930-02-28	1600	89	91	non_vaccine_serotype	non_vaccine_serotype	06C	Unknown	unknown	0	0	0	0	0					Unknown		Unknown	NA	NA	NA	NA	<=0.5	S	S	<=0.12	S	S	<=0.12	S	S	<=0.5	S	2	S	<=0.12	S
AUSMDU00021211	SRR23725920	SRP426086	PRJNA857543	SAMN33606626	Blood	invasive	invasive	2018	2018-10-09	1977-09-26	1600	89	41	non_vaccine_serotype	non_vaccine_serotype	06C	Unknown	unknown	0	0	0	0	0					Unknown		Unknown	<=2	S	<=0.25	S	<=0.5	S	S	<=0.12	S	S	<=0.12	S	S	<=0.5	S	2	S	<=0.12	S
AUSMDU00028592	SRR23725912	SRP426086	PRJNA857543	SAMN33606639	Blood	invasive	invasive	2019	2019-04-23	1926-01-19	1600	89	93	non_vaccine_serotype	non_vaccine_serotype	06C	Not vaccinated	0	0	0	0	0	0					Not vaccinated		Not vaccinated	<=2	S	<=0.25	S	<=0.5	S	S	<=0.12	S	S	<=0.12	S	S	<=0.5	S	2	S	<=0.12	S
AUSMDU00072236	SRR23725756	SRP426086	PRJNA857543	SAMN33607446	Blood	invasive	invasive	2022	2022-05-31	1942-01-10	1600	89	80.7918	non_vaccine_serotype	non_vaccine_serotype	06C	Unknown	unknown	0	0	0	0	0					Unknown		Unknown	<=2	S	<=0.25	S	<=0.5	S	S	<=0.12	S	S	<=0.12	S	S	<=0.5	S	4	S	<=0.12	S
AUSMDU00057180	SRR23727233	SRP426086	PRJNA857543	SAMN33606353	Blood	invasive	invasive	2021	2021-02-22	2020-07-21	1635	36	0	non_vaccine_serotype	non_vaccine_serotype	35F	Vaccinated	4	0	0	4	0	0			4_notcovered_13v		not_covered	4_notcovered_13v	Serotype not covered	NA	NA	NA	NA	<=0.5	S	S	<=0.12	S	S	<=0.12	S	S	<=0.5	S	4	S	<=0.12	S
AUSMDU00060056	SRR23727232	SRP426086	PRJNA857543	SAMN33606354	Blood	invasive	invasive	2021	2021-04-22	1953-01-28	1635	36	68	non_vaccine_serotype	non_vaccine_serotype	35F	Not vaccinated	0	0	0	0	0	0					Not vaccinated		Not vaccinated	NA	NA	NA	NA	<=0.5	S	S	<=0.12	S	S	<=0.12	S	S	<=0.5	S	2	S	<=0.12	S
AUSMDU00032263	SRR23725687	SRP426086	PRJNA857543	SAMN33607052	Blood	invasive	invasive	2019	2019-07-22	1967-09-02	1635	36	51	non_vaccine_serotype	non_vaccine_serotype	35F	Vaccinated	1	1	0	0	0	0	1_notcovered_23v				not_covered	1_notcovered_23v	Serotype not covered	<=2	S	<=0.25	S	<=0.5	S	S	<=0.12	S	S	<=0.12	S	S	<=0.5	S	4	S	<=0.12	S
AUSMDU00031190	SRR23725642	SRP426086	PRJNA857543	SAMN33607347	Blood	invasive	invasive	2019	2019-06-30	1948-08-20	1635	36	70	non_vaccine_serotype	non_vaccine_serotype	35F	Unknown	unknown	0	0	0	0	0					Unknown		Unknown	<=2	S	<=0.25	S	<=0.5	S	S	<=0.12	S	S	<=0.12	S	S	<=0.5	S	<=1	S	<=0.12	S
AUSMDU00068420	SRR23725490	SRP426086	PRJNA857543	SAMN33607371	Blood	invasive	invasive	2022	2022-02-15	2005-12-20	1635	36	16.8055	non_vaccine_serotype	non_vaccine_serotype	35F	Unknown	unknown	0	0	0	0	0					Unknown		Unknown	<=2	S	<=0.25	S	<=0.5	S	S	<=0.12	S	S	<=0.12	S	S	<=0.5	S	2	S	<=0.12	S
AUSMDU00069881	SRR23725465	SRP426086	PRJNA857543	SAMN33607395	Blood	invasive	invasive	2022	2022-04-04	1933-07-03	1635	36	89.3205	non_vaccine_serotype	non_vaccine_serotype	35F	Unknown	unknown	0	0	0	0	0					Unknown		Unknown	<=2	S	<=0.25	S	<=0.5	S	S	<=0.12	S	S	<=0.12	S	S	<=0.5	S	4	S	<=0.12	S
AUSMDU00069923	SRR23725395	SRP426086	PRJNA857543	SAMN33607400	Blood	invasive	invasive	2022	2022-04-09	1927-02-27	1635	36	95.6712	non_vaccine_serotype	non_vaccine_serotype	35F	Unknown	unknown	0	0	0	0	0					Unknown		Unknown	<=2	S	<=0.25	S	<=0.5	S	S	<=0.12	S	S	<=0.12	S	S	<=0.5	S	2	S	<=0.12	S
AUSMDU00072463	SRR23725838	SRP426086	PRJNA857543	SAMN33607469	Blood	invasive	invasive	2022	2022-06-13	1968-06-19	1635	36	54.3342	non_vaccine_serotype	non_vaccine_serotype	35F	Unknown	unknown	0	0	0	0	0					Unknown		Unknown	<=2	S	<=0.25	S	<=0.5	S	S	<=0.12	S	S	<=0.12	S	S	<=0.5	S	2	S	<=0.12	S
AUSMDU00074832	SRR23725810	SRP426086	PRJNA857543	SAMN33607514	Blood	invasive	invasive	2022	2022-06-11	1968-06-19	1635	36	54.3342	non_vaccine_serotype	non_vaccine_serotype	35F	Unknown	unknown	0	0	0	0	0					Unknown		Unknown	<=2	S	<=0.25	S	<=0.5	S	S	<=0.12	S	S	<=0.12	S	S	<=0.5	S	2	S	<=0.12	S
AUSMDU00059474	SRR23726258	SRP426086	PRJNA857543	SAMN33606835	Lung Fluid	invasive	invasive	2021	2021-04-07	2016-12-28	1673	4	4	vaccine_serotype	vaccine_serotype	19A	Vaccinated	1	1	0	0	0	0	1_covered_23v				vaccine_covered	1_covered_23v	Primary dose (23v)	<=2	S	NA	NA	<=0.5	S	S	<=0.12	S	S	<=0.12	S	S	<=0.5	S	4	S	<=0.12	S
AUSMDU00028783	SRR23727569	SRP426086	PRJNA857543	SAMN33606506	Blood	invasive	invasive	2019	2019-04-23	1960-09-19	1684	57	58	non_vaccine_serotype	non_vaccine_serotype	31	Vaccinated	1	1	0	0	0	0	1_notcovered_23v				not_covered	1_notcovered_23v	Serotype not covered	<=2	S	<=0.25	S	<=0.5	S	S	<=0.12	S	S	<=0.12	S	S	<=0.5	S	2	S	<=0.12	S
AUSMDU00037534	SRR23727567	SRP426086	PRJNA857543	SAMN33606508	Blood	invasive	invasive	2019	2019-10-28	1954-10-28	1684	57	65	non_vaccine_serotype	non_vaccine_serotype	31	Vaccinated	1	1	0	0	0	0	1_notcovered_23v				not_covered	1_notcovered_23v	Serotype not covered	<=2	S	<=0.25	S	<=0.5	S	S	<=0.12	S	S	<=0.12	S	S	<=0.5	S	4	S	<=0.12	S
AUSMDU00020330	SRR23726280	SRP426086	PRJNA857543	SAMN33606592	Blood	invasive	invasive	2018	2018-09-22	1934-01-10	1684	57	84	non_vaccine_serotype	non_vaccine_serotype	31	Not vaccinated	0	0	0	0	0	0					Not vaccinated		Not vaccinated	<=2	S	<=0.25	S	<=0.5	S	S	<=0.12	S	S	<=0.12	S	S	<=0.5	S	<=1	S	<=0.12	S
AUSMDU00026631	SRR23726215	SRP426086	PRJNA857543	SAMN33606593	Blood	invasive	invasive	2019	2019-03-10	1934-12-12	1684	57	84	non_vaccine_serotype	non_vaccine_serotype	31	Unknown	unknown	0	0	0	0	0					Unknown		Unknown	<=2	S	<=0.25	S	<=0.5	S	S	<=0.12	S	S	<=0.12	S	S	<=0.5	S	<=1	S	<=0.12	S
AUSMDU00030003	SRR23726212	SRP426086	PRJNA857543	SAMN33606596	Blood	invasive	invasive	2019	2019-05-30	1928-07-07	1684	57	90	non_vaccine_serotype	non_vaccine_serotype	31	Not vaccinated	0	0	0	0	0	0					Not vaccinated		Not vaccinated	<=2	S	<=0.25	S	<=0.5	S	S	<=0.12	S	S	<=0.12	S	S	<=0.5	S	<=1	S	<=0.12	S
AUSMDU00040184	SRR23726210	SRP426086	PRJNA857543	SAMN33606598	Blood	invasive	invasive	2020	2020-01-06	1959-09-04	1684	57	60	non_vaccine_serotype	non_vaccine_serotype	31	Unknown	unknown	0	0	0	0	0					Unknown		Unknown	<=2	S	<=0.25	S	<=0.5	S	S	<=0.12	S	S	<=0.12	S	S	<=0.5	S	2	S	<=0.12	S
AUSMDU00041721	SRR23726209	SRP426086	PRJNA857543	SAMN33606599	Blood	invasive	invasive	2020	2020-02-11	1927-04-02	1684	57	92	non_vaccine_serotype	non_vaccine_serotype	31	Not vaccinated	0	0	0	0	0	0					Not vaccinated		Not vaccinated	<=2	S	<=0.25	S	<=0.5	S	S	<=0.12	S	S	<=0.12	S	S	<=0.5	S	4	S	<=0.12	S
AUSMDU00046728	SRR23726208	SRP426086	PRJNA857543	SAMN33606600	Blood	invasive	invasive	2020	2020-06-04	1976-04-20	1684	57	44	non_vaccine_serotype	non_vaccine_serotype	31	Unknown	unknown	0	0	0	0	0					Unknown		Unknown	<=2	S	<=0.25	S	<=0.5	S	S	<=0.12	S	S	<=0.12	S	S	<=0.5	S	2	S	<=0.12	S
AUSMDU00063936	SRR23726207	SRP426086	PRJNA857543	SAMN33606601	Blood	invasive	invasive	2021	2021-08-03	1931-02-11	1684	57	90	non_vaccine_serotype	non_vaccine_serotype	31	Not vaccinated	0	0	0	0	0	0					Not vaccinated		Not vaccinated	<=2	S	<=0.25	S	<=0.5	S	S	<=0.12	S	S	<=0.12	S	S	<=0.5	S	2	S	<=0.12	S
AUSMDU00064938	SRR23725778	SRP426086	PRJNA857543	SAMN33607070	Blood	invasive	invasive	2021	2021-08-28	2008-01-01	1684	57	13	non_vaccine_serotype	non_vaccine_serotype	31	Vaccinated	2	0	2	0	0	0		2_notcovered_7v			not_covered	2_notcovered_7v	Serotype not covered	<=2	S	<=0.25	S	<=0.5	S	S	<=0.12	S	S	<=0.12	S	S	<=0.5	S	4	S	<=0.12	S
AUSMDU00067550	SRR23725632	SRP426086	PRJNA857543	SAMN33607356	Blood	invasive	invasive	2022	2022-01-12	1932-09-22	1684	57	90.0986	non_vaccine_serotype	non_vaccine_serotype	31	Unknown	unknown	0	0	0	0	0					Unknown		Unknown	<=2	S	<=0.25	S	<=0.5	S	S	<=0.12	S	S	<=0.12	S	S	<=0.5	S	2	S	<=0.12	S
AUSMDU00072078	SRR23725766	SRP426086	PRJNA857543	SAMN33607438	Blood	invasive	invasive	2022	2022-05-22	1935-09-17	1684	57	87.1123	non_vaccine_serotype	non_vaccine_serotype	31	Unknown	unknown	0	0	0	0	0					Unknown		Unknown	<=2	S	<=0.25	S	<=0.5	S	S	<=0.12	S	S	<=0.12	S	S	<=0.5	S	2	S	<=0.12	S
AUSMDU00060368	SRR23727519	SRP426086	PRJNA857543	SAMN33606271	Blood	invasive	invasive	2021	2021-05-05	1927-02-18	1692	29	94	non_vaccine_serotype	non_vaccine_serotype	06C	Vaccinated	1	0	0	1	0	0			1_notcovered_13v		not_covered	1_notcovered_13v	Serotype not covered	NA	NA	NA	NA	<=0.5	S	S	<=0.12	S	S	<=0.12	S	S	<=0.5	S	2	S	<=0.12	S
AUSMDU00023595	SRR23726148	SRP426086	PRJNA857543	SAMN33606556	Blood	invasive	invasive	2018	2018-12-09	1979-07-02	1692	29	39	non_vaccine_serotype	non_vaccine_serotype	06C	Vaccinated	1	0	0	1	0	0			1_notcovered_13v		not_covered	1_notcovered_13v	Serotype not covered	<=2	S	<=0.25	S	<=0.5	S	S	<=0.12	S	S	<=0.12	S	S	<=0.5	S	2	S	<=0.12	S
AUSMDU00045273	SRR23726334	SRP426086	PRJNA857543	SAMN33606579	Blood	invasive	invasive	2020	2020-04-20	1970-12-01	1692	29	49	non_vaccine_serotype	non_vaccine_serotype	06C	Vaccinated	1	0	0	1	0	0			1_notcovered_13v		not_covered	1_notcovered_13v	Serotype not covered	<=2	S	<=0.25	S	<=0.5	S	S	<=0.12	S	S	<=0.12	S	S	<=0.5	S	4	S	<=0.12	S
AUSMDU00051032	SRR23726245	SRP426086	PRJNA857543	SAMN33606581	Blood	invasive	invasive	2020	2020-09-05	1943-01-29	1692	29	77	non_vaccine_serotype	non_vaccine_serotype	06C	Vaccinated	1	0	0	1	0	0			1_notcovered_13v		not_covered	1_notcovered_13v	Serotype not covered	<=2	S	<=0.25	S	<=0.5	S	S	<=0.12	S	S	<=0.12	S	S	<=0.5	S	2	S	<=0.12	S
AUSMDU00026624	SRR23726196	SRP426086	PRJNA857543	SAMN33606635	Blood	invasive	invasive	2019	2019-03-03	1923-12-02	1692	29	95	non_vaccine_serotype	non_vaccine_serotype	06C	Unknown	unknown	0	0	0	0	0					Unknown		Unknown	<=2	S	<=0.25	S	<=0.5	S	S	<=0.12	S	S	<=0.12	S	S	<=0.5	S	2	S	<=0.12	S
AUSMDU00027333	SRR23725914	SRP426086	PRJNA857543	SAMN33606637	Blood	invasive	invasive	2019	2019-03-28	2013-09-06	1692	29	5	non_vaccine_serotype	non_vaccine_serotype	06C	Not vaccinated	0	0	0	0	0	0					Not vaccinated		Not vaccinated	<=2	S	<=0.25	S	<=0.5	S	S	<=0.12	S	S	<=0.12	S	S	<=0.5	S	2	S	<=0.12	S
AUSMDU00027375	SRR23725913	SRP426086	PRJNA857543	SAMN33606638	Blood	invasive	invasive	2019	2019-03-30	1939-01-06	1692	29	80	non_vaccine_serotype	non_vaccine_serotype	06C	Unknown	unknown	0	0	0	0	0					Unknown		Unknown	<=2	S	<=0.25	S	<=0.5	S	S	<=0.12	S	S	<=0.12	S	S	<=0.5	S	2	S	<=0.12	S
AUSMDU00032084	SRR23726171	SRP426086	PRJNA857543	SAMN33606644	Blood	invasive	invasive	2019	2019-07-19	1949-07-29	1692	29	70	non_vaccine_serotype	non_vaccine_serotype	06C	Not vaccinated	0	0	0	0	0	0					Not vaccinated		Not vaccinated	<=2	S	<=0.25	S	<=0.5	S	S	<=0.12	S	S	<=0.12	S	S	<=0.5	S	2	S	<=0.12	S
AUSMDU00039439	SRR23726050	SRP426086	PRJNA857543	SAMN33606650	Blood	invasive	invasive	2019	2019-12-12	1943-11-04	1692	29	76	non_vaccine_serotype	non_vaccine_serotype	06C	Not vaccinated	0	0	0	0	0	0					Not vaccinated		Not vaccinated	<=2	S	<=0.25	S	<=0.5	S	S	<=0.12	S	S	<=0.12	S	S	<=0.5	S	2	S	<=0.12	S
AUSMDU00048578	SRR23726181	SRP426086	PRJNA857543	SAMN33606657	Blood	invasive	invasive	2020	2020-08-04	1934-06-18	1692	29	86	non_vaccine_serotype	non_vaccine_serotype	06C	Unknown	unknown	0	0	0	0	0					Unknown		Unknown	<=2	S	>2	R	<=0.5	S	S	0.5	S	S	0.5	S	S	1	S	4	S	0.25	S
AUSMDU00037323	SRR23725481	SRP426086	PRJNA857543	SAMN33607074	Blood	invasive	invasive	2018	2018-08-14	1928-05-07	1692	29	90	non_vaccine_serotype	non_vaccine_serotype	06C	Vaccinated	2	2	0	0	0	0	2_notcovered_23v				not_covered	2_notcovered_23v	Serotype not covered	<=2	S	<=0.25	S	<=0.5	S	S	<=0.12	S	S	<=0.12	S	S	<=0.5	S	2	S	<=0.12	S
AUSMDU00038625	SRR23725850	SRP426086	PRJNA857543	SAMN33607078	Blood	invasive	invasive	2019	2019-11-26	1958-07-12	1692	29	61	non_vaccine_serotype	non_vaccine_serotype	06C	Vaccinated	2	2	0	0	0	0	2_notcovered_23v				not_covered	2_notcovered_23v	Serotype not covered	<=2	S	<=0.25	S	<=0.5	S	S	<=0.12	S	S	<=0.12	S	S	<=0.5	S	2	S	<=0.12	S
AUSMDU00031237	SRR23725428	SRP426086	PRJNA857543	SAMN33607227	Blood	invasive	invasive	2019	2019-06-30	2019-05-28	1692	29	0	non_vaccine_serotype	non_vaccine_serotype	06C	Vaccinated	3	0	0	3	0	0			3_notcovered_13v		not_covered	3_notcovered_13v	Serotype not covered	<=2	S	<=0.25	S	<=0.5	S	S	<=0.12	S	S	<=0.12	S	S	<=0.5	S	2	S	<=0.12	S
AUSMDU00070931	SRR23725845	SRP426086	PRJNA857543	SAMN33607424	Joint aspirate	invasive	invasive	2022	2022-05-03	1958-06-04	1692	29	64.3836	non_vaccine_serotype	non_vaccine_serotype	06C	Unknown	unknown	0	0	0	0	0					Unknown		Unknown	<=2	S	<=0.25	S	<=0.5	S	S	<=0.12	S	S	<=0.12	S	S	<=0.5	S	4	S	<=0.12	S
AUSMDU00072128	SRR23725758	SRP426086	PRJNA857543	SAMN33607444	Blood	invasive	invasive	2022	2022-05-26	1948-05-01	1692	29	74.4822	non_vaccine_serotype	non_vaccine_serotype	06C	Unknown	unknown	0	0	0	0	0					Unknown		Unknown	<=2	S	<=0.25	S	<=0.5	S	S	<=0.12	S	S	<=0.12	S	S	<=0.5	S	2	S	<=0.12	S
AUSMDU00039075	SRR23725434	SRP426086	PRJNA857543	SAMN33607220	Swab	invasive	invasive	2019	2019-12-03	1949-05-28	1701	10	70	non_vaccine_serotype	non_vaccine_serotype	23B	Unknown	unknown	0	0	0	0	0					Unknown		Unknown	<=2	S	NA	NA	1	I	S	1	I	S	2	R	I	>4	R	4	S	<=0.12	S
AUSMDU00060755	SRR23727517	SRP426086	PRJNA857543	SAMN33606272	Blood	invasive	invasive	2021	2021-05-18	1954-10-01	1715	664	66	non_vaccine_serotype	non_vaccine_serotype	06C	Vaccinated	1	1	0	0	0	0	1_notcovered_23v				not_covered	1_notcovered_23v	Serotype not covered	NA	NA	NA	NA	<=0.5	S	S	<=0.12	S	S	<=0.12	S	S	<=0.5	S	4	S	<=0.12	S
AUSMDU00020350	SRR23726167	SRP426086	PRJNA857543	SAMN33606543	Blood	invasive	invasive	2018	2018-09-24	1944-08-10	1715	664	74	non_vaccine_serotype	non_vaccine_serotype	06C	Vaccinated	1	1	0	0	0	0	1_notcovered_23v				not_covered	1_notcovered_23v	Serotype not covered	<=2	S	<=0.25	S	<=0.5	S	S	<=0.12	S	S	<=0.12	S	S	<=0.5	S	2	S	<=0.12	S
AUSMDU00020351	SRR23725923	SRP426086	PRJNA857543	SAMN33606623	Blood	invasive	invasive	2018	2018-09-24	1966-08-01	1715	664	52	non_vaccine_serotype	non_vaccine_serotype	06C	Not vaccinated	0	0	0	0	0	0					Not vaccinated		Not vaccinated	<=2	S	<=0.25	S	<=0.5	S	S	<=0.12	S	S	<=0.12	S	S	<=0.5	S	<=1	S	<=0.12	S
AUSMDU00023685	SRR23726194	SRP426086	PRJNA857543	SAMN33606632	Blood	invasive	invasive	2018	43446	1950-01-27	1715	664	68	non_vaccine_serotype	non_vaccine_serotype	06C	Unknown	unknown	0	0	0	0	0					Unknown		Unknown	<=2	S	<=0.25	S	<=0.5	S	S	<=0.12	S	S	<=0.12	S	S	<=0.5	S	4	S	<=0.12	S
AUSMDU00037588	SRR23726261	SRP426086	PRJNA857543	SAMN33606832	Cerebro spinal fluid	invasive	invasive	2019	2019-10-31	1951-04-14	1756	4	68	vaccine_serotype	vaccine_serotype	19A	Vaccinated	1	1	0	0	0	0	1_covered_23v				vaccine_covered	1_covered_23v	Primary dose (23v)	<=2	S	<=0.25	S	<=0.5	S	S	<=0.12	S	S	<=0.12	S	S	<=0.5	S	2	S	<=0.12	S
AUSMDU00035864	SRR23726217	SRP426086	PRJNA857543	SAMN33606958	Blood	invasive	invasive	2019	2019-09-21	1988-12-29	1756	4	30	vaccine_serotype	vaccine_serotype	19A	Unknown	unknown	0	0	0	0	0					Unknown		Unknown	<=2	S	<=0.25	S	<=0.5	S	S	<=0.12	S	S	<=0.12	S	S	<=0.5	S	4	S	<=0.12	S
AUSMDU00065691	SRR23726063	SRP426086	PRJNA857543	SAMN33606985	Blood	invasive	invasive	2021	2021-10-16	1976-11-08	1756	4	44	vaccine_serotype	vaccine_serotype	19A	Unknown	unknown	0	0	0	0	0					Unknown		Unknown	<=2	S	<=0.25	S	<=0.5	S	S	<=0.12	S	S	<=0.12	S	S	<=0.5	S	4	S	<=0.12	S
AUSMDU00029306	SRR23726213	SRP426086	PRJNA857543	SAMN33606595	Blood	invasive	invasive	2019	2019-05-13	1937-12-30	1766	57	81	non_vaccine_serotype	non_vaccine_serotype	31	Not vaccinated	0	0	0	0	0	0					Not vaccinated		Not vaccinated	<=2	S	<=0.25	S	<=0.5	S	S	<=0.12	S	S	<=0.12	S	S	<=0.5	S	<=1	S	<=0.12	S
AUSMDU00057121	SRR23727372	SRP426086	PRJNA857543	SAMN33606338	Blood	invasive	invasive	2021	2021-02-20	2018-12-26	1877	11	2	non_vaccine_serotype	non_vaccine_serotype	21	Vaccinated	3	0	0	3	0	0			3_notcovered_13v		not_covered	3_notcovered_13v	Serotype not covered	NA	NA	NA	NA	<=0.5	S	S	<=0.12	S	S	<=0.12	S	S	<=0.5	S	4	S	<=0.12	S
AUSMDU00037757	SRR23726069	SRP426086	PRJNA857543	SAMN33606961	Blood	invasive	invasive	2019	2019-11-01	1950-04-05	2013	10	69	vaccine_serotype	vaccine_serotype	19A	Not vaccinated	0	0	0	0	0	0					Not vaccinated		Not vaccinated	<=2	S	<=0.25	S	<=0.5	S	S	<=0.12	S	S	0.5	S	S	<=0.5	S	4	S	<=0.12	S
AUSMDU00057721	SRR23726074	SRP426086	PRJNA857543	SAMN33606976	Blood	invasive	invasive	2021	2021-03-02	1966-05-31	2013	10	54	vaccine_serotype	vaccine_serotype	19A	Unknown	unknown	0	0	0	0	0					Unknown		Unknown	<=2	S	NA	NA	<=0.5	S	S	<=0.12	S	S	0.25	S	S	<=0.5	S	4	S	0.5	I
AUSMDU00040813	SRR23725650	SRP426086	PRJNA857543	SAMN33607253	Blood	invasive	invasive	2020	2020-01-21	2012-08-08	2013	10	7	vaccine_serotype	vaccine_serotype	19A	Vaccinated	3	0	0	3	0	0			3_covered_13v		vaccine_covered	3_covered_13v	Fully vaccinated	<=2	S	>2	R	<=0.5	S	S	<=0.12	S	S	0.25	S	S	<=0.5	S	8	R	0.5	I
AUSMDU00067789	SRR23725623	SRP426086	PRJNA857543	SAMN33607364	Cerebro spinal fluid	invasive	invasive	2022	2022-01-21	1973-03-30	2013	10	49.5534	vaccine_serotype	vaccine_serotype	19A	Unknown	unknown	0	0	0	0	0					Unknown		Unknown	<=2	S	<=0.25	S	<=0.5	S	S	<=0.12	S	S	0.25	S	S	<=0.5	S	4	S	<=0.12	S
AUSMDU00070923	SRR23725847	SRP426086	PRJNA857543	SAMN33607422	Blood	invasive	invasive	2022	2022-05-04	1966-05-31	2013	10	56.389	vaccine_serotype	vaccine_serotype	19A	Unknown	unknown	0	0	0	0	0					Unknown		Unknown	<=2	S	>2	R	<=0.5	S	S	<=0.12	S	S	<=0.12	S	S	<=0.5	S	4	S	>1	R
AUSMDU00060067	SRR23727521	SRP426086	PRJNA857543	SAMN33606289	Blood	invasive	invasive	2021	2021-04-24	1933-08-02	2042	16;49;46	87	non_vaccine_serotype	non_vaccine_serotype	16F	Vaccinated	1	0	0	1	0	0			1_notcovered_13v		not_covered	1_notcovered_13v	Serotype not covered	NA	NA	NA	NA	<=0.5	S	S	<=0.12	S	S	0.25	S	S	<=0.5	S	16	R	>1	R
AUSMDU00055396	SRR23727506	SRP426086	PRJNA857543	SAMN33606304	Blood	invasive	invasive	2021	2021-01-03	1950-05-21	2042	16;49;46	70	non_vaccine_serotype	non_vaccine_serotype	16F	Not vaccinated	0	0	0	0	0	0					Not vaccinated		Not vaccinated	NA	NA	NA	NA	<=0.5	S	S	<=0.12	S	S	<=0.12	S	S	<=0.5	S	2	S	<=0.12	S
AUSMDU00061410	SRR23727504	SRP426086	PRJNA857543	SAMN33606306	Blood	invasive	invasive	2021	2021-06-08	1962-08-23	2042	16;49;46	58	non_vaccine_serotype	non_vaccine_serotype	16F	Not vaccinated	0	0	0	0	0	0					Not vaccinated		Not vaccinated	NA	NA	NA	NA	<=0.5	S	S	<=0.12	S	S	<=0.12	S	S	<=0.5	S	4	S	<=0.12	S
AUSMDU00061704	SRR23727503	SRP426086	PRJNA857543	SAMN33606307	Blood	invasive	invasive	2021	44365	1949-05-10	2042	16;49;46	72	non_vaccine_serotype	non_vaccine_serotype	16F	Not vaccinated	0	0	0	0	0	0					Not vaccinated		Not vaccinated	NA	NA	NA	NA	<=0.5	S	S	<=0.12	S	S	<=0.12	S	S	<=0.5	S	4	S	<=0.12	S
AUSMDU00025271	SRR23726023	SRP426086	PRJNA857543	SAMN33606761	Blood	invasive	invasive	2019	2019-01-26	1954-07-06	2042	16;49;46	64	non_vaccine_serotype	non_vaccine_serotype	16F	Vaccinated	1	1	0	0	0	0	1_notcovered_23v				not_covered	1_notcovered_23v	Serotype not covered	<=2	S	<=0.25	S	<=0.5	S	S	<=0.12	S	S	<=0.12	S	S	<=0.5	S	<=1	S	<=0.12	S
AUSMDU00031521	SRR23726014	SRP426086	PRJNA857543	SAMN33606769	Blood	invasive	invasive	2019	2019-07-07	1960-05-16	2042	16;49;46	59	non_vaccine_serotype	non_vaccine_serotype	16F	Vaccinated	1	1	0	0	0	0	1_notcovered_23v				not_covered	1_notcovered_23v	Serotype not covered	<=2	S	<=0.25	S	<=0.5	S	S	<=0.12	S	S	<=0.12	S	S	<=0.5	S	2	S	<=0.12	S
AUSMDU00022138	SRR23726338	SRP426086	PRJNA857543	SAMN33606908	Blood	invasive	invasive	2018	43414	1968-05-29	2042	16;49;46	50	non_vaccine_serotype	non_vaccine_serotype	16F	Not vaccinated	0	0	0	0	0	0					Not vaccinated		Not vaccinated	<=2	S	<=0.25	S	<=0.5	S	S	<=0.12	S	S	<=0.12	S	S	<=0.5	S	<=1	S	<=0.12	S
AUSMDU00022131	SRR23726337	SRP426086	PRJNA857543	SAMN33606909	Blood	invasive	invasive	2018	2018-11-10	1965-09-10	2042	16;49;46	53	non_vaccine_serotype	non_vaccine_serotype	16F	Not vaccinated	0	0	0	0	0	0					Not vaccinated		Not vaccinated	<=2	S	<=0.25	S	<=0.5	S	S	<=0.12	S	S	<=0.12	S	S	<=0.5	S	2	S	<=0.12	S
AUSMDU00053537	SRR23726329	SRP426086	PRJNA857543	SAMN33606916	Blood	invasive	invasive	2020	2020-11-10	1938-07-26	2042	16;49;46	82	non_vaccine_serotype	non_vaccine_serotype	16F	Not vaccinated	0	0	0	0	0	0					Not vaccinated		Not vaccinated	<=2	S	<=0.25	S	<=0.5	S	S	<=0.12	S	S	<=0.12	S	S	<=0.5	S	2	S	<=0.12	S
AUSMDU00037367	SRR23725712	SRP426086	PRJNA857543	SAMN33607115	Blood	invasive	invasive	2019	2019-10-24	1927-09-05	2042	16;49;46	92	non_vaccine_serotype	non_vaccine_serotype	16F	Vaccinated	2	2	0	0	0	0	2_notcovered_23v				not_covered	2_notcovered_23v	Serotype not covered	<=2	S	<=0.25	S	<=0.5	S	S	<=0.12	S	S	<=0.12	S	S	<=0.5	S	2	S	<=0.12	S
AUSMDU00070347	SRR23725382	SRP426086	PRJNA857543	SAMN33607412	Blood	invasive	invasive	2022	2022-04-18	1958-03-21	2042	16;49;46	64.589	non_vaccine_serotype	non_vaccine_serotype	16F	Unknown	unknown	0	0	0	0	0					Unknown		Unknown	<=2	S	<=0.25	S	<=0.5	S	S	<=0.12	S	S	<=0.12	S	S	<=0.5	S	2	S	<=0.12	S
AUSMDU00071155	SRR23725842	SRP426086	PRJNA857543	SAMN33607427	Blood	invasive	invasive	2022	2022-05-11	1947-11-03	2042	16;49;46	74.9753	non_vaccine_serotype	non_vaccine_serotype	16F	Unknown	unknown	0	0	0	0	0					Unknown		Unknown	<=2	S	<=0.25	S	<=0.5	S	S	<=0.12	S	S	<=0.12	S	S	<=0.5	S	2	S	<=0.12	S
AUSMDU00072389	SRR23725611	SRP426086	PRJNA857543	SAMN33607461	Blood	invasive	invasive	2022	2022-06-06	1970-07-26	2042	16;49;46	52.2329	non_vaccine_serotype	non_vaccine_serotype	16F	Unknown	unknown	0	0	0	0	0					Unknown		Unknown	<=2	S	<=0.25	S	<=0.5	S	S	<=0.12	S	S	<=0.12	S	S	<=0.5	S	4	S	<=0.12	S
AUSMDU00074892	SRR23725809	SRP426086	PRJNA857543	SAMN33607515	Blood	invasive	invasive	2022	2022-06-06	1970-07-26	2042	16;49;46	52.2329	non_vaccine_serotype	non_vaccine_serotype	16F	Unknown	unknown	0	0	0	0	0					Unknown		Unknown	<=2	S	<=0.25	S	<=0.5	S	S	<=0.12	S	S	<=0.12	S	S	<=0.5	S	2	S	<=0.12	S
AUSMDU00073528	SRR23725592	SRP426086	PRJNA857543	SAMN33607498	Tissue	invasive	invasive	2022	2022-06-29	1969-12-14	2044	16;49;46	52.8466	non_vaccine_serotype	non_vaccine_serotype	16F	Unknown	unknown	0	0	0	0	0					Unknown		Unknown	<=2	S	<=0.25	S	<=0.5	S	S	<=0.12	S	S	<=0.12	S	S	<=0.5	S	2	S	<=0.12	S
AUSMDU00073675	SRR23725820	SRP426086	PRJNA857543	SAMN33607504	Blood	invasive	invasive	2022	2022-06-29	1969-12-14	2044	16;49;46	52.8466	non_vaccine_serotype	non_vaccine_serotype	16F	Unknown	unknown	0	0	0	0	0					Unknown		Unknown	<=2	S	<=0.25	S	<=0.5	S	S	<=0.12	S	S	<=0.12	S	S	<=0.5	S	2	S	<=0.12	S
AUSMDU00075893	SRR23727230	SRP426086	PRJNA857543	SAMN33606356	Blood	invasive	invasive	2022	2022-06-08		2062	17		vaccine_serotype	vaccine_serotype	19A	Unknown	unknown	0	0	0	0	0					Unknown		Unknown	NA	NA	NA	NA	NA	NA	NA	NA	NA	NA	NA	NA	NA	NA	NA	NA	NA	NA	NA
AUSMDU00072437	SRR23727623	SRP426086	PRJNA857543	SAMN33606370	Blood	invasive	invasive	2022	2022-06-11		2062	17		vaccine_serotype	vaccine_serotype	19A	Unknown	unknown	0	0	0	0	0					Unknown		Unknown	16	R	>2	R	4	R	R	2	R	I	>2	R	R	>4	R	4	S	>1	R
AUSMDU00036553	SRR23726247	SRP426086	PRJNA857543	SAMN33606930	Blood	invasive	invasive	2018	2018-07-05	1984-10-30	2062	17	33	vaccine_serotype	vaccine_serotype	19A	Unknown	unknown	0	0	0	0	0					Unknown		Unknown	<=2	S	<=0.25	S	<=0.5	S	S	<=0.12	S	S	0.25	S	S	<=0.5	S	4	S	<=0.12	S
AUSMDU00037447	SRR23726240	SRP426086	PRJNA857543	SAMN33606936	Blood	invasive	invasive	2018	2018-08-15	1981-04-14	2062	17	37	vaccine_serotype	vaccine_serotype	19A	Unknown	unknown	0	0	0	0	0					Unknown		Unknown	<=2	S	<=0.25	S	<=0.5	S	S	<=0.12	S	S	0.25	S	S	<=0.5	S	2	S	<=0.12	S
AUSMDU00037463	SRR23726239	SRP426086	PRJNA857543	SAMN33606937	Blood	invasive	invasive	2018	2018-08-22	1981-11-11	2062	17	36	vaccine_serotype	vaccine_serotype	19A	Unknown	unknown	0	0	0	0	0					Unknown		Unknown	<=2	S	<=0.25	S	<=0.5	S	S	<=0.12	S	S	0.25	S	S	<=0.5	S	2	S	<=0.12	S
AUSMDU00028998	SRR23726228	SRP426086	PRJNA857543	SAMN33606947	Blood	invasive	invasive	2019	2019-02-28	1989-05-04	2062	17	29	vaccine_serotype	vaccine_serotype	19A	Unknown	unknown	0	0	0	0	0					Unknown		Unknown	<=2	S	<=0.25	S	<=0.5	S	S	<=0.12	S	S	0.25	S	S	<=0.5	S	4	S	<=0.12	S
AUSMDU00028597	SRR23726312	SRP426086	PRJNA857543	SAMN33606949	Blood	invasive	invasive	2019	2019-04-27	1929-12-09	2062	17	89	vaccine_serotype	vaccine_serotype	19A	Not vaccinated	0	0	0	0	0	0					Not vaccinated		Not vaccinated	<=2	S	<=0.25	S	<=0.5	S	S	<=0.12	S	S	0.25	S	S	<=0.5	S	4	S	<=0.12	S
AUSMDU00057384	SRR23726075	SRP426086	PRJNA857543	SAMN33606975	Blood	invasive	invasive	2021	2021-02-26	1967-02-17	2062	17	54	vaccine_serotype	vaccine_serotype	19A	Unknown	unknown	0	0	0	0	0					Unknown		Unknown	<=2	S	NA	NA	<=0.5	S	S	<=0.12	S	S	0.25	S	S	<=0.5	S	4	S	<=0.12	S
AUSMDU00058985	SRR23726073	SRP426086	PRJNA857543	SAMN33606977	Blood	invasive	invasive	2021	2021-03-28	1950-09-11	2062	17	70	vaccine_serotype	vaccine_serotype	19A	Not vaccinated	0	0	0	0	0	0					Not vaccinated		Not vaccinated	<=2	S	NA	NA	<=0.5	S	S	<=0.12	S	S	0.25	S	S	<=0.5	S	4	S	<=0.12	S
AUSMDU00064118	SRR23725948	SRP426086	PRJNA857543	SAMN33606982	Blood	invasive	invasive	2021	2021-08-11	1947-10-15	2062	17	73	vaccine_serotype	vaccine_serotype	19A	Unknown	unknown	0	0	0	0	0					Unknown		Unknown	<=2	S	<=0.25	S	<=0.5	S	S	<=0.12	S	S	0.25	S	S	<=0.5	S	4	S	<=0.12	S
AUSMDU00046475	SRR23725665	SRP426086	PRJNA857543	SAMN33607060	Blood	invasive	invasive	2020	2020-05-26	2019-05-31	2062	17	0	vaccine_serotype	vaccine_serotype	19A	Vaccinated	2	0	0	2	0	0			2_covered_13v		vaccine_covered	2_covered_13v	Secondary dose (13v)	<=2	S	<=0.25	S	<=0.5	S	S	<=0.12	S	S	<=0.12	S	S	<=0.5	S	4	S	<=0.12	S
AUSMDU00037459	SRR23725575	SRP426086	PRJNA857543	SAMN33607123	Blood	invasive	invasive	2018	2018-08-22	1925-08-12	2062	17	93	vaccine_serotype	vaccine_serotype	19A	Vaccinated	2	2	0	0	0	0	2_covered_23v				vaccine_covered	2_covered_23v	Secondary dose (23v)	<=2	S	<=0.25	S	<=0.5	S	S	0.25	S	S	0.25	S	S	<=0.5	S	4	S	<=0.12	S
AUSMDU00038683	SRR23725566	SRP426086	PRJNA857543	SAMN33607131	Blood	invasive	invasive	2019	2019-11-29	1954-12-07	2062	17	65	vaccine_serotype	vaccine_serotype	19A	Vaccinated	2	2	0	0	0	0	2_covered_23v				vaccine_covered	2_covered_23v	Secondary dose (23v)	<=2	S	<=0.25	S	<=0.5	S	S	<=0.12	S	S	0.25	S	S	<=0.5	S	4	S	<=0.12	S
AUSMDU00059210	SRR23725521	SRP426086	PRJNA857543	SAMN33607258	Blood	invasive	invasive	2021	2021-04-04	2016-08-03	2062	17	4	vaccine_serotype	vaccine_serotype	19A	Vaccinated	3	0	0	3	0	0			3_covered_13v		vaccine_covered	3_covered_13v	Fully vaccinated	<=2	S	NA	NA	<=0.5	S	S	<=0.12	S	S	0.25	S	S	<=0.5	S	4	S	<=0.12	S
AUSMDU00060943	SRR23727526	SRP426086	PRJNA857543	SAMN33606284	Swab	invasive	invasive	2021	2021-05-25	1954-05-21	2068	36	67	non_vaccine_serotype	add-23v-PPV	10A	Vaccinated	1	1	0	0	0	0	1_covered_23v				vaccine_covered	1_covered_23v	Primary dose (23v)	NA	NA	NA	NA	<=0.5	S	S	<=0.12	S	S	<=0.12	S	S	<=0.5	S	4	S	<=0.12	S
AUSMDU00055638	SRR23727638	SRP426086	PRJNA857543	SAMN33606290	Blood	invasive	invasive	2021	2021-01-06	1947-02-25	2068	36	73	non_vaccine_serotype	add-23v-PPV	10A	Unknown	unknown	0	0	0	0	0					Unknown		Unknown	NA	NA	NA	NA	<=0.5	S	S	<=0.12	S	S	<=0.12	S	S	<=0.5	S	4	S	<=0.12	S
AUSMDU00060508	SRR23727497	SRP426086	PRJNA857543	SAMN33606292	Blood	invasive	invasive	2021	2021-05-09	1959-07-24	2068	36	61	non_vaccine_serotype	add-23v-PPV	10A	Unknown	unknown	0	0	0	0	0					Unknown		Unknown	NA	NA	NA	NA	<=0.5	S	S	<=0.12	S	S	<=0.12	S	S	<=0.5	S	2	S	<=0.12	S
AUSMDU00060633	SRR23727370	SRP426086	PRJNA857543	SAMN33606340	Blood	invasive	invasive	2021	2021-05-15	2020-03-05	2068	36	1	non_vaccine_serotype	add-23v-PPV	10A	Vaccinated	3	0	0	3	0	0			3_notcovered_13v		not_covered	3_notcovered_13v	Serotype not covered	NA	NA	NA	NA	<=0.5	S	S	<=0.12	S	S	<=0.12	S	S	<=0.5	S	4	S	<=0.12	S
AUSMDU00060576	SRR23727369	SRP426086	PRJNA857543	SAMN33606341	Blood	invasive	invasive	2021	2021-05-16	2020-03-04	2068	36	1	non_vaccine_serotype	add-23v-PPV	10A	Vaccinated	3	0	0	3	0	0			3_notcovered_13v		not_covered	3_notcovered_13v	Serotype not covered	NA	NA	NA	NA	<=0.5	S	S	<=0.12	S	S	<=0.12	S	S	<=0.5	S	4	S	<=0.12	S
AUSMDU00021906	SRR23726170	SRP426086	PRJNA857543	SAMN33606643	Blood	invasive	invasive	2018	2018-11-02	2018-01-25	2068	36	0	non_vaccine_serotype	add-23v-PPV	10A	Vaccinated	1	0	0	1	0	0			1_notcovered_13v		not_covered	1_notcovered_13v	Serotype not covered	<=2	S	<=0.25	S	<=0.5	S	S	<=0.12	S	S	<=0.12	S	S	<=0.5	S	<=1	S	<=0.12	S
AUSMDU00026649	SRR23726172	SRP426086	PRJNA857543	SAMN33606645	Blood	invasive	invasive	2019	2019-03-11	2003-03-17	2068	36	15	non_vaccine_serotype	add-23v-PPV	10A	Vaccinated	1	0	1	0	0	0		1_notcovered_7v			not_covered	1_notcovered_7v	Serotype not covered	<=2	S	<=0.25	S	<=0.5	S	S	<=0.12	S	S	<=0.12	S	S	<=0.5	S	<=1	S	<=0.12	S
AUSMDU00054994	SRR23726174	SRP426086	PRJNA857543	SAMN33606647	Blood	invasive	invasive	2020	2020-12-17	1950-04-23	2068	36	70	non_vaccine_serotype	add-23v-PPV	10A	Vaccinated	1	0	0	1	0	0			1_notcovered_13v		not_covered	1_notcovered_13v	Serotype not covered	<=2	S	<=0.25	S	<=0.5	S	S	<=0.12	S	S	<=0.12	S	S	<=0.5	S	4	S	<=0.12	S
AUSMDU00037453	SRR23726008	SRP426086	PRJNA857543	SAMN33606774	Blood	invasive	invasive	2018	2018-08-17	1949-04-18	2068	36	69	non_vaccine_serotype	add-23v-PPV	10A	Not vaccinated	0	0	0	0	0	0					Not vaccinated		Not vaccinated	<=2	S	<=0.25	S	<=0.5	S	S	<=0.12	S	S	<=0.12	S	S	<=0.5	S	2	S	<=0.12	S
AUSMDU00053509	SRR23726004	SRP426086	PRJNA857543	SAMN33606779	Blood	invasive	invasive	2020	2020-11-08	1967-01-04	2068	36	53	non_vaccine_serotype	add-23v-PPV	10A	Unknown	unknown	0	0	0	0	0					Unknown		Unknown	<=2	S	<=0.25	S	<=0.5	S	S	<=0.12	S	S	<=0.12	S	S	<=0.5	S	4	S	<=0.12	S
AUSMDU00029441	SRR23725715	SRP426086	PRJNA857543	SAMN33607112	Blood	invasive	invasive	2019	2019-05-15	1950-01-01	2068	36	69	non_vaccine_serotype	add-23v-PPV	10A	Vaccinated	2	2	0	0	0	0	2_covered_23v				vaccine_covered	2_covered_23v	Secondary dose (23v)	<=2	S	<=0.25	S	<=0.5	S	S	<=0.12	S	S	<=0.12	S	S	<=0.5	S	<=1	S	<=0.12	S
AUSMDU00048385	SRR23725783	SRP426086	PRJNA857543	SAMN33607336	Blood	invasive	invasive	2020	2020-07-17	2020-04-01	2068	36	0	non_vaccine_serotype	add-23v-PPV	10A	Vaccinated	4	0	0	4	0	0			4_notcovered_13v		not_covered	4_notcovered_13v	Serotype not covered	<=2	S	<=0.25	S	<=0.5	S	S	<=0.12	S	S	<=0.12	S	S	<=0.5	S	2	S	<=0.12	S
AUSMDU00053920	SRR23725781	SRP426086	PRJNA857543	SAMN33607338	Blood	invasive	invasive	2020	2020-11-16	2019-12-25	2068	36	0	non_vaccine_serotype	add-23v-PPV	10A	Vaccinated	4	0	0	4	0	0			4_notcovered_13v		not_covered	4_notcovered_13v	Serotype not covered	<=2	S	<=0.25	S	<=0.5	S	S	<=0.12	S	S	<=0.12	S	S	<=0.5	S	4	S	<=0.12	S
AUSMDU00068062	SRR23725618	SRP426086	PRJNA857543	SAMN33607368	Blood	invasive	invasive	2022	2022-02-09	1937-09-26	2068	36	85.0849	non_vaccine_serotype	add-23v-PPV	10A	Unknown	unknown	0	0	0	0	0					Unknown		Unknown	<=2	S	<=0.25	S	<=0.5	S	S	<=0.12	S	S	<=0.12	S	S	<=0.5	S	4	S	<=0.12	S
AUSMDU00070922	SRR23725848	SRP426086	PRJNA857543	SAMN33607421	Blood	invasive	invasive	2022	2022-05-05	2019-03-23	2068	36	3.54247	non_vaccine_serotype	add-23v-PPV	10A	Unknown	unknown	0	0	0	0	0					Unknown		Unknown	<=2	S	<=0.25	S	<=0.5	S	S	<=0.12	S	S	<=0.12	S	S	<=0.5	S	2	S	<=0.12	S
AUSMDU00071393	SRR23725771	SRP426086	PRJNA857543	SAMN33607433	Blood	invasive	invasive	2022	2022-05-20	1963-04-27	2068	36	59.4849	non_vaccine_serotype	add-23v-PPV	10A	Unknown	unknown	0	0	0	0	0					Unknown		Unknown	<=2	S	<=0.25	S	<=0.5	S	S	<=0.12	S	S	<=0.12	S	S	<=0.5	S	2	S	<=0.12	S
AUSMDU00073476	SRR23725823	SRP426086	PRJNA857543	SAMN33607501	Blood	invasive	invasive	2022	2022-06-30	1963-10-19	2068	36	59.0055	non_vaccine_serotype	add-23v-PPV	10A	Unknown	unknown	0	0	0	0	0					Unknown		Unknown	<=2	S	<=0.25	S	<=0.5	S	S	<=0.12	S	S	<=0.12	S	S	<=0.5	S	4	S	<=0.12	S
AUSMDU00032670	SRR23725862	SRP426086	PRJNA857543	SAMN33606801	Blood	invasive	invasive	2019	2019-07-31	1956-04-03	2220	4	63	non_vaccine_serotype	add-23v-PPV	15B	Vaccinated	1	1	0	0	0	0	1_covered_23v				vaccine_covered	1_covered_23v	Primary dose (23v)	<=2	S	<=0.25	S	<=0.5	S	S	<=0.12	S	S	<=0.12	S	S	<=0.5	S	2	S	<=0.12	S
AUSMDU00037476	SRR23726286	SRP426086	PRJNA857543	SAMN33607037	Blood	invasive	invasive	2018	2018-11-07	1974-05-04	2223	3	44	non_vaccine_serotype	non_vaccine_serotype	33A/33F	Vaccinated	1	1	0	0	0	0	1_notcovered_23v				not_covered	1_notcovered_23v	Serotype not covered	<=2	S	<=0.25	S	<=0.5	S	S	<=0.12	S	S	<=0.12	S	S	<=0.5	S	2	S	<=0.12	S
AUSMDU00042451	SRR23725793	SRP426086	PRJNA857543	SAMN33607327	Blood	invasive	invasive	2020	2020-02-22	1961-06-26	2223	3	58	non_vaccine_serotype	add-23v-PPV	33F	Not vaccinated	0	0	0	0	0	0					Not vaccinated		Not vaccinated	<=2	S	<=0.25	S	<=0.5	S	S	<=0.12	S	S	<=0.12	S	S	<=0.5	S	4	S	<=0.12	S
AUSMDU00032485	SRR23726225	SRP426086	PRJNA857543	SAMN33606951	Blood	invasive	invasive	2019	2019-07-28	1958-08-08	2345	5	61	vaccine_serotype	vaccine_serotype	19A	Unknown	unknown	0	0	0	0	0					Unknown		Unknown	<=2	S	<=0.25	S	<=0.5	S	S	0.5	S	S	0.5	S	S	2	I	2	S	<=0.12	S
AUSMDU00032681	SRR23726223	SRP426086	PRJNA857543	SAMN33606952	Blood	invasive	invasive	2019	2019-08-01	1980-04-22	2345	5	39	vaccine_serotype	vaccine_serotype	19A	Unknown	unknown	0	0	0	0	0					Unknown		Unknown	<=2	S	<=0.25	S	<=0.5	S	S	0.5	S	S	0.5	S	S	2	I	4	S	<=0.12	S
AUSMDU00061468	SRR23725518	SRP426086	PRJNA857543	SAMN33607260	Blood	invasive	invasive	2021		2019-02-21	2345	5		vaccine_serotype	vaccine_serotype	19A	Vaccinated	3	0	0	3	0	0			3_covered_13v		vaccine_covered	3_covered_13v	Fully vaccinated	<=2	S	NA	NA	<=0.5	S	S	0.5	S	S	0.5	S	S	2	I	4	S	<=0.12	S
AUSMDU00060772	SRR23725673	SRP426086	PRJNA857543	SAMN33607233	Blood	invasive	invasive	2021	2021-05-21	2020-09-28	2355	10	0	non_vaccine_serotype	non_vaccine_serotype	07B/07C/40	Vaccinated	3	0	0	3	0	0			3_notcovered_13v		not_covered	3_notcovered_13v	Serotype not covered	<=2	S	NA	NA	<=0.5	S	S	0.25	S	S	0.5	S	S	<=0.5	S	8	R	>1	R
AUSMDU00027253	SRR23726084	SRP426086	PRJNA857543	SAMN33606967	Blood	invasive	invasive	2019	2019-03-24	1957-04-29	2372	5	61	non_vaccine_serotype	non_vaccine_serotype	23B1	Vaccinated	1	1	0	0	0	0	1_notcovered_23v				not_covered	1_notcovered_23v	Serotype not covered	<=2	S	<=0.25	S	<=0.5	S	S	0.5	S	S	2	R	I	4	R	2	S	<=0.12	S
AUSMDU00059294	SRR23725953	SRP426086	PRJNA857543	SAMN33606998	Blood	invasive	invasive	2021	2021-04-07	1945-01-18	2372	5	76	non_vaccine_serotype	non_vaccine_serotype	23B1	Vaccinated	1	0	0	1	0	0			1_notcovered_13v		not_covered	1_notcovered_13v	Serotype not covered	<=2	S	NA	NA	1	I	S	0.5	S	S	1	I	S	4	R	4	S	<=0.12	S
AUSMDU00037280	SRR23725669	SRP426086	PRJNA857543	SAMN33607237	Blood	invasive	invasive	2018	2018-07-27	1956-08-29	2372	5	61	non_vaccine_serotype	non_vaccine_serotype	23B1	Unknown	unknown	0	0	0	0	0					Unknown		Unknown	<=2	S	<=0.25	S	1	I	S	1	I	S	1	I	S	4	R	4	S	<=0.12	S
AUSMDU00037306	SRR23725668	SRP426086	PRJNA857543	SAMN33607238	Blood	invasive	invasive	2018	2018-08-09	1953-11-01	2372	5	64	non_vaccine_serotype	non_vaccine_serotype	23B1	Unknown	unknown	0	0	0	0	0					Unknown		Unknown	<=2	S	<=0.25	S	1	I	S	0.5	S	S	1	I	S	4	R	4	S	<=0.12	S
AUSMDU00048476	SRR23725649	SRP426086	PRJNA857543	SAMN33607254	Blood	invasive	invasive	2020	2020-07-29	1960-09-20	2372	5	59	non_vaccine_serotype	non_vaccine_serotype	23B1	Not vaccinated	0	0	0	0	0	0					Not vaccinated		Not vaccinated	<=2	S	<=0.25	S	1	I	S	0.5	S	S	1	I	S	2	I	4	S	<=0.12	S
AUSMDU00067260	SRR23725523	SRP426086	PRJNA857543	SAMN33607256	Blood	invasive	invasive	2020	2020-11-28	1989-10-28	2372	5	31	non_vaccine_serotype	non_vaccine_serotype	23B1	Unknown	unknown	0	0	0	0	0					Unknown		Unknown	<=2	S	<=0.25	S	1	I	S	0.5	S	S	1	I	S	2	I	4	S	<=0.12	S
AUSMDU00058204	SRR23725520	SRP426086	PRJNA857543	SAMN33607259	Blood	invasive	invasive	2021	2021-03-15	1953-03-14	2372	5	68	non_vaccine_serotype	non_vaccine_serotype	23B1	Not vaccinated	0	0	0	0	0	0					Not vaccinated		Not vaccinated	<=2	S	NA	NA	1	I	S	1	I	S	1	I	S	4	R	4	S	<=0.12	S
AUSMDU00023093	SRR23725398	SRP426086	PRJNA857543	SAMN33607309	Blood	invasive	invasive	2018	2018-11-30	2013-08-01	2372	5	5	non_vaccine_serotype	non_vaccine_serotype	23B1	Vaccinated	3	0	0	3	0	0			3_notcovered_13v		not_covered	3_notcovered_13v	Serotype not covered	<=2	S	<=0.25	S	1	I	S	1	I	S	1	I	S	2	I	4	S	<=0.12	S
AUSMDU00024531	SRR23725396	SRP426086	PRJNA857543	SAMN33607310	Blood	invasive	invasive	2019	2019-01-07	2012-09-14	2372	5	6	non_vaccine_serotype	non_vaccine_serotype	23B1	Vaccinated	3	0	0	3	0	0			3_notcovered_13v		not_covered	3_notcovered_13v	Serotype not covered	<=2	S	<=0.25	S	<=0.5	S	S	0.5	S	S	1	I	S	2	I	2	S	<=0.12	S
AUSMDU00046152	SRR23725806	SRP426086	PRJNA857543	SAMN33607312	Blood	invasive	invasive	2020	2020-05-13	2017-09-20	2372	5	2	non_vaccine_serotype	non_vaccine_serotype	23B1	Vaccinated	3	0	0	3	0	0			3_notcovered_13v		not_covered	3_notcovered_13v	Serotype not covered	<=2	S	<=0.25	S	1	I	S	0.5	S	S	1	I	S	2	I	4	S	<=0.12	S
AUSMDU00066361	SRR23725802	SRP426086	PRJNA857543	SAMN33607317	Blood	invasive	invasive	2021	2021-11-19	2016-05-01	2372	5	5	non_vaccine_serotype	non_vaccine_serotype	23B1	Vaccinated	3	0	0	3	0	0			3_notcovered_13v		not_covered	3_notcovered_13v	Serotype not covered	<=2	S	<=0.25	S	<=0.5	S	S	0.5	S	S	1	I	S	2	I	4	S	<=0.12	S
AUSMDU00072831	SRR23725590	SRP426086	PRJNA857543	SAMN33607481	Blood	invasive	invasive	2022	2022-06-15	1961-07-30	2372	5	61.2274	non_vaccine_serotype	non_vaccine_serotype	23B1	Unknown	unknown	0	0	0	0	0					Unknown		Unknown	<=2	S	<=0.25	S	1	I	S	0.5	S	S	1	I	S	4	R	4	S	<=0.12	S
AUSMDU00072952	SRR23725588	SRP426086	PRJNA857543	SAMN33607483	Blood	invasive	invasive	2022	2022-06-18	1957-05-14	2606	518	65.4411	non_vaccine_serotype	add-23v-PPV	15B	Unknown	unknown	0	0	0	0	0					Unknown		Unknown	<=2	S	<=0.25	S	<=0.5	S	S	<=0.12	S	S	<=0.12	S	S	<=0.5	S	4	S	<=0.12	S
AUSMDU00060046	SRR23727636	SRP426086	PRJNA857543	SAMN33606250	Blood	invasive	invasive	2021	2021-04-24	1954-11-12	2759	162	66	vaccine_serotype	vaccine_serotype	4	Vaccinated	1	0	0	1	0	0			1_covered_13v		vaccine_covered	1_covered_13v	Primary dose (13v)	NA	NA	NA	NA	<=0.5	S	S	<=0.12	S	S	<=0.12	S	S	<=0.5	S	4	S	>1	R
AUSMDU00049049	SRR23725939	SRP426086	PRJNA857543	SAMN33606589	Blood	invasive	invasive	2020	2020-08-18	1959-03-16	2927	11	61	non_vaccine_serotype	non_vaccine_serotype	21	Unknown	unknown	0	0	0	0	0					Unknown		Unknown	<=2	S	<=0.25	S	<=0.5	S	S	<=0.12	S	S	0.25	S	S	<=0.5	S	4	S	<=0.12	S
AUSMDU00036751	SRR23725854	SRP426086	PRJNA857543	SAMN33606808	Blood	invasive	invasive	2018	2018-07-14	1982-06-29	3111	932	36	vaccine_serotype	vaccine_serotype	19A	Vaccinated	1	1	0	0	0	0	1_covered_23v				vaccine_covered	1_covered_23v	Primary dose (23v)	<=2	S	>2	R	<=0.5	S	S	0.5	S	S	0.5	S	S	2	I	4	S	>1	R
AUSMDU00067271	SRR23726254	SRP426086	PRJNA857543	SAMN33606839	Blood	invasive	invasive	2021	2021-09-23	1957-12-30	3111	932	63	vaccine_serotype	vaccine_serotype	19A	Vaccinated	1	1	0	0	0	0	1_covered_23v				vaccine_covered	1_covered_23v	Primary dose (23v)	<=2	S	>2	R	<=0.5	S	S	0.25	S	S	0.5	S	S	2	I	4	S	>1	R
AUSMDU00055378	SRR23726077	SRP426086	PRJNA857543	SAMN33606973	Blood	invasive	invasive	2020	2020-12-30	1959-07-08	3111	932	61	vaccine_serotype	vaccine_serotype	19A	Not vaccinated	0	0	0	0	0	0					Not vaccinated		Not vaccinated	<=2	S	>2	R	<=0.5	S	S	0.25	S	S	0.5	S	S	2	I	4	S	>1	R
AUSMDU00067578	SRR23725630	SRP426086	PRJNA857543	SAMN33607358	Blood	invasive	invasive	2022	2022-01-13	1944-10-10	3111	932	78.0411	vaccine_serotype	vaccine_serotype	19A	Unknown	unknown	0	0	0	0	0					Unknown		Unknown	<=2	S	>2	R	<=0.5	S	S	<=0.12	S	S	0.5	S	S	1	S	4	S	>1	R
AUSMDU00070924	SRR23725846	SRP426086	PRJNA857543	SAMN33607423	Blood	invasive	invasive	2022	2022-05-05	1942-05-14	3111	932	80.4521	vaccine_serotype	vaccine_serotype	19A	Unknown	unknown	0	0	0	0	0					Unknown		Unknown	<=2	S	>2	R	<=0.5	S	S	0.25	S	S	0.5	S	S	2	I	4	S	>1	R
AUSMDU00023596	SRR23726263	SRP426086	PRJNA857543	SAMN33606831	Blood	invasive	invasive	2018	2018-12-08	1977-11-29	3377	26	41	non_vaccine_serotype	add-23v-PPV	12F	Unknown	unknown	0	0	0	0	0					Unknown		Unknown	<=2	S	>2	R	<=0.5	S	S	<=0.12	S	S	<=0.12	S	S	<=0.5	S	4	S	>1	R
AUSMDU00051555	SRR23726120	SRP426086	PRJNA857543	SAMN33606847	Blood	invasive	invasive	2020	2020-09-21	1959-10-28	3377	26	60	non_vaccine_serotype	add-23v-PPV	12F	Unknown	unknown	0	0	0	0	0					Unknown		Unknown	<=2	S	>2	R	<=0.5	S	S	<=0.12	S	S	<=0.12	S	S	<=0.5	S	4	S	>1	R
AUSMDU00053838	SRR23725991	SRP426086	PRJNA857543	SAMN33606873	Blood	invasive	invasive	2020	2020-11-18	1923-05-29	3811	6	97	non_vaccine_serotype	non_vaccine_serotype	15A	Unknown	unknown	0	0	0	0	0					Unknown		Unknown	<=2	S	<=0.25	S	<=0.5	S	S	<=0.12	S	S	<=0.12	S	S	<=0.5	S	<=1	S	<=0.12	S
AUSMDU00044407	SRR23725720	SRP426086	PRJNA857543	SAMN33607108	Blood	invasive	invasive	2020	2020-03-16	2018-04-27	3811	6	1	non_vaccine_serotype	non_vaccine_serotype	15A/15B	Vaccinated	2	0	0	2	0	0			2_notcovered_13v		not_covered	2_notcovered_13v	Serotype not covered	<=2	S	<=0.25	S	<=0.5	S	S	<=0.12	S	S	<=0.12	S	S	<=0.5	S	2	S	<=0.12	S
AUSMDU00068997	SRR23725477	SRP426086	PRJNA857543	SAMN33607383	Blood	invasive	invasive	2022	2022-03-11	1958-05-25	3811	6	64.411	non_vaccine_serotype	non_vaccine_serotype	15A	Unknown	unknown	0	0	0	0	0					Unknown		Unknown	<=2	S	<=0.25	S	<=0.5	S	S	<=0.12	S	S	<=0.12	S	S	<=0.5	S	4	S	<=0.12	S
AUSMDU00072086	SRR23725762	SRP426086	PRJNA857543	SAMN33607440	Blood	invasive	invasive	2022	2022-05-26	2021-04-12	3811	6	1.48493	non_vaccine_serotype	non_vaccine_serotype	15A	Unknown	unknown	0	0	0	0	0					Unknown		Unknown	<=2	S	<=0.25	S	<=0.5	S	S	<=0.12	S	S	<=0.12	S	S	<=0.5	S	4	S	<=0.12	S
AUSMDU00055496	SRR23727639	SRP426086	PRJNA857543	SAMN33606268	Blood	invasive	invasive	2021	2021-01-01	1974-03-20	4202	98	46	non_vaccine_serotype	add-23v-PPV	8	Unknown	unknown	0	0	0	0	0					Unknown		Unknown	NA	NA	NA	NA	<=0.5	S	S	<=0.12	S	S	<=0.12	S	S	<=0.5	S	4	S	<=0.12	S
AUSMDU00030233	SRR23726206	SRP426086	PRJNA857543	SAMN33606548	Blood	invasive	invasive	2019	2019-06-03	1973-10-25	4202	98	45	non_vaccine_serotype	add-23v-PPV	8	Not vaccinated	0	0	0	0	0	0					Not vaccinated		Not vaccinated	<=2	S	<=0.25	S	<=0.5	S	S	<=0.12	S	S	<=0.12	S	S	<=0.5	S	<=1	S	<=0.12	S
AUSMDU00032323	SRR23726155	SRP426086	PRJNA857543	SAMN33606553	Blood	invasive	invasive	2019	2019-07-27	1989-10-24	4202	98	29	non_vaccine_serotype	add-23v-PPV	8	Unknown	unknown	0	0	0	0	0					Unknown		Unknown	<=2	S	<=0.25	S	<=0.5	S	S	<=0.12	S	S	<=0.12	S	S	<=0.5	S	4	S	<=0.12	S
AUSMDU00070052	SRR23725394	SRP426086	PRJNA857543	SAMN33607401	Blood	invasive	invasive	2022	2022-04-10	1977-05-17	4216	224	45.4192	non_vaccine_serotype	add-23v-PPV	8	Unknown	unknown	0	0	0	0	0					Unknown		Unknown	<=2	S	<=0.25	S	<=0.5	S	S	<=0.12	S	S	<=0.12	S	S	<=0.5	S	2	S	<=0.12	S
AUSMDU00059084	SRR23727628	SRP426086	PRJNA857543	SAMN33606279	Blood	invasive	invasive	2021	2021-04-02	1959-05-22	4237	76	61	non_vaccine_serotype	non_vaccine_serotype	06C	Unknown	unknown	0	0	0	0	0					Unknown		Unknown	NA	NA	NA	NA	<=0.5	S	S	<=0.12	S	S	<=0.12	S	S	<=0.5	S	4	S	<=0.12	S
AUSMDU00058694	SRR23727382	SRP426086	PRJNA857543	SAMN33606329	Other	invasive	invasive	2021	2021-03-19	2020-05-18	4237	76	0	non_vaccine_serotype	non_vaccine_serotype	06C	Vaccinated	2	0	0	0	0	2					Unknown		Unknown	NA	NA	NA	NA	<=0.5	S	S	<=0.12	S	S	<=0.12	S	S	<=0.5	S	4	S	<=0.12	S
AUSMDU00024004	SRR23726011	SRP426086	PRJNA857543	SAMN33606565	Blood	invasive	invasive	2018	2018-12-19	1955-01-15	4237	76	63	non_vaccine_serotype	non_vaccine_serotype	06C	Vaccinated	1	1	0	0	0	0	1_notcovered_23v				not_covered	1_notcovered_23v	Serotype not covered	<=2	S	<=0.25	S	<=0.5	S	S	<=0.12	S	S	<=0.12	S	S	<=0.5	S	2	S	<=0.12	S
AUSMDU00031167	SRR23725861	SRP426086	PRJNA857543	SAMN33606568	Blood	invasive	invasive	2019	2019-06-27	1948-09-08	4237	76	70	non_vaccine_serotype	non_vaccine_serotype	06C	Vaccinated	1	1	0	0	0	0	1_notcovered_23v				not_covered	1_notcovered_23v	Serotype not covered	<=2	S	<=0.25	S	<=0.5	S	S	<=0.12	S	S	<=0.12	S	S	<=0.5	S	2	S	<=0.12	S
AUSMDU00034729	SRR23725983	SRP426086	PRJNA857543	SAMN33606576	Blood	invasive	invasive	2019	2019-08-20	1939-01-25	4237	76	80	non_vaccine_serotype	non_vaccine_serotype	06C	Vaccinated	1	1	0	0	0	0	1_notcovered_23v				not_covered	1_notcovered_23v	Serotype not covered	<=2	S	<=0.25	S	<=0.5	S	S	<=0.12	S	S	<=0.12	S	S	<=0.5	S	<=1	S	<=0.12	S
AUSMDU00047957	SRR23726235	SRP426086	PRJNA857543	SAMN33606580	Blood	invasive	invasive	2020	2020-07-09	10612	4237	76	91	non_vaccine_serotype	non_vaccine_serotype	06C	Vaccinated	1	0	0	1	0	0			1_notcovered_13v		not_covered	1_notcovered_13v	Serotype not covered	<=2	S	<=0.25	S	<=0.5	S	S	<=0.12	S	S	<=0.12	S	S	<=0.5	S	4	S	<=0.12	S
AUSMDU00036764	SRR23725928	SRP426086	PRJNA857543	SAMN33606619	Blood	invasive	invasive	2018	2018-07-20	13399	4237	76	81	non_vaccine_serotype	non_vaccine_serotype	06C	Not vaccinated	0	0	0	0	0	0					Not vaccinated		Not vaccinated	<=2	S	<=0.25	S	<=0.5	S	S	<=0.12	S	S	<=0.12	S	S	<=0.5	S	2	S	<=0.12	S
AUSMDU00037852	SRR23726173	SRP426086	PRJNA857543	SAMN33606646	Blood	invasive	invasive	2019	2019-11-05	27368	4237	76	44	non_vaccine_serotype	non_vaccine_serotype	06C	Unknown	unknown	0	0	0	0	0					Unknown		Unknown	<=2	S	<=0.25	S	<=0.5	S	S	<=0.12	S	S	<=0.12	S	S	<=0.5	S	2	S	<=0.12	S
AUSMDU00038917	SRR23726175	SRP426086	PRJNA857543	SAMN33606648	Blood	invasive	invasive	2019	2019-12-04	13406	4237	76	83	non_vaccine_serotype	non_vaccine_serotype	06C	Not vaccinated	0	0	0	0	0	0					Not vaccinated		Not vaccinated	<=2	S	<=0.25	S	<=0.5	S	S	<=0.12	S	S	<=0.12	S	S	<=0.5	S	4	S	<=0.12	S
AUSMDU00040375	SRR23726051	SRP426086	PRJNA857543	SAMN33606651	Blood	invasive	invasive	2020	2020-01-09	10727	4237	76	90	non_vaccine_serotype	non_vaccine_serotype	06C	Unknown	unknown	0	0	0	0	0					Unknown		Unknown	<=2	S	<=0.25	S	<=0.5	S	S	<=0.12	S	S	<=0.12	S	S	<=0.5	S	4	S	<=0.12	S
AUSMDU00020511	SRR23725385	SRP426086	PRJNA857543	SAMN33607075	Blood	invasive	invasive	2018	2018-09-29	1952-08-12	4237	76	66	non_vaccine_serotype	non_vaccine_serotype	06C	Vaccinated	2	2	0	0	0	0	2_notcovered_23v				not_covered	2_notcovered_23v	Serotype not covered	<=2	S	<=0.25	S	<=0.5	S	S	<=0.12	S	S	<=0.12	S	S	<=0.5	S	<=1	S	<=0.12	S
AUSMDU00021878	SRR23725460	SRP426086	PRJNA857543	SAMN33607076	Blood	invasive	invasive	2018	2018-10-29	1934-11-10	4237	76	84	non_vaccine_serotype	non_vaccine_serotype	06C	Vaccinated	2	2	0	0	0	0	2_notcovered_23v				not_covered	2_notcovered_23v	Serotype not covered	<=2	S	<=0.25	S	<=0.5	S	S	<=0.12	S	S	<=0.12	S	S	<=0.5	S	2	S	<=0.12	S
AUSMDU00024248	SRR23725775	SRP426086	PRJNA857543	SAMN33607077	Blood	invasive	invasive	2019	2019-01-01	1928-04-02	4237	76	90	non_vaccine_serotype	non_vaccine_serotype	06C	Vaccinated	2	2	0	0	0	0	2_notcovered_23v				not_covered	2_notcovered_23v	Serotype not covered	<=2	S	<=0.25	S	<=0.5	S	S	<=0.12	S	S	<=0.12	S	S	<=0.5	S	2	S	<=0.12	S
AUSMDU00069708	SRR23725468	SRP426086	PRJNA857543	SAMN33607392	Blood	invasive	invasive	2022	2022-04-01	1948-10-28	4237	76	73.989	non_vaccine_serotype	non_vaccine_serotype	06C	Unknown	unknown	0	0	0	0	0					Unknown		Unknown	<=2	S	<=0.25	S	<=0.5	S	S	<=0.12	S	S	<=0.12	S	S	<=0.5	S	4	S	<=0.12	S
AUSMDU00070335	SRR23725840	SRP426086	PRJNA857543	SAMN33607409	Blood	invasive	invasive	2022	2022-04-21	1931-09-23	4237	76	91.0986	non_vaccine_serotype	non_vaccine_serotype	06C	Unknown	unknown	0	0	0	0	0					Unknown		Unknown	<=2	S	<=0.25	S	<=0.5	S	S	<=0.12	S	S	<=0.12	S	S	<=0.5	S	2	S	<=0.12	S
AUSMDU00031972	SRR23725543	SRP426086	PRJNA857543	SAMN33607165	Blood	invasive	invasive	2019	2019-07-16	1929-06-01	4253	10	90	non_vaccine_serotype	non_vaccine_serotype	23B/23F	Vaccinated	2	2	0	0	0	0	2_notcovered_23v				not_covered	2_notcovered_23v	Serotype not covered	<=2	S	>2	R	<=0.5	S	S	<=0.12	S	S	0.25	S	S	<=0.5	S	4	S	>1	R
AUSMDU00020073	SRR23727368	SRP426086	PRJNA857543	SAMN33606395	Blood	invasive	invasive	2018	2018-09-16	1968-05-07	4909	363	50	vaccine_serotype	vaccine_serotype	3	Not vaccinated	0	0	0	0	0	0					Not vaccinated		Not vaccinated	<=2	S	<=0.25	S	<=0.5	S	S	<=0.12	S	S	<=0.12	S	S	<=0.5	S	2	S	<=0.12	S
AUSMDU00022538	SRR23727610	SRP426086	PRJNA857543	SAMN33606371	Blood	invasive	invasive	2018	2018-11-18	1990-11-29	5002	2	27	vaccine_serotype	vaccine_serotype	1	Unknown	unknown	0	0	0	0	0					Unknown		Unknown	<=2	S	<=0.25	S	<=0.5	S	S	<=0.12	S	S	<=0.12	S	S	<=0.5	S	<=1	S	<=0.12	S
AUSMDU00036761	SRR23726112	SRP426086	PRJNA857543	SAMN33606853	Blood	invasive	invasive	2018	2018-07-16	1939-08-21	5139	11	78	non_vaccine_serotype	non_vaccine_serotype	15A	Not vaccinated	0	0	0	0	0	0					Not vaccinated		Not vaccinated	<=2	S	<=0.25	S	<=0.5	S	S	<=0.12	S	S	<=0.12	S	S	<=0.5	S	<=1	S	<=0.12	S
AUSMDU00042193	SRR23726156	SRP426086	PRJNA857543	SAMN33606652	Blood	invasive	invasive	2020	2020-02-10	1958-04-08	5241	5	61	non_vaccine_serotype	non_vaccine_serotype	06C	Not vaccinated	0	0	0	0	0	0					Not vaccinated		Not vaccinated	<=2	S	<=0.25	S	<=0.5	S	S	<=0.12	S	S	0.25	S	S	<=0.5	S	4	S	<=0.12	S
AUSMDU00062538	SRR23725542	SRP426086	PRJNA857543	SAMN33607164	Blood	invasive	invasive	2021	2021-07-01	1949-05-05	5242	5	72	non_vaccine_serotype	non_vaccine_serotype	23A	Vaccinated	2	1	0	1	0	0	1_notcovered_23v		1_notcovered_13v		not_covered	1_notcovered_23v1_notcovered_13v	Serotype not covered	<=2	S	>2	R	1	I	S	0.5	S	S	0.5	S	S	1	S	4	S	>1	R
AUSMDU00072380	SRR23725615	SRP426086	PRJNA857543	SAMN33607458	Blood	invasive	invasive	2022	2022-06-07	1946-04-09	5242	5	76.5452	non_vaccine_serotype	non_vaccine_serotype	23A	Unknown	unknown	0	0	0	0	0					Unknown		Unknown	<=2	S	2	R	<=0.5	S	S	0.25	S	S	0.5	S	S	1	S	4	S	>1	R
AUSMDU00048724	SRR23726068	SRP426086	PRJNA857543	SAMN33606584	Blood	invasive	invasive	2020	2020-08-11	1937-12-15	5392	184	82	non_vaccine_serotype	non_vaccine_serotype	20	Unknown	unknown	0	0	0	0	0					Unknown		Unknown	<=2	S	>2	R	<=0.5	S	S	<=0.12	S	S	<=0.12	S	S	<=0.5	S	4	S	<=0.12	S
AUSMDU00041145	SRR23725675	SRP426086	PRJNA857543	SAMN33607231	Blood	invasive	invasive	2020	2020-01-31	2017-11-24	5445	37	2	non_vaccine_serotype	non_vaccine_serotype	06D	Vaccinated	3	0	0	3	0	0			3_notcovered_13v		not_covered	3_notcovered_13v	Serotype not covered	<=2	S	<=0.25	S	<=0.5	S	S	<=0.12	S	S	<=0.12	S	S	<=0.5	S	16	R	<=0.12	S
AUSMDU00020630	SRR23726110	SRP426086	PRJNA857543	SAMN33606875	Blood	invasive	invasive	2018	2018-10-04	1954-02-03	5860	19	64	non_vaccine_serotype	add-23v-PPV	22F	Vaccinated	1	1	0	0	0	0	1_covered_23v				vaccine_covered	1_covered_23v	Primary dose (23v)	<=2	S	<=0.25	S	<=0.5	S	S	<=0.12	S	S	<=0.12	S	S	<=0.5	S	2	S	<=0.12	S
AUSMDU00038452	SRR23725968	SRP426086	PRJNA857543	SAMN33606896	Blood	invasive	invasive	2019	2019-11-22	1956-06-27	5860	19	63	non_vaccine_serotype	add-23v-PPV	22F	Vaccinated	1	0	0	1	0	0			1_notcovered_13v		not_covered	1_notcovered_13v	Serotype not covered	<=2	S	<=0.25	S	<=0.5	S	S	<=0.12	S	S	<=0.12	S	S	<=0.5	S	4	S	<=0.12	S
AUSMDU00029284	SRR23725582	SRP426086	PRJNA857543	SAMN33607117	Blood	invasive	invasive	2019	2019-05-12	1924-12-09	5860	19	94	non_vaccine_serotype	add-23v-PPV	22F	Unknown	unknown	0	0	0	0	0					Unknown		Unknown	<=2	S	<=0.25	S	<=0.5	S	S	<=0.12	S	S	<=0.12	S	S	<=0.5	S	2	S	<=0.12	S
AUSMDU00031045	SRR23725571	SRP426086	PRJNA857543	SAMN33607127	Blood	invasive	invasive	2019	2019-06-28	1968-04-25	5860	19	51	non_vaccine_serotype	add-23v-PPV	22F	Not vaccinated	0	0	0	0	0	0					Not vaccinated		Not vaccinated	<=2	S	<=0.25	S	<=0.5	S	S	<=0.12	S	S	<=0.12	S	S	<=0.5	S	2	S	<=0.12	S
AUSMDU00036270	SRR23725699	SRP426086	PRJNA857543	SAMN33607149	Blood	invasive	invasive	2019	2019-10-01	1969-04-30	5860	19	50	non_vaccine_serotype	add-23v-PPV	22F	Not vaccinated	0	0	0	0	0	0					Not vaccinated		Not vaccinated	<=2	S	<=0.25	S	<=0.5	S	S	<=0.12	S	S	<=0.12	S	S	<=0.5	S	2	S	<=0.12	S
AUSMDU00040330	SRR23725692	SRP426086	PRJNA857543	SAMN33607155	Blood	invasive	invasive	2020	2020-01-10	1958-07-18	5860	19	61	non_vaccine_serotype	add-23v-PPV	22F	Not vaccinated	0	0	0	0	0	0					Not vaccinated		Not vaccinated	<=2	S	<=0.25	S	<=0.5	S	S	<=0.12	S	S	<=0.12	S	S	<=0.5	S	2	S	<=0.12	S
AUSMDU00046123	SRR23725685	SRP426086	PRJNA857543	SAMN33607158	Blood	invasive	invasive	2020	2020-03-31	1956-08-24	5860	19	63	non_vaccine_serotype	add-23v-PPV	22F	Unknown	unknown	0	0	0	0	0					Unknown		Unknown	<=2	S	<=0.25	S	<=0.5	S	S	<=0.12	S	S	<=0.12	S	S	<=0.5	S	4	S	<=0.12	S
AUSMDU00064116	SRR23725545	SRP426086	PRJNA857543	SAMN33607167	Blood	invasive	invasive	2021	2021-08-11	1961-02-25	5860	19	60	non_vaccine_serotype	add-23v-PPV	22F	Unknown	unknown	0	0	0	0	0					Unknown		Unknown	<=2	S	<=0.25	S	<=0.5	S	S	<=0.12	S	S	<=0.12	S	S	<=0.5	S	4	S	<=0.12	S
AUSMDU00038728	SRR23726157	SRP426086	PRJNA857543	SAMN33606555	Blood	invasive	invasive	2019	2019-11-24	1962-06-01	6197	277	57	non_vaccine_serotype	add-23v-PPV	8	Not vaccinated	0	0	0	0	0	0					Not vaccinated		Not vaccinated	<=2	S	<=0.25	S	<=0.5	S	S	<=0.12	S	S	<=0.12	S	S	<=0.5	S	2	S	<=0.12	S
AUSMDU00070110	SRR23725387	SRP426086	PRJNA857543	SAMN33607408	Swab	invasive	invasive	2022	2022-04-15	1961-03-06	6279	14	61.6274	vaccine_serotype	vaccine_serotype	06A	Unknown	unknown	0	0	0	0	0					Unknown		Unknown	<=2	S	>2	R	2	R	I	2	R	I	2	R	I	>4	R	4	S	<=0.12	S
AUSMDU00035409	SRR23727319	SRP426086	PRJNA857543	SAMN33606530	Blood	invasive	invasive	2019	2019-09-07	1930-08-04	6352	528	89	vaccine_serotype	vaccine_serotype	4	Not vaccinated	0	0	0	0	0	0					Not vaccinated		Not vaccinated	<=2	S	<=0.25	S	<=0.5	S	S	<=0.12	S	S	<=0.12	S	S	<=0.5	S	4	S	<=0.12	S
AUSMDU00028913	SRR23727254	SRP426086	PRJNA857543	SAMN33606232	Blood	invasive	invasive	2019	2019-05-03	1955-07-07	6359	699	63	non_vaccine_serotype	add-23v-PPV	09N	Vaccinated	1	1	0	0	0	0	1_covered_23v				vaccine_covered	1_covered_23v	Primary dose (23v)	4	I	<=0.25	S	2	R	I	2	R	I	2	R	I	>4	R	2	S	<=0.12	S
AUSMDU00027134	SRR23727276	SRP426086	PRJNA857543	SAMN33606233	Blood	invasive	invasive	2019	2019-03-22	1930-07-21	6359	699	88	non_vaccine_serotype	add-23v-PPV	09N	Not vaccinated	0	0	0	0	0	0					Not vaccinated		Not vaccinated	4	I	<=0.25	S	2	R	I	1	I	S	2	R	I	>4	R	2	S	<=0.12	S
AUSMDU00045102	SRR23727275	SRP426086	PRJNA857543	SAMN33606234	Blood	invasive	invasive	2020	2020-04-11	1968-11-29	6359	699	51	non_vaccine_serotype	add-23v-PPV	09N	Unknown	unknown	0	0	0	0	0					Unknown		Unknown	4	I	<=0.25	S	1	I	S	1	I	S	1	I	S	>4	R	4	S	<=0.12	S
AUSMDU00063025	SRR23727274	SRP426086	PRJNA857543	SAMN33606235	Blood	invasive	invasive	2021	2021-07-12	1992-07-07	6359	699	29	non_vaccine_serotype	add-23v-PPV	09N	Unknown	unknown	0	0	0	0	0					Unknown		Unknown	4	I	<=0.25	S	2	R	I	1	I	S	1	I	S	>4	R	4	S	<=0.12	S
AUSMDU00049081	SRR23727271	SRP426086	PRJNA857543	SAMN33606238	Blood	invasive	invasive	2020	2020-08-21	1936-07-01	6359	699	84	non_vaccine_serotype	non_vaccine_serotype	15C	Not vaccinated	0	0	0	0	0	0					Not vaccinated		Not vaccinated	4	I	<=0.25	S	2	R	I	2	R	I	2	R	I	>4	R	4	S	<=0.12	S
AUSMDU00021378	SRR23726056	SRP426086	PRJNA857543	SAMN33606704	Blood	invasive	invasive	2018	2018-10-21	1959-04-04	6359	699	59	non_vaccine_serotype	add-23v-PPV	09N	Not vaccinated	0	0	0	0	0	0					Not vaccinated		Not vaccinated	<=2	S	<=0.25	S	1	I	S	1	I	S	1	I	S	>4	R	2	S	<=0.12	S
AUSMDU00031413	SRR23726031	SRP426086	PRJNA857543	SAMN33606724	Blood	invasive	invasive	2019	2019-06-30	1959-11-18	6359	699	59	non_vaccine_serotype	add-23v-PPV	09N	Not vaccinated	0	0	0	0	0	0					Not vaccinated		Not vaccinated	<=2	S	<=0.25	S	1	I	S	1	I	S	1	I	S	4	R	4	S	<=0.12	S
AUSMDU00029074	SRR23727333	SRP426086	PRJNA857543	SAMN33606498	Blood	invasive	invasive	2019	2019-05-08	1942-03-12	6805	124	77	non_vaccine_serotype	non_vaccine_serotype	20	Vaccinated	1	1	0	0	0	0	1_notcovered_23v				not_covered	1_notcovered_23v	Serotype not covered	<=2	S	<=0.25	S	<=0.5	S	S	<=0.12	S	S	<=0.12	S	S	<=0.5	S	2	S	<=0.12	S
AUSMDU00036748	SRR23727322	SRP426086	PRJNA857543	SAMN33606527	Blood	invasive	invasive	2018	2018-07-11	1968-10-24	6864	736	49	vaccine_serotype	vaccine_serotype	4	Unknown	unknown	0	0	0	0	0					Unknown		Unknown	<=2	S	<=0.25	S	<=0.5	S	S	<=0.12	S	S	<=0.12	S	S	<=0.5	S	4	S	<=0.12	S
AUSMDU00037286	SRR23726000	SRP426086	PRJNA857543	SAMN33606782	Blood	invasive	invasive	2018	2018-08-01	1989-09-26	6945	334	28	non_vaccine_serotype	add-23v-PPV	12F	Vaccinated	1	1	0	0	0	0	1_covered_23v				vaccine_covered	1_covered_23v	Primary dose (23v)	<=2	S	2	R	<=0.5	S	S	<=0.12	S	S	<=0.12	S	S	<=0.5	S	4	S	>1	R
AUSMDU00035247	SRR23725871	SRP426086	PRJNA857543	SAMN33606792	Blood	invasive	invasive	2019	2019-09-08	1957-05-05	6945	334	62	non_vaccine_serotype	add-23v-PPV	12F	Vaccinated	1	1	0	0	0	0	1_covered_23v				vaccine_covered	1_covered_23v	Primary dose (23v)	<=2	S	2	R	<=0.5	S	S	<=0.12	S	S	<=0.12	S	S	<=0.5	S	<=1	S	<=0.12	S
AUSMDU00037304	SRR23726272	SRP426086	PRJNA857543	SAMN33606822	Blood	invasive	invasive	2018	2018-07-31	1969-04-28	6945	334	49	non_vaccine_serotype	add-23v-PPV	12F	Unknown	unknown	0	0	0	0	0					Unknown		Unknown	<=2	S	2	R	<=0.5	S	S	<=0.12	S	S	<=0.12	S	S	<=0.5	S	<=1	S	>1	R
AUSMDU00028551	SRR23726259	SRP426086	PRJNA857543	SAMN33606834	Blood	invasive	invasive	2019	2019-04-21	1988-06-06	6945	334	30	non_vaccine_serotype	add-23v-PPV	12F	Unknown	unknown	0	0	0	0	0					Unknown		Unknown	<=2	S	>2	R	<=0.5	S	S	<=0.12	S	S	<=0.12	S	S	<=0.5	S	<=1	S	>1	R
AUSMDU00065223	SRR23726325	SRP426086	PRJNA857543	SAMN33606920	Blood	invasive	invasive	2021	2021-09-27	1963-09-29	7438	386	58	non_vaccine_serotype	non_vaccine_serotype	16F	Not vaccinated	0	0	0	0	0	0					Not vaccinated		Not vaccinated	<=2	S	<=0.25	S	<=0.5	S	S	<=0.12	S	S	<=0.12	S	S	1	S	4	S	<=0.12	S
AUSMDU00027562	SRR23727222	SRP426086	PRJNA857543	SAMN33606363	Blood	invasive	invasive	2019	2019-04-03	1947-03-13	7479	132	72	non_vaccine_serotype	non_vaccine_serotype	15B/15C	Unknown	unknown	0	0	0	0	0					Unknown		Unknown	8	R	>2	R	2	R	I	2	R	I	2	R	I	>4	R	4	S	>1	R
AUSMDU00020631	SRR23725906	SRP426086	PRJNA857543	SAMN33606731	Joint aspirate	invasive	invasive	2018	2018-10-02	2017-11-30	7479	132	0	non_vaccine_serotype	add-23v-PPV	15B	Vaccinated	1	0	0	1	0	0			1_notcovered_13v		not_covered	1_notcovered_13v	Serotype not covered	<=2	S	2	R	<=0.5	S	S	<=0.12	S	S	<=0.12	S	S	<=0.5	S	2	S	<=0.12	S
AUSMDU00054636	SRR23726321	SRP426086	PRJNA857543	SAMN33606902	Blood	invasive	invasive	2020	2020-12-01	1946-04-20	7479	132	74	non_vaccine_serotype	non_vaccine_serotype	15B/15C	Unknown	unknown	0	0	0	0	0					Unknown		Unknown	<=2	S	>2	R	<=0.5	S	S	<=0.12	S	S	<=0.12	S	S	<=0.5	S	4	S	<=0.12	S
AUSMDU00030457	SRR23726039	SRP426086	PRJNA857543	SAMN33606717	Blood	invasive	invasive	2019	2019-06-13	1956-01-04	7856	904;9	63	non_vaccine_serotype	non_vaccine_serotype	15A	Vaccinated	1	1	0	0	0	0	1_notcovered_23v				not_covered	1_notcovered_23v	Serotype not covered	<=2	S	>2	R	<=0.5	S	S	<=0.12	S	S	<=0.12	S	S	<=0.5	S	4	S	>1	R
AUSMDU00037471	SRR23725658	SRP426086	PRJNA857543	SAMN33607246	Blood	invasive	invasive	2018	2018-08-28	2017-03-24	7856	904;9	1	non_vaccine_serotype	non_vaccine_serotype	15A	Vaccinated	3	0	0	3	0	0			3_notcovered_13v		not_covered	3_notcovered_13v	Serotype not covered	<=2	S	>2	R	<=0.5	S	S	<=0.12	S	S	<=0.12	S	S	<=0.5	S	4	S	>1	R
AUSMDU00037297	SRR23726143	SRP426086	PRJNA857543	SAMN33606686	Blood	invasive	invasive	2018	2018-08-08	1939-10-03	8060	55	78	non_vaccine_serotype	add-23v-PPV	12F	Vaccinated	1	0	0	1	0	0			1_notcovered_13v		not_covered	1_notcovered_13v	Serotype not covered	<=2	S	<=0.25	S	<=0.5	S	S	<=0.12	S	S	<=0.12	S	S	<=0.5	S	<=1	S	<=0.12	S
AUSMDU00021267	SRR23725997	SRP426086	PRJNA857543	SAMN33606785	Blood	invasive	invasive	2018	2018-10-16	1946-02-18	8060	55	72	non_vaccine_serotype	add-23v-PPV	12F	Vaccinated	1	1	0	0	0	0	1_covered_23v				vaccine_covered	1_covered_23v	Primary dose (23v)	<=2	S	<=0.25	S	<=0.5	S	S	<=0.12	S	S	<=0.12	S	S	<=0.5	S	<=1	S	<=0.12	S
AUSMDU00027641	SRR23725875	SRP426086	PRJNA857543	SAMN33606789	Blood	invasive	invasive	2019	2019-04-07	1958-06-24	8060	55	60	non_vaccine_serotype	add-23v-PPV	12F	Vaccinated	1	1	0	0	0	0	1_covered_23v				vaccine_covered	1_covered_23v	Primary dose (23v)	<=2	S	<=0.25	S	<=0.5	S	S	<=0.12	S	S	<=0.12	S	S	<=0.5	S	2	S	<=0.12	S
AUSMDU00031882	SRR23725874	SRP426086	PRJNA857543	SAMN33606790	Blood	invasive	invasive	2019	2019-07-14	1964-01-31	8060	55	55	non_vaccine_serotype	add-23v-PPV	12F	Vaccinated	1	1	0	0	0	0	1_covered_23v				vaccine_covered	1_covered_23v	Primary dose (23v)	<=2	S	<=0.25	S	<=0.5	S	S	<=0.12	S	S	<=0.12	S	S	<=0.5	S	2	S	<=0.12	S
AUSMDU00044108	SRR23725864	SRP426086	PRJNA857543	SAMN33606799	Blood	invasive	invasive	2020	2020-03-07	1960-11-11	8060	55	59	non_vaccine_serotype	add-23v-PPV	12F	Vaccinated	1	1	0	0	0	0	1_covered_23v				vaccine_covered	1_covered_23v	Primary dose (23v)	<=2	S	<=0.25	S	<=0.5	S	S	<=0.12	S	S	<=0.12	S	S	<=0.5	S	<=1	S	<=0.12	S
AUSMDU00026024	SRR23726260	SRP426086	PRJNA857543	SAMN33606833	Blood	invasive	invasive	2019	2019-02-23	1981-12-18	8060	55	37	non_vaccine_serotype	add-23v-PPV	12F	Unknown	unknown	0	0	0	0	0					Unknown		Unknown	<=2	S	<=0.25	S	<=0.5	S	S	<=0.12	S	S	<=0.12	S	S	<=0.5	S	<=1	S	<=0.12	S
AUSMDU00031115	SRR23726108	SRP426086	PRJNA857543	SAMN33606837	Blood	invasive	invasive	2019	2019-06-24	1984-08-21	8060	55	34	non_vaccine_serotype	add-23v-PPV	12F	Unknown	unknown	0	0	0	0	0					Unknown		Unknown	<=2	S	<=0.25	S	<=0.5	S	S	<=0.12	S	S	<=0.12	S	S	<=0.5	S	<=1	S	<=0.12	S
AUSMDU00035266	SRR23726253	SRP426086	PRJNA857543	SAMN33606840	Blood	invasive	invasive	2019	2019-09-07	1991-08-20	8060	55	28	non_vaccine_serotype	add-23v-PPV	12F	Unknown	unknown	0	0	0	0	0					Unknown		Unknown	<=2	S	<=0.25	S	<=0.5	S	S	<=0.12	S	S	<=0.12	S	S	<=0.5	S	2	S	<=0.12	S
AUSMDU00038135	SRR23726252	SRP426086	PRJNA857543	SAMN33606841	Blood	invasive	invasive	2019	2019-11-06	1962-01-26	8060	55	57	non_vaccine_serotype	add-23v-PPV	12F	Unknown	unknown	0	0	0	0	0					Unknown		Unknown	<=2	S	<=0.25	S	<=0.5	S	S	<=0.12	S	S	<=0.12	S	S	<=0.5	S	4	S	<=0.12	S
AUSMDU00039993	SRR23725581	SRP426086	PRJNA857543	SAMN33607118	Blood	invasive	invasive	2020	2019-12-24	1966-12-06	8605	43	53	non_vaccine_serotype	add-23v-PPV	11A	Vaccinated	2	2	0	0	0	0	2_covered_23v				vaccine_covered	2_covered_23v	Secondary dose (23v)	<=2	S	>2	R	<=0.5	S	S	<=0.12	S	S	<=0.12	S	S	<=0.5	S	4	S	>1	R
AUSMDU00037318	SRR23726111	SRP426086	PRJNA857543	SAMN33606854	Blood	invasive	invasive	2018	2018-08-13	1953-09-05	8625	904;9	64	non_vaccine_serotype	non_vaccine_serotype	15A	Not vaccinated	0	0	0	0	0	0					Not vaccinated		Not vaccinated	<=2	S	>2	R	<=0.5	S	S	<=0.12	S	S	<=0.12	S	S	1	S	4	S	>1	R
AUSMDU00022905	SRR23726104	SRP426086	PRJNA857543	SAMN33606858	Blood	invasive	invasive	2018	2018-11-24	1951-05-09	8625	904;9	67	non_vaccine_serotype	non_vaccine_serotype	15A	Not vaccinated	0	0	0	0	0	0					Not vaccinated		Not vaccinated	<=2	S	>2	R	<=0.5	S	S	<=0.12	S	S	<=0.12	S	S	<=0.5	S	4	S	>1	R
AUSMDU00030929	SRR23726097	SRP426086	PRJNA857543	SAMN33606863	Blood	invasive	invasive	2019	2019-06-15	1932-09-18	8625	904;9	86	non_vaccine_serotype	non_vaccine_serotype	15A	Unknown	unknown	0	0	0	0	0					Unknown		Unknown	<=2	S	>2	R	<=0.5	S	S	<=0.12	S	S	<=0.12	S	S	1	S	4	S	>1	R
AUSMDU00036359	SRR23725723	SRP426086	PRJNA857543	SAMN33607105	Blood	invasive	invasive	2019	2019-10-03	2018-11-09	8625	904;9	0	non_vaccine_serotype	non_vaccine_serotype	15A	Vaccinated	2	0	0	2	0	0			2_notcovered_13v		not_covered	2_notcovered_13v	Serotype not covered	<=2	S	>2	R	<=0.5	S	S	<=0.12	S	S	<=0.12	S	S	<=0.5	S	4	S	>1	R
AUSMDU00054023	SRR23725656	SRP426086	PRJNA857543	SAMN33607248	Blood	invasive	invasive	2020	2020-11-18	1959-01-15	8625	904;9	61	non_vaccine_serotype	non_vaccine_serotype	15A	Vaccinated	3	0	0	3	0	0			3_notcovered_13v		not_covered	3_notcovered_13v	Serotype not covered	<=2	S	>2	R	<=0.5	S	S	<=0.12	S	S	<=0.12	S	S	<=0.5	S	4	S	>1	R
AUSMDU00072370	SRR23725746	SRP426086	PRJNA857543	SAMN33607455	Blood	invasive	invasive	2022	2022-06-04	2021-02-20	8625	904;9	1.62466	non_vaccine_serotype	non_vaccine_serotype	15A	Unknown	unknown	0	0	0	0	0					Unknown		Unknown	<=2	S	>2	R	<=0.5	S	S	<=0.12	S	S	<=0.12	S	S	<=0.5	S	4	S	>1	R
AUSMDU00062519	SRR23727399	SRP426086	PRJNA857543	SAMN33606294	Blood	invasive	invasive	2021	2021-06-30	2001-07-15	8711	11	19	non_vaccine_serotype	add-23v-PPV	15B	Vaccinated	1	1	0	0	0	0	1_covered_23v				vaccine_covered	1_covered_23v	Primary dose (23v)	NA	NA	NA	NA	<=0.5	S	S	<=0.12	S	S	<=0.12	S	S	<=0.5	S	4	S	<=0.12	S
AUSMDU00055335	SRR23727508	SRP426086	PRJNA857543	SAMN33606302	Blood	invasive	invasive	2021	2020-12-29	1929-03-03	8711	11	91	non_vaccine_serotype	non_vaccine_serotype	15C	Unknown	unknown	0	0	0	0	0					Unknown		Unknown	NA	NA	NA	NA	<=0.5	S	S	<=0.12	S	S	<=0.12	S	S	<=0.5	S	2	S	<=0.12	S
AUSMDU00045367	SRR23725975	SRP426086	PRJNA857543	SAMN33606890	Blood	invasive	invasive	2020	2020-04-17	1967-08-05	8711	11	52	non_vaccine_serotype	add-23v-PPV	15B	Unknown	unknown	0	0	0	0	0					Unknown		Unknown	<=2	S	<=0.25	S	<=0.5	S	S	<=0.12	S	S	<=0.12	S	S	<=0.5	S	4	S	<=0.12	S
AUSMDU00065172	SRR23725966	SRP426086	PRJNA857543	SAMN33606898	Blood	invasive	invasive	2021	2021-09-23	1961-05-24	8711	11	60	non_vaccine_serotype	add-23v-PPV	15B	Not vaccinated	0	0	0	0	0	0					Not vaccinated		Not vaccinated	<=2	S	<=0.25	S	<=0.5	S	S	<=0.12	S	S	<=0.12	S	S	<=0.5	S	4	S	<=0.12	S
AUSMDU00062118	SRR23727371	SRP426086	PRJNA857543	SAMN33606339	Blood	invasive	invasive	2021	2021-06-25	2016-02-05	8969	76	5	non_vaccine_serotype	non_vaccine_serotype	06D	Vaccinated	3	0	0	3	0	0			3_notcovered_13v		not_covered	3_notcovered_13v	Serotype not covered	NA	NA	NA	NA	<=0.5	S	S	<=0.12	S	S	<=0.12	S	S	<=0.5	S	4	S	<=0.12	S
AUSMDU00037291	SRR23725927	SRP426086	PRJNA857543	SAMN33606620	Blood	invasive	invasive	2018	2018-08-03	1974-07-31	8969	76	44	non_vaccine_serotype	non_vaccine_serotype	06C	Unknown	unknown	0	0	0	0	0					Unknown		Unknown	<=2	S	<=0.25	S	<=0.5	S	S	<=0.12	S	S	<=0.12	S	S	<=0.5	S	2	S	<=0.12	S
AUSMDU00039069	SRR23726176	SRP426086	PRJNA857543	SAMN33606649	Blood	invasive	invasive	2019	2019-12-06	1968-11-16	8969	76	51	non_vaccine_serotype	non_vaccine_serotype	06C	Not vaccinated	0	0	0	0	0	0					Not vaccinated		Not vaccinated	<=2	S	<=0.25	S	<=0.5	S	S	<=0.12	S	S	<=0.12	S	S	<=0.5	S	2	S	<=0.12	S
AUSMDU00044927	SRR23725676	SRP426086	PRJNA857543	SAMN33607230	Blood	invasive	invasive	2020	2020-04-04	2003-03-06	8969	76	17	non_vaccine_serotype	non_vaccine_serotype	06C	Vaccinated	3	0	3	0	0	0		3_notcovered_7v			not_covered	3_notcovered_7v	Serotype not covered	<=2	S	<=0.25	S	<=0.5	S	S	<=0.12	S	S	<=0.12	S	S	<=0.5	S	4	S	<=0.12	S
AUSMDU00026628	SRR23725787	SRP426086	PRJNA857543	SAMN33607332	Blood	invasive	invasive	2019	2019-03-09	2016-11-01	8969	76	2	non_vaccine_serotype	non_vaccine_serotype	06C	Vaccinated	4	0	0	4	0	0			4_notcovered_13v		not_covered	4_notcovered_13v	Serotype not covered	<=2	S	<=0.25	S	<=0.5	S	S	<=0.12	S	S	<=0.12	S	S	<=0.5	S	2	S	<=0.12	S
AUSMDU00031973	SRR23725619	SRP426086	PRJNA857543	SAMN33607348	Blood	invasive	invasive	2019	2019-07-16	1984-12-18	9107	36	34	non_vaccine_serotype	non_vaccine_serotype	35F	Unknown	unknown	0	0	0	0	0					Unknown		Unknown	<=2	S	2	R	<=0.5	S	S	<=0.12	S	S	<=0.12	S	S	<=0.5	S	2	S	1	R
AUSMDU00059083	SRR23727505	SRP426086	PRJNA857543	SAMN33606305	Blood	invasive	invasive	2021	2021-03-31	1935-01-05	9667	16;49;46	86	non_vaccine_serotype	non_vaccine_serotype	16F	Not vaccinated	0	0	0	0	0	0					Not vaccinated		Not vaccinated	NA	NA	NA	NA	<=0.5	S	S	<=0.12	S	S	<=0.12	S	S	<=0.5	S	4	S	<=0.12	S
AUSMDU00036273	SRR23727226	SRP426086	PRJNA857543	SAMN33606360	Blood	invasive	invasive	2019	2019-10-02	1960-12-06	10120	6	58	vaccine_serotype	vaccine_serotype	09V	Vaccinated	1	1	0	0	0	0	1_covered_23v				vaccine_covered	1_covered_23v	Primary dose (23v)	8	R	>2	R	2	R	I	2	R	I	2	R	I	>4	R	4	S	>1	R
AUSMDU00040025	SRR23727225	SRP426086	PRJNA857543	SAMN33606361	Blood	invasive	invasive	2020	2020-01-02	1936-03-18	10120	6	83	vaccine_serotype	vaccine_serotype	09V	Not vaccinated	0	0	0	0	0	0					Not vaccinated		Not vaccinated	8	R	>2	R	2	R	I	1	I	S	1	I	S	>4	R	4	S	>1	R
AUSMDU00023626	SRR23727336	SRP426086	PRJNA857543	SAMN33606514	Blood	invasive	invasive	2018	2018-12-11	1965-04-21	10199	45	53	non_vaccine_serotype	non_vaccine_serotype	34	Vaccinated	1	0	0	1	0	0			1_notcovered_13v		not_covered	1_notcovered_13v	Serotype not covered	<=2	S	<=0.25	S	<=0.5	S	S	<=0.12	S	S	<=0.12	S	S	<=0.5	S	2	S	<=0.12	S
AUSMDU00064497	SRR23726326	SRP426086	PRJNA857543	SAMN33606919	Blood	invasive	invasive	2021	2021-09-02	1961-03-08	10475	16;49;46	60	non_vaccine_serotype	non_vaccine_serotype	16F	Unknown	unknown	0	0	0	0	0					Unknown		Unknown	<=2	S	<=0.25	S	<=0.5	S	S	<=0.12	S	S	<=0.12	S	S	<=0.5	S	4	S	<=0.12	S
AUSMDU00066751	SRR23726233	SRP426086	PRJNA857543	SAMN33606922	Blood	invasive	invasive	2021	2021-12-02	1941-06-20	10475	16;49;46	80	non_vaccine_serotype	non_vaccine_serotype	16F	Unknown	unknown	0	0	0	0	0					Unknown		Unknown	<=2	S	<=0.25	S	<=0.5	S	S	<=0.12	S	S	<=0.12	S	S	<=0.5	S	2	S	<=0.12	S
AUSMDU00035088	SRR23725686	SRP426086	PRJNA857543	SAMN33607159	Blood	invasive	invasive	2019	2019-09-02	1949-11-04	11063	7	69	non_vaccine_serotype	non_vaccine_serotype	23A	Vaccinated	2	2	0	0	0	0	2_notcovered_23v				not_covered	2_notcovered_23v	Serotype not covered	<=2	S	<=0.25	S	<=0.5	S	S	<=0.12	S	S	<=0.12	S	S	<=0.5	S	2	S	<=0.12	S
AUSMDU00037464	SRR23725680	SRP426086	PRJNA857543	SAMN33607176	Blood	invasive	invasive	2018	2018-08-25	2003-08-13	11063	7	15	non_vaccine_serotype	non_vaccine_serotype	23A	Unknown	unknown	0	0	0	0	0					Unknown		Unknown	<=2	S	<=0.25	S	<=0.5	S	S	<=0.12	S	S	<=0.12	S	S	<=0.5	S	2	S	<=0.12	S
AUSMDU00060468	SRR23727375	SRP426086	PRJNA857543	SAMN33606335	Blood	invasive	invasive	2021	2021-05-06	1942-12-22	11558	19	78	non_vaccine_serotype	add-23v-PPV	22F	Unknown	unknown	0	0	0	0	0					Unknown		Unknown	NA	NA	NA	NA	<=0.5	S	S	<=0.12	S	S	<=0.12	S	S	<=0.5	S	2	S	<=0.12	S
AUSMDU00063632	SRR23727238	SRP426086	PRJNA857543	SAMN33606350	Blood	invasive	invasive	2021	2021-07-20	2020-02-05	11558	19	1	non_vaccine_serotype	add-23v-PPV	22F	Vaccinated	3	0	0	3	0	0			3_notcovered_13v		not_covered	3_notcovered_13v	Serotype not covered	NA	NA	NA	NA	<=0.5	S	S	<=0.12	S	S	<=0.12	S	S	<=0.5	S	4	S	<=0.12	S
AUSMDU00029858	SRR23726099	SRP426086	PRJNA857543	SAMN33606885	Blood	invasive	invasive	2019	2019-05-26	1944-03-25	11558	19	75	non_vaccine_serotype	add-23v-PPV	22F	Vaccinated	1	0	0	1	0	0			1_notcovered_13v		not_covered	1_notcovered_13v	Serotype not covered	<=2	S	<=0.25	S	<=0.5	S	S	<=0.12	S	S	<=0.12	S	S	<=0.5	S	2	S	<=0.12	S
AUSMDU00032075	SRR23725972	SRP426086	PRJNA857543	SAMN33606892	Blood	invasive	invasive	2019	2019-07-15	2018-03-23	11558	19	1	non_vaccine_serotype	add-23v-PPV	22F	Vaccinated	1	0	0	1	0	0			1_notcovered_13v		not_covered	1_notcovered_13v	Serotype not covered	<=2	S	<=0.25	S	<=0.5	S	S	<=0.12	S	S	<=0.12	S	S	<=0.5	S	2	S	<=0.12	S
AUSMDU00036548	SRR23725604	SRP426086	PRJNA857543	SAMN33607081	Blood	invasive	invasive	2018	2018-07-03	1952-08-25	11558	19	65	non_vaccine_serotype	add-23v-PPV	22F	Not vaccinated	0	0	0	0	0	0					Not vaccinated		Not vaccinated	<=2	S	<=0.25	S	<=0.5	S	S	<=0.12	S	S	<=0.12	S	S	<=0.5	S	4	S	<=0.12	S
AUSMDU00031331	SRR23725567	SRP426086	PRJNA857543	SAMN33607130	Blood	invasive	invasive	2019	2019-07-04	1936-02-25	11558	19	83	non_vaccine_serotype	add-23v-PPV	22F	Not vaccinated	0	0	0	0	0	0					Not vaccinated		Not vaccinated	<=2	S	<=0.25	S	<=0.5	S	S	<=0.12	S	S	<=0.12	S	S	<=0.5	S	2	S	<=0.12	S
AUSMDU00072379	SRR23725744	SRP426086	PRJNA857543	SAMN33607457	Blood	invasive	invasive	2022	2022-06-05	1957-07-12	11558	19	65.2795	non_vaccine_serotype	add-23v-PPV	22F	Unknown	unknown	0	0	0	0	0					Unknown		Unknown	<=2	S	<=0.25	S	<=0.5	S	S	<=0.12	S	S	<=0.12	S	S	<=0.5	S	2	S	<=0.12	S
AUSMDU00073644	SRR23725828	SRP426086	PRJNA857543	SAMN33607496	Blood	invasive	invasive	2022	2022-06-27	1957-04-18	11558	19	65.5123	non_vaccine_serotype	add-23v-PPV	22F	Unknown	unknown	0	0	0	0	0					Unknown		Unknown	<=2	S	<=0.25	S	<=0.5	S	S	<=0.12	S	S	<=0.12	S	S	<=0.5	S	2	S	<=0.12	S
AUSMDU00021885	SRR23726241	SRP426086	PRJNA857543	SAMN33606935	Blood	invasive	invasive	2018	2018-10-30	1952-07-01	11838	7	66	non_vaccine_serotype	non_vaccine_serotype	23B	Vaccinated	1	0	0	1	0	0			1_notcovered_13v		not_covered	1_notcovered_13v	Serotype not covered	<=2	S	<=0.25	S	<=0.5	S	S	<=0.12	S	S	<=0.12	S	S	<=0.5	S	<=1	S	<=0.12	S
AUSMDU00070338	SRR23725383	SRP426086	PRJNA857543	SAMN33607411	Blood	invasive	invasive	2022	2022-04-20	1961-11-17	11859	5	60.926	non_vaccine_serotype	non_vaccine_serotype	23A	Unknown	unknown	0	0	0	0	0					Unknown		Unknown	<=2	S	<=0.25	S	<=0.5	S	S	<=0.12	S	S	<=0.12	S	S	<=0.5	S	4	S	<=0.12	S
AUSMDU00030115	SRR23727273	SRP426086	PRJNA857543	SAMN33606236	Blood	invasive	invasive	2019	2019-05-28	1926-12-14	11921	6	92	vaccine_serotype	vaccine_serotype	09V	Not vaccinated	0	0	0	0	0	0					Not vaccinated		Not vaccinated	4	I	NA	NA	2	R	I	1	I	S	1	I	S	>4	R	4	S	<=0.12	S
AUSMDU00057938	SRR23726003	SRP426086	PRJNA857543	SAMN33606780	Blood	invasive	invasive	2021	2021-03-02	1984-11-11	11922	10	36	non_vaccine_serotype	add-23v-PPV	17F	Vaccinated	1	0	0	1	0	0			1_notcovered_13v		not_covered	1_notcovered_13v	Serotype not covered	<=2	S	NA	NA	<=0.5	S	S	0.25	S	S	0.25	S	S	1	S	4	S	<=0.12	S
AUSMDU00019447	SRR23726318	SRP426086	PRJNA857543	SAMN33606924	Blood	invasive	invasive	2018	2018-08-30	1929-10-22	11922	10	88	non_vaccine_serotype	add-23v-PPV	17F	Not vaccinated	0	0	0	0	0	0					Not vaccinated		Not vaccinated	<=2	S	<=0.25	S	<=0.5	S	S	0.25	S	S	0.25	S	S	1	S	2	S	<=0.12	S
AUSMDU00031361	SRR23725570	SRP426086	PRJNA857543	SAMN33607128	Blood	invasive	invasive	2019	2019-07-02	1974-08-19	12037	19	44	non_vaccine_serotype	add-23v-PPV	22F	Unknown	unknown	0	0	0	0	0					Unknown		Unknown	<=2	S	<=0.25	S	<=0.5	S	S	<=0.12	S	S	<=0.12	S	S	<=0.5	S	2	S	<=0.12	S
AUSMDU00072388	SRR23725612	SRP426086	PRJNA857543	SAMN33607460	Blood	invasive	invasive	2022	2022-06-02	1941-08-06	12037	19	81.2219	non_vaccine_serotype	add-23v-PPV	22F	Unknown	unknown	0	0	0	0	0					Unknown		Unknown	<=2	S	<=0.25	S	<=0.5	S	S	<=0.12	S	S	<=0.12	S	S	<=0.5	S	2	S	<=0.12	S
AUSMDU00021358	SRR23726088	SRP426086	PRJNA857543	SAMN33606942	Blood	invasive	invasive	2018	2018-10-16	2018-10-16	12461	904;9	0	vaccine_serotype	vaccine_serotype	19A	Not vaccinated	0	0	0	0	0	0					Not vaccinated		Not vaccinated	<=2	S	>2	R	<=0.5	S	S	<=0.12	S	S	0.25	S	S	<=0.5	S	4	S	>1	R
AUSMDU00030496	SRR23727227	SRP426086	PRJNA857543	SAMN33606359	Blood	invasive	invasive	2019	2019-06-14	1989-06-24	13387	23	29	non_vaccine_serotype	non_vaccine_serotype	06E	Unknown	unknown	0	0	0	0	0					Unknown		Unknown	8	R	>2	R	2	R	I	2	R	I	2	R	I	>4	R	16	R	<=0.12	S
AUSMDU00058561	SRR23726042	SRP426086	PRJNA857543	SAMN33606713	Blood	invasive	invasive	2021	2021-03-17	1980-04-18	13456	26	40	non_vaccine_serotype	add-23v-PPV	12F	Vaccinated	1	0	0	1	0	0			1_notcovered_13v		not_covered	1_notcovered_13v	Serotype not covered	<=2	S	NA	NA	<=0.5	S	S	<=0.12	S	S	0.25	S	S	<=0.5	S	16	R	<=0.12	S
AUSMDU00038598	SRR23726277	SRP426086	PRJNA857543	SAMN33606798	Blood	invasive	invasive	2019	2019-11-25	1969-07-24	13456	26	50	non_vaccine_serotype	add-23v-PPV	12F	Vaccinated	1	1	0	0	0	0	1_covered_23v				vaccine_covered	1_covered_23v	Primary dose (23v)	<=2	S	<=0.25	S	<=0.5	S	S	<=0.12	S	S	0.25	S	S	<=0.5	S	16	R	<=0.12	S
AUSMDU00032057	SRR23725909	SRP426086	PRJNA857543	SAMN33606728	Blood	invasive	invasive	2019	2019-07-14	1939-09-20	13708	16;49;46	79	non_vaccine_serotype	add-23v-PPV	09N	Unknown	unknown	0	0	0	0	0					Unknown		Unknown	<=2	S	<=0.25	S	<=0.5	S	S	<=0.12	S	S	<=0.12	S	S	<=0.5	S	4	S	<=0.12	S
AUSMDU00066702	SRR23726017	SRP426086	PRJNA857543	SAMN33606766	Blood	invasive	invasive	2021	2021-11-30	1947-07-14	13708	16;49;46	74	non_vaccine_serotype	add-23v-PPV	09N	Unknown	unknown	0	0	0	0	0					Unknown		Unknown	<=2	S	<=0.25	S	<=0.5	S	S	<=0.12	S	S	<=0.12	S	S	<=0.5	S	4	S	<=0.12	S
AUSMDU00028594	SRR23726226	SRP426086	PRJNA857543	SAMN33606950	Blood	invasive	invasive	2019	2019-04-24	1964-09-06	14746	7	54	non_vaccine_serotype	non_vaccine_serotype	23B/23F	Vaccinated	1	0	0	1	0	0			1_notcovered_13v		not_covered	1_notcovered_13v	Serotype not covered	<=2	S	<=0.25	S	<=0.5	S	S	<=0.12	S	S	<=0.12	S	S	<=0.5	S	<=1	S	<=0.12	S
AUSMDU00065753	SRR23725998	SRP426086	PRJNA857543	SAMN33606784	Blood	invasive	invasive	2021	2021-10-23	1956-10-16	15079	36	65	non_vaccine_serotype	add-23v-PPV	10A	Not vaccinated	0	0	0	0	0	0					Not vaccinated		Not vaccinated	<=2	S	<=0.25	S	<=0.5	S	S	<=0.12	S	S	<=0.12	S	S	<=0.5	S	4	S	<=0.12	S
AUSMDU00067533	SRR23725631	SRP426086	PRJNA857543	SAMN33607357	Blood	invasive	invasive	2022	2022-01-14	1968-01-01	15115	10	54.8	non_vaccine_serotype	non_vaccine_serotype	06C	Unknown	unknown	0	0	0	0	0					Unknown		Unknown	<=2	S	>2	R	2	R	I	1	I	S	1	I	S	>4	R	8	R	>1	R
AUSMDU00032693	SRR23727353	SRP426086	PRJNA857543	SAMN33606434	Blood	invasive	invasive	2019	2019-08-01	1973-05-24	16161	43	46	vaccine_serotype	vaccine_serotype	18C	Vaccinated	1	0	0	1	0	0			1_covered_13v		vaccine_covered	1_covered_13v	Primary dose (13v)	<=2	S	2	R	<=0.5	S	S	<=0.12	S	S	<=0.12	S	S	<=0.5	S	2	S	<=0.12	S
AUSMDU00030275	SRR23725408	SRP426086	PRJNA857543	SAMN33607299	Blood	invasive	invasive	2019	2019-05-29	1968-11-17	17362	3	50	non_vaccine_serotype	non_vaccine_serotype	33A	Not vaccinated	0	0	0	0	0	0					Not vaccinated		Not vaccinated	<=2	S	<=0.25	S	<=0.5	S	S	<=0.12	S	S	<=0.12	S	S	<=0.5	S	2	S	<=0.12	S
AUSMDU00047055	SRR23726291	SRP426086	PRJNA857543	SAMN33606605	Blood	invasive	invasive	2020	2020-06-15	1929-12-24	17363	45	90	non_vaccine_serotype	non_vaccine_serotype	34	Unknown	unknown	0	0	0	0	0					Unknown		Unknown	<=2	S	<=0.25	S	<=0.5	S	S	<=0.12	S	S	<=0.12	S	S	<=0.5	S	2	S	<=0.12	S
AUSMDU00029062	SRR23726304	SRP426086	PRJNA857543	SAMN33607017	Blood	invasive	invasive	2019	2019-05-09	1979-05-13	17368	44	40	vaccine_serotype	vaccine_serotype	19F	Unknown	unknown	0	0	0	0	0					Unknown		Unknown	<=2	S	>2	R	<=0.5	S	S	<=0.12	S	S	<=0.12	S	S	<=0.5	S	4	S	>1	R
AUSMDU00020182	SRR23725418	SRP426086	PRJNA857543	SAMN33607291	Blood	invasive	invasive	2018	2018-09-21	1938-05-07	17505	3	80	non_vaccine_serotype	non_vaccine_serotype	33A	Not vaccinated	0	0	0	0	0	0					Not vaccinated		Not vaccinated	<=2	S	<=0.25	S	<=0.5	S	S	<=0.12	S	S	<=0.12	S	S	<=0.5	S	2	S	<=0.12	S
AUSMDU00021362	SRR23726007	SRP426086	PRJNA857543	SAMN33606775	Cerebro spinal fluid	invasive	invasive	2018	2018-10-18	1973-03-03	17508	36	45	non_vaccine_serotype	add-23v-PPV	10A	Unknown	unknown	0	0	0	0	0					Unknown		Unknown	<=2	S	<=0.25	S	<=0.5	S	S	<=0.12	S	S	<=0.12	S	S	<=0.5	S	<=1	S	<=0.12	S
AUSMDU00022049	SRR23726151	SRP426086	PRJNA857543	SAMN33606675	Blood	invasive	invasive	2018	2018-11-03	1957-03-27	17509	15	61	vaccine_serotype	vaccine_serotype	07F	Not vaccinated	0	0	0	0	0	0					Not vaccinated		Not vaccinated	<=2	S	<=0.25	S	<=0.5	S	S	<=0.12	S	S	<=0.12	S	S	<=0.5	S	<=1	S	<=0.12	S
AUSMDU00022108	SRR23726187	SRP426086	PRJNA857543	SAMN33606554	Blood	invasive	invasive	2018	2018-11-10	1934-12-11	17510	284	83	non_vaccine_serotype	non_vaccine_serotype	06C	Vaccinated	1	1	0	0	0	0	1_notcovered_23v				not_covered	1_notcovered_23v	Serotype not covered	<=2	S	<=0.25	S	<=0.5	S	S	<=0.12	S	S	<=0.12	S	S	<=0.5	S	<=1	S	<=0.12	S
AUSMDU00026332	SRR23726001	SRP426086	PRJNA857543	SAMN33606566	Blood	invasive	invasive	2019	2019-03-01	1953-07-10	17511	13	65	non_vaccine_serotype	non_vaccine_serotype	06C	Vaccinated	1	1	0	0	0	0	1_notcovered_23v				not_covered	1_notcovered_23v	Serotype not covered	<=2	S	<=0.25	S	<=0.5	S	S	<=0.12	S	S	<=0.12	S	S	<=0.5	S	2	S	<=0.12	S
AUSMDU00026397	SRR23725857	SRP426086	PRJNA857543	SAMN33606805	Blood	invasive	invasive	2019	2019-03-05	1939-03-22	17512	16;49;46	80	non_vaccine_serotype	add-23v-PPV	17F	Vaccinated	1	1	0	0	0	0	1_covered_23v				vaccine_covered	1_covered_23v	Primary dose (23v)	<=2	S	<=0.25	S	<=0.5	S	S	<=0.12	S	S	<=0.12	S	S	<=0.5	S	2	S	<=0.12	S
AUSMDU00030412	SRR23726118	SRP426086	PRJNA857543	SAMN33606849	Blood	invasive	invasive	2019	2019-06-10	1957-05-25	17513	16;49;46	62	vaccine_serotype	vaccine_serotype	19F	Vaccinated	1	1	0	0	0	0	1_covered_23v				vaccine_covered	1_covered_23v	Primary dose (23v)	<=2	S	<=0.25	S	<=0.5	S	S	<=0.12	S	S	<=0.12	S	S	<=0.5	S	2	S	<=0.12	S
AUSMDU00031329	SRR23725981	SRP426086	PRJNA857543	SAMN33606883	Blood	invasive	invasive	2019	2019-07-05	1961-04-17	17514	11	58	non_vaccine_serotype	add-23v-PPV	15B	Not vaccinated	0	0	0	0	0	0					Not vaccinated		Not vaccinated	<=2	S	<=0.25	S	<=0.5	S	S	<=0.12	S	S	<=0.12	S	S	<=0.5	S	2	S	<=0.12	S
AUSMDU00034943	SRR23726332	SRP426086	PRJNA857543	SAMN33606913	Blood	invasive	invasive	2019	2019-08-28	1965-09-28	17515	16;49;46	53	non_vaccine_serotype	non_vaccine_serotype	16F	Not vaccinated	0	0	0	0	0	0					Not vaccinated		Not vaccinated	<=2	S	<=0.25	S	<=0.5	S	S	<=0.12	S	S	<=0.12	S	S	<=0.5	S	2	S	<=0.12	S
AUSMDU00035682	SRR23726219	SRP426086	PRJNA857543	SAMN33606956	Blood	invasive	invasive	2019	2019-09-13	1961-11-25	17516	5	57	vaccine_serotype	vaccine_serotype	19A	Not vaccinated	0	0	0	0	0	0					Not vaccinated		Not vaccinated	<=2	S	<=0.25	S	<=0.5	S	S	0.5	S	S	0.5	S	S	2	I	4	S	<=0.12	S
AUSMDU00061240	SRR23727239	SRP426086	PRJNA857543	SAMN33606349	Blood	invasive	invasive	2021	2021-06-03	2017-09-30	17517	119	3	vaccine_serotype	vaccine_serotype	19F	Vaccinated	3	0	0	3	0	0			3_covered_13v		vaccine_covered	3_covered_13v	Fully vaccinated	NA	NA	NA	NA	<=0.5	S	S	<=0.12	S	S	<=0.12	S	S	<=0.5	S	4	S	<=0.12	S
AUSMDU00035783	SRR23726289	SRP426086	PRJNA857543	SAMN33607034	Blood	invasive	invasive	2019	2019-09-20	1923-03-01	17517	119	96	vaccine_serotype	vaccine_serotype	19F	Not vaccinated	0	0	0	0	0	0					Not vaccinated		Not vaccinated	<=2	S	<=0.25	S	<=0.5	S	S	<=0.12	S	S	<=0.12	S	S	<=0.5	S	4	S	<=0.12	S
AUSMDU00040675	SRR23726330	SRP426086	PRJNA857543	SAMN33606915	Blood	invasive	invasive	2020	2020-01-19	1944-11-09	17518	16;49;46	75	non_vaccine_serotype	non_vaccine_serotype	16F	Not vaccinated	0	0	0	0	0	0					Not vaccinated		Not vaccinated	<=2	S	<=0.25	S	<=0.5	S	S	<=0.12	S	S	<=0.12	S	S	<=0.5	S	4	S	<=0.12	S
AUSMDU00055081	SRR23725780	SRP426086	PRJNA857543	SAMN33607339	Blood	invasive	invasive	2020	2020-12-27	2020-01-15	17518	16;49;46	0	non_vaccine_serotype	non_vaccine_serotype	16F	Vaccinated	4	0	0	4	0	0			4_notcovered_13v		not_covered	4_notcovered_13v	Serotype not covered	<=2	S	<=0.25	S	<=0.5	S	S	<=0.12	S	S	<=0.12	S	S	<=0.5	S	4	S	<=0.12	S
AUSMDU00054458	SRR23726065	SRP426086	PRJNA857543	SAMN33606983	Blood	invasive	invasive	2020	2020-12-03	1991-08-07	17519	5	29	non_vaccine_serotype	non_vaccine_serotype	23B1	Vaccinated	1	0	0	1	0	0			1_notcovered_13v		not_covered	1_notcovered_13v	Serotype not covered	<=2	S	<=0.25	S	<=0.5	S	S	<=0.12	S	S	<=0.12	S	S	<=0.5	S	4	S	<=0.12	S
AUSMDU00054633	SRR23726234	SRP426086	PRJNA857543	SAMN33606941	Blood	invasive	invasive	2020	2020-12-05	2018-09-20	17520	7	2	non_vaccine_serotype	non_vaccine_serotype	23B	Vaccinated	1	0	0	0	1	0				1_notcovered_10v	not_covered	1_notcovered_10v	Serotype not covered	<=2	S	<=0.25	S	<=0.5	S	S	<=0.12	S	S	<=0.12	S	S	<=0.5	S	4	S	<=0.12	S
AUSMDU00048031	SRR23725653	SRP426086	PRJNA857543	SAMN33607250	Blood	invasive	invasive	2020	2020-07-12	2018-12-10	17522	323	1	non_vaccine_serotype	add-23v-PPV	15B	Vaccinated	3	0	0	3	0	0			3_notcovered_13v		not_covered	3_notcovered_13v	Serotype not covered	<=2	S	<=0.25	S	<=0.5	S	S	<=0.12	S	S	<=0.12	S	S	<=0.5	S	4	S	<=0.12	S
AUSMDU00060052	SRR23727501	SRP426086	PRJNA857543	SAMN33606309	Blood	invasive	invasive	2021	2021-04-26	1947-08-03	17523	7	73	non_vaccine_serotype	non_vaccine_serotype	23A	Vaccinated	1	0	0	1	0	0			1_notcovered_13v		not_covered	1_notcovered_13v	Serotype not covered	NA	NA	NA	NA	<=0.5	S	S	<=0.12	S	S	<=0.12	S	S	<=0.5	S	<=1	S	<=0.12	S
AUSMDU00060360	SRR23727520	SRP426086	PRJNA857543	SAMN33606291	Blood	invasive	invasive	2021	2021-05-04	1951-12-19	17524	36	69	non_vaccine_serotype	add-23v-PPV	10A	Unknown	unknown	0	0	0	0	0					Unknown		Unknown	NA	NA	NA	NA	<=0.5	S	S	<=0.12	S	S	<=0.12	S	S	<=0.5	S	4	S	<=0.12	S
AUSMDU00060790	SRR23726152	SRP426086	PRJNA857543	SAMN33606674	Blood	invasive	invasive	2021	2021-05-21	1945-08-29	17525	6	75	non_vaccine_serotype	add-23v-PPV	11A	Vaccinated	1	0	0	1	0	0			1_notcovered_13v		not_covered	1_notcovered_13v	Serotype not covered	<=2	S	NA	NA	1	I	S	0.5	S	S	1	I	S	4	R	4	S	<=0.12	S
AUSMDU00063263	SRR23727522	SRP426086	PRJNA857543	SAMN33606288	Blood	invasive	invasive	2021	2021-07-21	1970-01-07	17527	16;49;46	51	non_vaccine_serotype	add-23v-PPV	09N	Unknown	unknown	0	0	0	0	0					Unknown		Unknown	NA	NA	NA	NA	<=0.5	S	S	<=0.12	S	S	<=0.12	S	S	<=0.5	S	4	S	<=0.12	S
AUSMDU00064950	SRR23725405	SRP426086	PRJNA857543	SAMN33607300	Blood	invasive	invasive	2021	2021-08-29	1930-09-09	17528	7	91	non_vaccine_serotype	non_vaccine_serotype	23A	Vaccinated	3	3	0	0	0	0	3_notcovered_23v				not_covered	3_notcovered_23v	Serotype not covered	<=2	S	<=0.25	S	<=0.5	S	S	<=0.12	S	S	<=0.12	S	S	<=0.5	S	4	S	<=0.12	S
AUSMDU00030070	SRR23726296	SRP426086	PRJNA857543	SAMN33607022	Blood	invasive	invasive	2019	2019-05-30	1960-03-29	17529	3	59	non_vaccine_serotype	non_vaccine_serotype	33A	Vaccinated	1	0	0	1	0	0			1_notcovered_13v		not_covered	1_notcovered_13v	Serotype not covered	<=2	S	>2	R	<=0.5	S	S	<=0.12	S	S	<=0.12	S	S	<=0.5	S	4	S	>1	R
AUSMDU00036762	SRR23725399	SRP426086	PRJNA857543	SAMN33607286	Blood	invasive	invasive	2018	2018-07-19	1949-07-13	17529	3	69	non_vaccine_serotype	non_vaccine_serotype	33A	Unknown	unknown	0	0	0	0	0					Unknown		Unknown	<=2	S	>2	R	<=0.5	S	S	<=0.12	S	S	<=0.12	S	S	<=0.5	S	4	S	0.5	I
AUSMDU00055241	SRR23725803	SRP426086	PRJNA857543	SAMN33607316	Blood	invasive	invasive	2020	2020-12-28	1937-09-01	17529	3	83	non_vaccine_serotype	non_vaccine_serotype	33A	Unknown	unknown	0	0	0	0	0					Unknown		Unknown	<=2	S	>2	R	<=0.5	S	S	<=0.12	S	S	<=0.12	S	S	<=0.5	S	4	S	>1	R
AUSMDU00019946	SRR23726339	SRP426086	PRJNA857543	SAMN33606907	Blood	invasive	invasive	2018	2018-09-13	1927-12-14	17530	16;49;46	90	non_vaccine_serotype	non_vaccine_serotype	16F	Not vaccinated	0	0	0	0	0	0					Not vaccinated		Not vaccinated	<=2	S	<=0.25	S	<=0.5	S	S	<=0.12	S	S	<=0.12	S	S	<=0.5	S	2	S	<=0.12	S
AUSMDU00020583	SRR23726276	SRP426086	PRJNA857543	SAMN33606819	Blood	invasive	invasive	2018	2018-10-02	1952-07-05	17531	4	66	vaccine_serotype	vaccine_serotype	19A	Vaccinated	1	1	0	0	0	0	1_covered_23v				vaccine_covered	1_covered_23v	Primary dose (23v)	<=2	S	<=0.25	S	<=0.5	S	S	<=0.12	S	S	<=0.12	S	S	<=0.5	S	<=1	S	<=0.12	S
AUSMDU00037842	SRR23726067	SRP426086	PRJNA857543	SAMN33606962	Blood	invasive	invasive	2019	2019-11-04	1948-08-01	17531	4	71	vaccine_serotype	vaccine_serotype	19A	Not vaccinated	0	0	0	0	0	0					Not vaccinated		Not vaccinated	<=2	S	<=0.25	S	<=0.5	S	S	<=0.12	S	S	<=0.12	S	S	<=0.5	S	2	S	<=0.12	S
AUSMDU00051781	SRR23726081	SRP426086	PRJNA857543	SAMN33606970	blood	invasive	invasive	2020	2020-09-24	1983-09-30	17531	4	37	vaccine_serotype	vaccine_serotype	19A	Unknown	unknown	0	0	0	0	0					Unknown		Unknown	<=2	S	<=0.25	S	<=0.5	S	S	<=0.12	S	S	<=0.12	S	S	<=0.5	S	4	S	<=0.12	S
AUSMDU00021336	SRR23725508	SRP426086	PRJNA857543	SAMN33607269	Blood	invasive	invasive	2018	2018-10-14	1944-07-22	17532	NA	74	vaccine_serotype	vaccine_serotype	23F	Not vaccinated	0	0	0	0	0	0					Not vaccinated		Not vaccinated	<=2	S	2	R	<=0.5	S	S	<=0.12	S	S	0.25	S	S	1	S	2	S	<=0.12	S
AUSMDU00021612	SRR23727228	SRP426086	PRJNA857543	SAMN33606358	Blood	invasive	invasive	2018	2018-10-29	1934-05-19	17533	29	84	non_vaccine_serotype	non_vaccine_serotype	06C	Not vaccinated	0	0	0	0	0	0					Not vaccinated		Not vaccinated	16	R	<=0.25	S	<=0.5	S	S	<=0.12	S	S	<=0.12	S	S	<=0.5	S	<=1	S	<=0.12	S
AUSMDU00021880	SRR23725724	SRP426086	PRJNA857543	SAMN33607104	Blood	invasive	invasive	2018	2018-10-27	1944-09-11	17534	19	74	non_vaccine_serotype	add-23v-PPV	22F	Not vaccinated	0	0	0	0	0	0					Not vaccinated		Not vaccinated	<=2	S	<=0.25	S	<=0.5	S	S	<=0.12	S	S	<=0.12	S	S	<=0.5	S	<=1	S	<=0.12	S
AUSMDU00028573	SRR23725911	SRP426086	PRJNA857543	SAMN33606640	Blood	invasive	invasive	2019	2019-04-25	1929-12-19	17535	13	89	non_vaccine_serotype	non_vaccine_serotype	06C	Unknown	unknown	0	0	0	0	0					Unknown		Unknown	<=2	S	<=0.25	S	<=0.5	S	S	<=0.12	S	S	<=0.12	S	S	<=0.5	S	4	S	<=0.12	S
AUSMDU00031705	SRR23726142	SRP426086	PRJNA857543	SAMN33606687	Blood	invasive	invasive	2019	2019-07-12	1988-07-12	17536	972	31	non_vaccine_serotype	non_vaccine_serotype	09L	Unknown	unknown	0	0	0	0	0					Unknown		Unknown	<=2	S	<=0.25	S	<=0.5	S	S	<=0.12	S	S	<=0.12	S	S	<=0.5	S	4	S	<=0.12	S
AUSMDU00035774	SRR23725437	SRP426086	PRJNA857543	SAMN33607218	Blood	invasive	invasive	2019	2019-09-20	1967-06-30	17537	7	52	non_vaccine_serotype	non_vaccine_serotype	23B	Not vaccinated	0	0	0	0	0	0					Not vaccinated		Not vaccinated	<=2	S	<=0.25	S	<=0.5	S	S	<=0.12	S	S	<=0.12	S	S	<=0.5	S	4	S	<=0.12	S
AUSMDU00038887	SRR23725794	SRP426086	PRJNA857543	SAMN33607326	Blood	invasive	invasive	2019	2019-12-02	1936-12-23	17538	3	82	non_vaccine_serotype	add-23v-PPV	33F	Not vaccinated	0	0	0	0	0	0					Not vaccinated		Not vaccinated	<=2	S	<=0.25	S	<=0.5	S	S	<=0.12	S	S	<=0.12	S	S	<=0.5	S	4	S	<=0.12	S
AUSMDU00040963	SRR23725859	SRP426086	PRJNA857543	SAMN33606803	Blood	invasive	invasive	2020	2020-01-28	1946-04-23	17539	11	73	non_vaccine_serotype	add-23v-PPV	15B	Vaccinated	1	1	0	0	0	0	1_covered_23v				vaccine_covered	1_covered_23v	Primary dose (23v)	<=2	S	0.5	S	<=0.5	S	S	0.25	S	S	<=0.12	S	S	<=0.5	S	4	S	<=0.12	S
AUSMDU00044198	SRR23725522	SRP426086	PRJNA857543	SAMN33607257	Blood	invasive	invasive	2020	2020-03-11	2011-05-03	17540	156	8	vaccine_serotype	vaccine_serotype	19A	Vaccinated	3	0	0	3	0	0			3_covered_13v		vaccine_covered	3_covered_13v	Fully vaccinated	<=2	S	<=0.25	S	<=0.5	S	S	<=0.12	S	S	<=0.12	S	S	<=0.5	S	4	S	<=0.12	S
AUSMDU00045038	SRR23727316	SRP426086	PRJNA857543	SAMN33606532	Blood	invasive	invasive	2020	2020-04-11	1988-02-12	17541	NA	32	vaccine_serotype	vaccine_serotype	4	Unknown	unknown	0	0	0	0	0					Unknown		Unknown	<=2	S	<=0.25	S	<=0.5	S	S	0.5	S	S	0.5	S	S	<=0.5	S	4	S	<=0.12	S
AUSMDU00065494	SRR23727314	SRP426086	PRJNA857543	SAMN33606534	Blood	invasive	invasive	2021	2021-10-07	1996-12-31	17541	NA	24	vaccine_serotype	vaccine_serotype	4	Unknown	unknown	0	0	0	0	0					Unknown		Unknown	<=2	S	<=0.25	S	<=0.5	S	S	0.25	S	S	0.5	S	S	<=0.5	S	4	S	<=0.12	S
AUSMDU00048264	SRR23726180	SRP426086	PRJNA857543	SAMN33606656	Blood	invasive	invasive	2020	2020-07-23	1965-03-13	17542	10	55	non_vaccine_serotype	non_vaccine_serotype	06C	Unknown	unknown	0	0	0	0	0					Unknown		Unknown	<=2	S	>2	R	1	I	S	1	I	S	1	I	S	4	R	4	S	>1	R
AUSMDU00048564	SRR23725643	SRP426086	PRJNA857543	SAMN33607346	Blood	invasive	invasive	2020	2020-08-02	1956-12-03	17543	3	63	non_vaccine_serotype	non_vaccine_serotype	33A	Vaccinated	4	2	1	1	0	0	2_notcovered_23v	1_notcovered_7v	1_notcovered_13v		not_covered	2_notcovered_23v1_notcovered_7v1_notcovered_13v	Serotype not covered	<=2	S	<=0.25	S	<=0.5	S	S	<=0.12	S	S	<=0.12	S	S	<=0.5	S	4	S	<=0.12	S
AUSMDU00060389	SRR23727512	SRP426086	PRJNA857543	SAMN33606299	Blood	invasive	invasive	2021	2021-05-07	1949-12-03	17544	119	71	vaccine_serotype	vaccine_serotype	19F	Vaccinated	1	1	0	0	0	0	1_covered_23v				vaccine_covered	1_covered_23v	Primary dose (23v)	NA	NA	NA	NA	<=0.5	S	S	<=0.12	S	S	<=0.12	S	S	<=0.5	S	2	S	<=0.12	S
AUSMDU00066722	SRR23726141	SRP426086	PRJNA857543	SAMN33606688	Blood	invasive	invasive	2021	2021-12-05	1951-01-03	17545	497	70	non_vaccine_serotype	non_vaccine_serotype	09L	Unknown	unknown	0	0	0	0	0					Unknown		Unknown	<=2	S	<=0.25	S	<=0.5	S	S	<=0.12	S	S	<=0.12	S	S	<=0.5	S	4	S	<=0.12	S
AUSMDU00025736	SRR23726145	SRP426086	PRJNA857543	SAMN33606684	Swab	invasive	invasive	2019	2019-02-08	2018-07-16	17644	6	0	non_vaccine_serotype	non_vaccine_serotype	11E	Vaccinated	1	0	0	1	0	0			1_notcovered_13v		not_covered	1_notcovered_13v	Serotype not covered	<=2	S	0.5	S	1	I	S	<=0.12	S	S	<=0.12	S	S	1	S	<=1	S	<=0.12	S
AUSMDU00037300	SRR23726009	SRP426086	PRJNA857543	SAMN33606773	Blood	invasive	invasive	2018	2018-08-10	1981-02-09	17645	36	37	non_vaccine_serotype	add-23v-PPV	10A	Unknown	unknown	0	0	0	0	0					Unknown		Unknown	<=2	S	<=0.25	S	<=0.5	S	S	<=0.12	S	S	<=0.12	S	S	<=0.5	S	2	S	<=0.12	S
AUSMDU00059752	SRR23727259	SRP426086	PRJNA857543	SAMN33606248	Blood	invasive	invasive	2021	2021-04-18	1950-10-09	17646	12	70	vaccine_serotype	vaccine_serotype	3	Vaccinated	1	0	0	1	0	0			1_covered_13v		vaccine_covered	1_covered_13v	Primary dose (13v)	NA	NA	NA	NA	<=0.5	S	S	<=0.12	S	S	<=0.12	S	S	<=0.5	S	2	S	<=0.12	S
AUSMDU00044642	SRR23725530	SRP426086	PRJNA857543	SAMN33607193	Blood	invasive	invasive	2020	2020-04-02	1964-02-06	17646	7	56	non_vaccine_serotype	non_vaccine_serotype	23A	Not vaccinated	0	0	0	0	0	0					Not vaccinated		Not vaccinated	<=2	S	<=0.25	S	<=0.5	S	S	<=0.12	S	S	<=0.12	S	S	<=0.5	S	4	S	<=0.12	S
AUSMDU00069809	SRR23725467	SRP426086	PRJNA857543	SAMN33607393	Blood	invasive	invasive	2022	2022-04-03	1965-10-31	17873	44	56.9699	non_vaccine_serotype	non_vaccine_serotype	23B1	Unknown	unknown	0	0	0	0	0					Unknown		Unknown	<=2	S	<=0.25	S	<=0.5	S	S	<=0.12	S	S	<=0.12	S	S	<=0.5	S	2	S	<=0.12	S
AUSMDU00069943	SRR23725461	SRP426086	PRJNA857543	SAMN33607399	Blood	invasive	invasive	2022	2022-04-06	1963-04-25	17874	5	59.4904	non_vaccine_serotype	non_vaccine_serotype	23B1	Unknown	unknown	0	0	0	0	0					Unknown		Unknown	<=2	S	<=0.25	S	<=0.5	S	S	<=0.12	S	S	<=0.12	S	S	<=0.5	S	4	S	<=0.12	S
AUSMDU00071370	SRR23725773	SRP426086	PRJNA857543	SAMN33607431	Blood	invasive	invasive	2022	2022-05-18	1928-05-10	17518	16;49;46	94.4712	non_vaccine_serotype	non_vaccine_serotype	16F	Unknown	unknown	0	0	0	0	0					Unknown		Unknown	<=2	S	<=0.25	S	<=0.5	S	S	<=0.12	S	S	<=0.12	S	S	<=0.5	S	2	S	<=0.12	S
AUSMDU00072439	SRR23725585	SRP426086	PRJNA857543	SAMN33607466	Blood	invasive	invasive	2022	2022-06-09	1935-09-13	17875	6	87.1233	non_vaccine_serotype	add-23v-PPV	11A	Unknown	unknown	0	0	0	0	0					Unknown		Unknown	<=2	S	<=0.25	S	<=0.5	S	S	<=0.12	S	S	0.25	S	S	<=0.5	S	4	S	<=0.12	S
AUSMDU00072449	SRR23725584	SRP426086	PRJNA857543	SAMN33607467	Blood	invasive	invasive	2022	2022-06-10	1935-05-07	15388	75	87.4767	non_vaccine_serotype	non_vaccine_serotype	35B	Unknown	unknown	0	0	0	0	0					Unknown		Unknown	<=2	S	<=0.25	S	<=0.5	S	S	<=0.12	S	S	<=0.12	S	S	<=0.5	S	4	S	<=0.12	S
AUSMDU00072795	SRR23725597	SRP426086	PRJNA857543	SAMN33607476	Blood	invasive	invasive	2022	2022-06-13	1963-08-16	17877	11	59.1808	vaccine_serotype	vaccine_serotype	19F	Unknown	unknown	0	0	0	0	0					Unknown		Unknown	<=2	S	<=0.25	S	<=0.5	S	S	<=0.12	S	S	<=0.12	S	S	<=0.5	S	2	S	<=0.12	S
AUSMDU00072935	SRR23725587	SRP426086	PRJNA857543	SAMN33607484	Blood	invasive	invasive	2022	2022-06-19	1959-11-11	17878	18	62.9452	non_vaccine_serotype	non_vaccine_serotype	07B/07C/40	Unknown	unknown	0	0	0	0	0					Unknown		Unknown	<=2	S	<=0.25	S	<=0.5	S	S	<=0.12	S	S	<=0.12	S	S	<=0.5	S	4	S	<=0.12	S
AUSMDU00072936	SRR23725586	SRP426086	PRJNA857543	SAMN33607485	Blood	invasive	invasive	2022	2022-06-19	1959-11-11	17878	18	62.9452	non_vaccine_serotype	non_vaccine_serotype	07C	Unknown	unknown	0	0	0	0	0					Unknown		Unknown	<=2	S	<=0.25	S	<=0.5	S	S	<=0.12	S	S	<=0.12	S	S	<=0.5	S	2	S	<=0.12	S
AUSMDU00072937	SRR23725818	SRP426086	PRJNA857543	SAMN33607486	Cerebro spinal fluid	invasive	invasive	2022	2022-06-19	1959-11-11	17878	NA	62.9452	non_vaccine_serotype	non_vaccine_serotype	07B/07C/40	Unknown	unknown	0	0	0	0	0					Unknown		Unknown	<=2	S	<=0.25	S	<=0.5	S	S	<=0.12	S	S	<=0.12	S	S	<=0.5	S	4	S	<=0.12	S
AUSMDU00036747	SRR23726010	SRP426086	PRJNA857543	SAMN33606772	Blood	invasive	invasive	2018	2018-07-13	1926-10-21	partial	36	91	non_vaccine_serotype	add-23v-PPV	10A	Not vaccinated	0	0	0	0	0	0					Not vaccinated		Not vaccinated	<=2	S	<=0.25	S	<=0.5	S	S	<=0.12	S	S	<=0.12	S	S	<=0.5	S	2	S	<=0.12	S
AUSMDU00044817	SRR23726342	SRP426086	PRJNA857543	SAMN33606904	Blood	invasive	invasive	2020	2020-03-21	1943-11-15	partial	19	76	non_vaccine_serotype	add-23v-PPV	22F	Vaccinated	1	0	0	1	0	0			1_notcovered_13v		not_covered	1_notcovered_13v	Serotype not covered	<=2	S	<=0.25	S	<=0.5	S	S	<=0.12	S	S	<=0.12	S	S	<=0.5	S	4	S	<=0.12	S
[truncated: 32 more columns]
