# Supplementary material for: Population structure, serotype distribution and antibiotic resistance of Streptococcus pneumoniae causing invasive disease in Victoria, Australia
Source: Microb Genom. 2023 Jul 20;9(7):mgen001070. doi: 10.1099/mgen.0.001070 (PMC10438814; doi:10.1099/mgen.0.001070)
Supplement: Supplementary material 3 [file mgen-9-1070-s003.xlsx]

## Sheet: Sup_Data_2_NNDSS_cases
Year	Serotype	State	Age group	Sex	Indigenous status	Clinical category	Other clinical category	Vaccination history	Total vaccinations	Pneumovax 23 (23vPPV)	Prevenar (7vPCV)	Prevenar 13 (13vPCV)	Synflorix (10vPCV)	Vaccine type unknown
2021	10A	NSW/ACT	45-49	Male	Non-Indigenous	No data provided		Vaccination data not provided	-	-	-	-	-	-
2021	10A	NSW/ACT	65-69	Female	Non-Indigenous	Meningitis		Vaccination data not provided	-	-	-	-	-	-
2021	10A	NSW/ACT	85+	Female	Unknown	Unknown		Vaccination data not provided	-	-	-	-	-	-
2021	11A	NSW/ACT	2023-04-02	Female	Non-Indigenous	Bacteraemia		Vaccine/s given	3	-	-	3	-	-
2021	11A	NSW/ACT	2023-04-02	Male	Non-Indigenous	Bacteraemia		Vaccine/s given	1	-	-	1	-	-
2021	11A	NSW/ACT	35-39	Male	Non-Indigenous	No data provided		Vaccination data not provided	-	-	-	-	-	-
2021	11A	NSW/ACT	55-59	Female	Non-Indigenous	Other	Other sterile site	Not followed up - information not sought	-	-	-	-	-	-
2021	11A	NSW/ACT	55-59	Male	Non-Indigenous	Bacteraemia		Vaccination data not provided	-	-	-	-	-	-
2021	11A	NSW/ACT	60-64	Male	Non-Indigenous	No data provided		Vaccination data not provided	-	-	-	-	-	-
2021	11A	NSW/ACT	65-69	Male	Non-Indigenous	Pneumonia		No vaccine given	-	-	-	-	-	-
2021	11A	NSW/ACT	70-74	Male	Non-Indigenous	Pneumonia		Vaccine/s given	1	1	-	-	-	-
2021	11A	NSW/ACT	70-74	Male	Unknown	Pneumonia		Vaccine/s given	2	2	-	-	-	-
2021	11A	NSW/ACT	75-79	Female	Non-Indigenous	Bacteraemia		No vaccine given	-	-	-	-	-	-
2021	11A	NSW/ACT	75-79	Male	Indigenous	Pneumonia		No vaccine given	-	-	-	-	-	-
2021	11A	NSW/ACT	80-84	Female	Non-Indigenous	No data provided		Followed up - information not available	-	-	-	-	-	-
2021	11A	NSW/ACT	85+	Male	Unknown	Bacteraemia		Not followed up - information not sought	-	-	-	-	-	-
2021	12F	NSW/ACT	2023-04-02	Male	Non-Indigenous	Bacteraemia		Vaccine/s given	3	-	-	3	-	-
2021	12F	NSW/ACT	35-39	Male	Indigenous	Pneumonia		No vaccine given	-	-	-	-	-	-
2021	12F	NSW/ACT	40-44	Male	Unknown	Pneumonia		No vaccine given	-	-	-	-	-	-
2021	12F	NSW/ACT	45-49	Female	Unknown	No data provided		Vaccination data not provided	-	-	-	-	-	-
2021	12F	NSW/ACT	50-54	Female	Non-Indigenous	Bacteraemia		Vaccination data not provided	-	-	-	-	-	-
2021	12F	NSW/ACT	50-54	Female	Unknown	No data provided		Not followed up - information not sought	-	-	-	-	-	-
2021	12F	NSW/ACT	50-54	Male	Non-Indigenous	Pneumonia		Vaccination data not provided	-	-	-	-	-	-
2021	12F	NSW/ACT	60-64	Female	Non-Indigenous	Pneumonia		No vaccine given	-	-	-	-	-	-
2021	12F	NSW/ACT	65-69	Female	Non-Indigenous	Pneumonia		Vaccine/s given	1	1	-	-	-	-
2021	12F	NSW/ACT	85+	Female	Non-Indigenous	Pneumonia		Vaccine/s given	2	2	-	-	-	-
2021	14	NSW/ACT	80-84	Male	Non-Indigenous	Bacteraemia		No vaccine given	-	-	-	-	-	-
2021	15A	NSW/ACT	2023-09-05	Female	Non-Indigenous	Bacteraemia		Vaccine not available for serotype	3	-	-	3	-	-
2021	15A	NSW/ACT	70-74	Female	Unknown	Pneumonia		Vaccine not available for serotype	-	-	-	-	-	-
2021	15A	NSW/ACT	85+	Female	Non-Indigenous	Unknown		Vaccine not available for serotype	-	-	-	-	-	-
2021	15A	NSW/ACT	85+	Female	Non-Indigenous	Other		Vaccine not available for serotype	1	1	-	-	-	-
2021	15B	NSW/ACT	< 2 yo	Female	Non-Indigenous	Bacteraemia		Vaccine/s given	3	-	-	3	-	-
2021	15B	NSW/ACT	< 2 yo	Female	Non-Indigenous	Bacteraemia		Vaccine/s given	3	-	-	3	-	-
2021	15B	NSW/ACT	< 2 yo	Female	Non-Indigenous	Unknown		Vaccine/s given	3	-	-	3	-	-
2021	15B	NSW/ACT	< 2 yo	Male	Non-Indigenous	Other		Vaccine/s given	3	-	-	3	-	-
2021	15B	NSW/ACT	< 2 yo	Male	Non-Indigenous	Meningitis		Vaccine/s given	1	-	-	1	-	-
2021	15B	NSW/ACT	2023-04-02	Male	Non-Indigenous	Bacteraemia		Vaccine/s given	3	-	-	3	-	-
2021	15B	NSW/ACT	2023-09-05	Female	Non-Indigenous	Bacteraemia		Vaccine/s given	3	-	-	3	-	-
2021	15B	NSW/ACT	2023-09-05	Male	Non-Indigenous	Bacteraemia		Vaccine/s given	3	-	-	3	-	-
2021	15B	NSW/ACT	2023-09-05	Male	Non-Indigenous	Bacteraemia		Vaccine/s given	3	-	-	3	-	-
2021	15B	NSW/ACT	25-29	Male	Non-Indigenous	No data provided		Vaccination data not provided	-	-	-	-	-	-
2021	15B	NSW/ACT	35-39	Male	Indigenous	No data provided		Vaccination data not provided	-	-	-	-	-	-
2021	15B	NSW/ACT	40-44	Female	Indigenous	No data provided		Vaccination data not provided	-	-	-	-	-	-
2021	15B	NSW/ACT	50-54	Male	Non-Indigenous	Bacteraemia		No vaccine given	-	-	-	-	-	-
2021	15B	NSW/ACT	55-59	Female	Non-Indigenous	Unknown		Vaccination data not provided	-	-	-	-	-	-
2021	15B	NSW/ACT	60-64	Male	Non-Indigenous	No data provided		Vaccination data not provided	-	-	-	-	-	-
2021	15B	NSW/ACT	65-69	Female	Non-Indigenous	Pneumonia		Vaccine/s given	1	-	-	1	-	-
2021	15B	NSW/ACT	65-69	Male	Non-Indigenous	Unknown		Not followed up - information not sought	-	-	-	-	-	-
2021	15B	NSW/ACT	70-74	Female	Non-Indigenous	Pneumonia		No vaccine given	-	-	-	-	-	-
2021	15B	NSW/ACT	80-84	Male	Non-Indigenous	Pneumonia		Vaccine/s given	3	2	-	1	-	-
2021	15B	NSW/ACT	85+	Female	Non-Indigenous	Pneumonia		No vaccine given	-	-	-	-	-	-
2021	15B	NSW/ACT	85+	Male	Non-Indigenous	Other		No vaccine given	-	-	-	-	-	-
2021	15C	NSW/ACT	40-44	Female	Non-Indigenous	No data provided		Vaccine not available for serotype	-	-	-	-	-	-
2021	16F	NSW/ACT	< 2 yo	Male	Non-Indigenous	Other	Septic arthritis	Vaccine not available for serotype	2	-	-	2	-	-
2021	16F	NSW/ACT	< 2 yo	Male	Non-Indigenous	Unknown		Vaccine not available for serotype	2	-	-	2	-	-
2021	16F	NSW/ACT	30-34	Male	Non-Indigenous	No data provided		Vaccine not available for serotype	-	-	-	-	-	-
2021	16F	NSW/ACT	55-59	Male	Non-Indigenous	No data provided		Vaccine not available for serotype	-	-	-	-	-	-
2021	16F	NSW/ACT	65-69	Male	Non-Indigenous	Pneumonia		Vaccine not available for serotype	-	-	-	-	-	-
2021	16F	NSW/ACT	65-69	Male	Non-Indigenous	Pneumonia		Vaccine not available for serotype	-	-	-	-	-	-
2021	16F	NSW/ACT	65-69	Male	Unknown	Pneumonia		Vaccine not available for serotype	1	-	-	1	-	-
2021	16F	NSW/ACT	70-74	Female	Non-Indigenous	Pneumonia		Vaccine not available for serotype	2	1	-	1	-	-
2021	16F	NSW/ACT	70-74	Male	Indigenous	Pneumonia		Vaccine not available for serotype	1	1	-	-	-	-
2021	16F	NSW/ACT	70-74	Male	Non-Indigenous	Bacteraemia		Vaccine not available for serotype	-	-	-	-	-	-
2021	16F	NSW/ACT	75-79	Female	Non-Indigenous	Pneumonia		Vaccine not available for serotype	1	1	-	-	-	-
2021	16F	NSW/ACT	75-79	Male	Unknown	Pneumonia		Vaccine not available for serotype	2	2	-	-	-	-
2021	16F	NSW/ACT	80-84	Female	Non-Indigenous	Pneumonia		Vaccine not available for serotype	1	1	-	-	-	-
2021	16F	NSW/ACT	80-84	Female	Non-Indigenous	Pneumonia		Vaccine not available for serotype	-	-	-	-	-	-
2021	16F	NSW/ACT	80-84	Female	Non-Indigenous	Pneumonia		Vaccine not available for serotype	1	1	-	-	-	-
2021	16F	NSW/ACT	80-84	Female	Non-Indigenous	Pneumonia		Vaccine not available for serotype	1	1	-	-	-	-
2021	16F	NSW/ACT	80-84	Female	Non-Indigenous	Pneumonia		Vaccine not available for serotype	1	-	-	1	-	-
2021	17F	NSW/ACT	< 2 yo	Female	Non-Indigenous	Bacteraemia		Vaccine/s given	2	-	-	2	-	-
2021	18A	NSW/ACT	20-24	Male	Unknown	No data provided		Vaccine not available for serotype	-	-	-	-	-	-
2021	18C	NSW/ACT	2023-04-02	Male	Indigenous	Bacteraemia		Vaccine/s given	3	-	-	3	-	-
2021	18C	NSW/ACT	2023-09-05	Female	Non-Indigenous	Pneumonia		Vaccine/s given	3	-	-	3	-	-
2021	18C	NSW/ACT	2023-09-05	Male	Non-Indigenous	Bacteraemia		Vaccine/s given	3	-	1	2	-	-
2021	18C	NSW/ACT	15-19	Female	Unknown	No data provided		Vaccination data not provided	-	-	-	-	-	-
2021	18C	NSW/ACT	35-39	Female	Non-Indigenous	No data provided		Vaccination data not provided	-	-	-	-	-	-
2021	18C	NSW/ACT	35-39	Male	Non-Indigenous	No data provided		Vaccination data not provided	-	-	-	-	-	-
2021	18C	NSW/ACT	45-49	Female	Non-Indigenous	Pneumonia		Not followed up - information not sought	-	-	-	-	-	-
2021	18C	NSW/ACT	60-64	Female	Non-Indigenous	Pneumonia		No vaccine given	-	-	-	-	-	-
2021	18C	NSW/ACT	65-69	Male	Non-Indigenous	Pneumonia		No vaccine given	-	-	-	-	-	-
2021	18F	NSW/ACT	40-44	Female	Non-Indigenous	Pneumonia		Vaccine not available for serotype	-	-	-	-	-	-
2021	19A	NSW/ACT	< 2 yo	Male	Non-Indigenous	No data provided		Vaccine/s given	2	-	2	-	-	-
2021	19A	NSW/ACT	< 2 yo	Male	Non-Indigenous	Pneumonia		Vaccine/s given	3	-	-	3	-	-
2021	19A	NSW/ACT	< 2 yo	Male	Non-Indigenous	Bacteraemia		Vaccine/s given	1	-	-	1	-	-
2021	19A	NSW/ACT	2023-04-02	Female	Non-Indigenous	Pneumonia		Vaccine/s given	3	-	-	3	-	-
2021	19A	NSW/ACT	2023-04-02	Male	Non-Indigenous	Pneumonia		Vaccine/s given	3	-	-	3	-	-
2021	19A	NSW/ACT	40-44	Female	Non-Indigenous	No data provided		Vaccination data not provided	-	-	-	-	-	-
2021	19A	NSW/ACT	45-49	Male	Non-Indigenous	No data provided		Vaccination data not provided	-	-	-	-	-	-
2021	19A	NSW/ACT	55-59	Male	Non-Indigenous	Pneumonia		No vaccine given	-	-	-	-	-	-
2021	19A	NSW/ACT	60-64	Female	Non-Indigenous	Pneumonia		No vaccine given	-	-	-	-	-	-
2021	19A	NSW/ACT	60-64	Female	Non-Indigenous	No data provided		No vaccine given	-	-	-	-	-	-
2021	19A	NSW/ACT	60-64	Female	Non-Indigenous	Pneumonia		No vaccine given	-	-	-	-	-	-
2021	19F	NSW/ACT	< 2 yo	Female	Non-Indigenous	Meningitis		Vaccine/s given	1	-	-	1	-	-
2021	19F	NSW/ACT	< 2 yo	Female	Non-Indigenous	Meningitis		Vaccine/s given	2	-	-	2	-	-
2021	19F	NSW/ACT	< 2 yo	Male	Indigenous	Meningitis		Vaccine/s given	1	-	-	1	-	-
2021	19F	NSW/ACT	< 2 yo	Male	Non-Indigenous	Meningitis|Other	Septic arthritis	Vaccine/s given	2	-	-	2	-	-
2021	19F	NSW/ACT	< 2 yo	Male	Non-Indigenous	Pneumonia		Vaccine/s given	3	-	-	3	-	-
2021	19F	NSW/ACT	< 2 yo	Male	Non-Indigenous	Bacteraemia		Vaccine/s given	1	-	-	1	-	-
2021	19F	NSW/ACT	2023-04-02	Female	Non-Indigenous	Other|Pneumonia	Pleural effusion	Vaccine/s given	3	-	-	3	-	-
2021	19F	NSW/ACT	2023-04-02	Male	Indigenous	Bacteraemia		Vaccine/s given	3	-	-	3	-	-
2021	19F	NSW/ACT	2023-09-05	Male	Indigenous	Meningitis		Vaccine/s given	3	-	-	3	-	-
2021	19F	NSW/ACT	2014-10-01	Male	Non-Indigenous	Other	Peritonitis	Vaccine/s given	4	-	3	1	-	-
2021	19F	NSW/ACT	25-29	Female	Non-Indigenous	Pneumonia		No vaccine given	-	-	-	-	-	-
2021	19F	NSW/ACT	30-34	Male	Non-Indigenous	Bacteraemia		No vaccine given	-	-	-	-	-	-
2021	19F	NSW/ACT	35-39	Female	Unknown	No data provided		Vaccination data not provided	-	-	-	-	-	-
2021	19F	NSW/ACT	40-44	Female	Non-Indigenous	Meningitis		No vaccine given	-	-	-	-	-	-
2021	19F	NSW/ACT	40-44	Male	Indigenous	Meningitis		No vaccine given	-	-	-	-	-	-
2021	19F	NSW/ACT	40-44	Male	Non-Indigenous	Pneumonia		No vaccine given	-	-	-	-	-	-
2021	19F	NSW/ACT	40-44	Male	Unknown	No data provided		Vaccination data not provided	-	-	-	-	-	-
2021	19F	NSW/ACT	50-54	Female	Non-Indigenous	Bacteraemia		No vaccine given	-	-	-	-	-	-
2021	19F	NSW/ACT	50-54	Male	Non-Indigenous	No data provided		Vaccination data not provided	-	-	-	-	-	-
2021	19F	NSW/ACT	50-54	Male	Non-Indigenous	Pneumonia		No vaccine given	-	-	-	-	-	-
2021	19F	NSW/ACT	55-59	Male	Non-Indigenous	No data provided		Vaccination data not provided	-	-	-	-	-	-
2021	19F	NSW/ACT	55-59	Male	Non-Indigenous	No data provided		Vaccination data not provided	-	-	-	-	-	-
2021	19F	NSW/ACT	60-64	Female	Non-Indigenous	Pneumonia		No vaccine given	-	-	-	-	-	-
2021	19F	NSW/ACT	60-64	Male	Non-Indigenous	Other	Cellulitis	Not followed up - information not sought	-	-	-	-	-	-
2021	19F	NSW/ACT	65-69	Female	Non-Indigenous	Meningitis|Pneumonia		Vaccine/s given	2	2	-	-	-	-
2021	19F	NSW/ACT	65-69	Male	Non-Indigenous	Unknown		Not followed up - information not sought	-	-	-	-	-	-
2021	19F	NSW/ACT	65-69	Male	Non-Indigenous	Other	Pleural effusion	No vaccine given	-	-	-	-	-	-
2021	19F	NSW/ACT	70-74	Female	Non-Indigenous	Meningitis		Vaccine/s given	1	-	-	-	-	1
2021	19F	NSW/ACT	70-74	Male	Non-Indigenous	Pneumonia		Vaccine/s given	1	1	-	-	-	-
2021	19F	NSW/ACT	70-74	Male	Non-Indigenous	Pneumonia		Vaccination data not provided	-	-	-	-	-	-
2021	19F	NSW/ACT	70-74	Male	Non-Indigenous	Pneumonia		No vaccine given	-	-	-	-	-	-
2021	19F	NSW/ACT	70-74	Male	Non-Indigenous	No data provided		No vaccine given	-	-	-	-	-	-
2021	19F	NSW/ACT	70-74	Male	Non-Indigenous	No data provided		No vaccine given	-	-	-	-	-	-
2021	19F	NSW/ACT	70-74	Male	Unknown	Pneumonia		No vaccine given	-	-	-	-	-	-
2021	19F	NSW/ACT	75-79	Female	Non-Indigenous	Pneumonia		No vaccine given	-	-	-	-	-	-
2021	19F	NSW/ACT	75-79	Male	Non-Indigenous	Pneumonia		No vaccine given	-	-	-	-	-	-
2021	19F	NSW/ACT	75-79	Male	Non-Indigenous	Pneumonia		No vaccine given	-	-	-	-	-	-
2021	19F	NSW/ACT	80-84	Female	Non-Indigenous	Unknown		Vaccination data not provided	-	-	-	-	-	-
2021	19F	NSW/ACT	80-84	Female	Non-Indigenous	Pneumonia		Vaccination data not provided	-	-	-	-	-	-
2021	19F	NSW/ACT	80-84	Male	Indigenous	Pneumonia		Vaccine/s given	1	1	-	-	-	-
2021	19F	NSW/ACT	80-84	Male	Non-Indigenous	Pneumonia		No vaccine given	-	-	-	-	-	-
2021	19F	NSW/ACT	85+	Female	Non-Indigenous	Other	Septic arthritis	No vaccine given	-	-	-	-	-	-
2021	19F	NSW/ACT	85+	Female	Non-Indigenous	Pneumonia		Vaccine/s given	2	2	-	-	-	-
2021	19F	NSW/ACT	85+	Female	Non-Indigenous	Pneumonia		Vaccination data not provided	-	-	-	-	-	-
2021	19F	NSW/ACT	85+	Female	Non-Indigenous	Pneumonia		Vaccine/s given	1	1	-	-	-	-
2021	19F	NSW/ACT	85+	Female	Non-Indigenous	Pneumonia		Not followed up - information not sought	-	-	-	-	-	-
2021	20	NSW/ACT	50-54	Female	Non-Indigenous	Pneumonia		No vaccine given	-	-	-	-	-	-
2021	21	NSW/ACT	< 2 yo	Male	Non-Indigenous	Pneumonia		Vaccine not available for serotype	3	-	-	3	-	-
2021	21	NSW/ACT	< 2 yo	Male	Non-Indigenous	Bacteraemia		Vaccine not available for serotype	1	-	-	1	-	-
2021	21	NSW/ACT	60-64	Male	Non-Indigenous	Meningitis		Vaccine not available for serotype	-	-	-	-	-	-
2021	22F	NSW/ACT	25-29	Male	Non-Indigenous	No data provided		Vaccination data not provided	-	-	-	-	-	-
2021	22F	NSW/ACT	30-34	Male	Non-Indigenous	No data provided		Vaccination data not provided	-	-	-	-	-	-
2021	22F	NSW/ACT	35-39	Female	Non-Indigenous	Pneumonia		No vaccine given	-	-	-	-	-	-
2021	22F	NSW/ACT	35-39	Male	Non-Indigenous	No data provided		Vaccination data not provided	-	-	-	-	-	-
2021	22F	NSW/ACT	45-49	Male	Non-Indigenous	Pneumonia		No vaccine given	-	-	-	-	-	-
2021	22F	NSW/ACT	45-49	Male	Non-Indigenous	No data provided		Vaccination data not provided	-	-	-	-	-	-
2021	22F	NSW/ACT	45-49	Male	Non-Indigenous	No data provided		Vaccination data not provided	-	-	-	-	-	-
2021	22F	NSW/ACT	45-49	Male	Unknown	No data provided		No vaccine given	-	-	-	-	-	-
2021	22F	NSW/ACT	55-59	Female	Non-Indigenous	No data provided		Vaccination data not provided	-	-	-	-	-	-
2021	22F	NSW/ACT	55-59	Male	Non-Indigenous	No data provided		No vaccine given	-	-	-	-	-	-
2021	22F	NSW/ACT	60-64	Female	Non-Indigenous	No data provided		Vaccination data not provided	-	-	-	-	-	-
2021	22F	NSW/ACT	60-64	Female	Non-Indigenous	Bacteraemia		No vaccine given	-	-	-	-	-	-
2021	22F	NSW/ACT	60-64	Male	Non-Indigenous	Pneumonia		Vaccination data not provided	-	-	-	-	-	-
2021	22F	NSW/ACT	65-69	Male	Non-Indigenous	Pneumonia		No vaccine given	-	-	-	-	-	-
2021	22F	NSW/ACT	70-74	Female	Non-Indigenous	Pneumonia		Vaccine/s given	1	1	-	-	-	-
2021	22F	NSW/ACT	70-74	Male	Non-Indigenous	Pneumonia		Vaccination data not provided	-	-	-	-	-	-
2021	22F	NSW/ACT	70-74	Male	Non-Indigenous	Pneumonia		Vaccine/s given	1	1	-	-	-	-
2021	22F	NSW/ACT	85+	Female	Non-Indigenous	Pneumonia		Vaccine/s given	1	1	-	-	-	-
2021	22F	NSW/ACT	85+	Female	Non-Indigenous	Pneumonia		No vaccine given	-	-	-	-	-	-
2021	22F	NSW/ACT	85+	Female	Unknown	Unknown		No vaccine given	-	-	-	-	-	-
2021	23A	NSW/ACT	< 2 yo	Female	Indigenous	Unknown		Vaccine not available for serotype	1	-	1	-	-	-
2021	23A	NSW/ACT	< 2 yo	Female	Non-Indigenous	Bacteraemia		Vaccine not available for serotype	3	-	-	3	-	-
2021	23A	NSW/ACT	< 2 yo	Male	Non-Indigenous	Bacteraemia		Too young for vaccination	-	-	-	-	-	-
2021	23A	NSW/ACT	2023-04-02	Female	Non-Indigenous	Pneumonia		Vaccine not available for serotype	3	-	-	3	-	-
2021	23A	NSW/ACT	2023-09-05	Female	Non-Indigenous	Meningitis		Vaccine not available for serotype	2	-	-	1	1	-
2021	23A	NSW/ACT	2014-10-01	Male	Non-Indigenous	No data provided		Vaccine not available for serotype	-	-	-	-	-	-
2021	23A	NSW/ACT	35-39	Female	Non-Indigenous	Other		Vaccine not available for serotype	-	-	-	-	-	-
2021	23A	NSW/ACT	35-39	Female	Non-Indigenous	Meningitis|Pneumonia		Vaccine not available for serotype	-	-	-	-	-	-
2021	23A	NSW/ACT	35-39	Female	Non-Indigenous	No data provided		Vaccine not available for serotype	-	-	-	-	-	-
2021	23A	NSW/ACT	55-59	Male	Non-Indigenous	Pneumonia		Vaccine not available for serotype	-	-	-	-	-	-
2021	23A	NSW/ACT	60-64	Male	Non-Indigenous	No data provided		Vaccine not available for serotype	-	-	-	-	-	-
2021	23A	NSW/ACT	65-69	Female	Non-Indigenous	No data provided		Vaccine not available for serotype	-	-	-	-	-	-
2021	23A	NSW/ACT	65-69	Male	Non-Indigenous	Pneumonia		Vaccine not available for serotype	-	-	-	-	-	-
2021	23A	NSW/ACT	70-74	Female	Non-Indigenous	Pneumonia		Vaccine not available for serotype	1	-	-	1	-	-
2021	23A	NSW/ACT	70-74	Female	Non-Indigenous	Meningitis		Vaccine not available for serotype	2	1	-	1	-	-
2021	23A	NSW/ACT	75-79	Female	Non-Indigenous	Meningitis|Pneumonia		Vaccine not available for serotype	-	-	-	-	-	-
2021	23A	NSW/ACT	75-79	Male	Non-Indigenous	No data provided		Vaccine not available for serotype	-	-	-	-	-	-
2021	23A	NSW/ACT	80-84	Male	Non-Indigenous	No data provided		Vaccine not available for serotype	-	-	-	-	-	-
2021	23A	NSW/ACT	85+	Male	Non-Indigenous	Bacteraemia		Vaccine not available for serotype	-	-	-	-	-	-
2021	23A	NSW/ACT	85+	Male	Non-Indigenous	Pneumonia		Vaccine not available for serotype	1	1	-	-	-	-
2021	23B	NSW/ACT	< 2 yo	Female	Non-Indigenous	Pneumonia		Vaccine not available for serotype	2	-	-	2	-	-
2021	23B	NSW/ACT	< 2 yo	Male	Non-Indigenous	Other	Cellulitis	Vaccine not available for serotype	2	-	-	2	-	-
2021	23B	NSW/ACT	2023-04-02	Female	Indigenous	Bacteraemia		Vaccine not available for serotype	1	-	-	1	-	-
2021	23B	NSW/ACT	2023-04-02	Female	Non-Indigenous	Bacteraemia		Vaccine not available for serotype	1	-	-	1	-	-
2021	23B	NSW/ACT	2023-04-02	Male	Non-Indigenous	Bacteraemia		Vaccine not available for serotype	3	-	-	3	-	-
2021	23B	NSW/ACT	2023-09-05	Female	Non-Indigenous	Bacteraemia		Vaccine not available for serotype	3	-	-	3	-	-
2021	23B	NSW/ACT	2023-09-05	Male	Non-Indigenous	Meningitis		Vaccine not available for serotype	3	-	3	-	-	-
2021	23B	NSW/ACT	2023-09-05	Male	Non-Indigenous	Pneumonia		Vaccine not available for serotype	3	-	-	3	-	-
2021	23B	NSW/ACT	2014-10-01	Male	Non-Indigenous	No data provided		Vaccine not available for serotype	-	-	-	-	-	-
2021	23B	NSW/ACT	25-29	Male	Non-Indigenous	No data provided		Vaccine not available for serotype	1	1	-	-	-	-
2021	23B	NSW/ACT	35-39	Female	Unknown	No data provided		Vaccine not available for serotype	-	-	-	-	-	-
2021	23B	NSW/ACT	40-44	Female	Non-Indigenous	No data provided		Vaccine not available for serotype	-	-	-	-	-	-
2021	23B	NSW/ACT	40-44	Female	Non-Indigenous	No data provided		Vaccine not available for serotype	-	-	-	-	-	-
2021	23B	NSW/ACT	40-44	Male	Non-Indigenous	Other		Vaccine not available for serotype	-	-	-	-	-	-
2021	23B	NSW/ACT	45-49	Male	Unknown	No data provided		Vaccine not available for serotype	-	-	-	-	-	-
2021	23B	NSW/ACT	55-59	Female	Non-Indigenous	Pneumonia		Vaccine not available for serotype	-	-	-	-	-	-
2021	23B	NSW/ACT	55-59	Male	Non-Indigenous	Unknown		Vaccine not available for serotype	-	-	-	-	-	-
2021	23B	NSW/ACT	60-64	Female	Non-Indigenous	Bacteraemia		Vaccine not available for serotype	-	-	-	-	-	-
2021	23B	NSW/ACT	60-64	Female	Non-Indigenous	Bacteraemia		Vaccine not available for serotype	-	-	-	-	-	-
2021	23B	NSW/ACT	60-64	Male	Non-Indigenous	Pneumonia		Vaccine not available for serotype	1	-	-	1	-	-
2021	23B	NSW/ACT	60-64	Male	Non-Indigenous	No data provided		Vaccine not available for serotype	2	1	-	1	-	-
2021	23B	NSW/ACT	65-69	Female	Unknown	Other	Cellulitis	Vaccine not available for serotype	-	-	-	-	-	-
2021	23B	NSW/ACT	65-69	Male	Non-Indigenous	Meningitis		Vaccine not available for serotype	-	-	-	-	-	-
2021	23B	NSW/ACT	75-79	Female	Non-Indigenous	Pneumonia		Vaccine not available for serotype	2	2	-	-	-	-
2021	23B	NSW/ACT	75-79	Female	Non-Indigenous	Bacteraemia		Vaccine not available for serotype	1	1	-	-	-	-
2021	23B	NSW/ACT	75-79	Female	Non-Indigenous	Bacteraemia		Vaccine not available for serotype	1	1	-	-	-	-
2021	23B	NSW/ACT	75-79	Female	Non-Indigenous	Bacteraemia		Vaccine not available for serotype	-	-	-	-	-	-
2021	23B	NSW/ACT	75-79	Male	Non-Indigenous	Other|Pneumonia		Vaccine not available for serotype	-	-	-	-	-	-
2021	23B	NSW/ACT	80-84	Female	Non-Indigenous	Other	Septic arthritis	Vaccine not available for serotype	-	-	-	-	-	-
2021	23B	NSW/ACT	85+	Female	Non-Indigenous	Pneumonia		Vaccine not available for serotype	1	1	-	-	-	-
2021	23B	NSW/ACT	85+	Male	Non-Indigenous	Bacteraemia		Vaccine not available for serotype	-	-	-	-	-	-
2021	23B	NSW/ACT	85+	Male	Non-Indigenous	Pneumonia		Vaccine not available for serotype	-	-	-	-	-	-
2021	24F	NSW/ACT	2014-10-01	Male	Non-Indigenous	No data provided		Vaccine not available for serotype	2	-	-	-	-	2
2021	24F	NSW/ACT	30-34	Male	Non-Indigenous	No data provided		Vaccine not available for serotype	-	-	-	-	-	-
2021	24F	NSW/ACT	65-69	Female	Non-Indigenous	No data provided		Vaccine not available for serotype	-	-	-	-	-	-
2021	24F	NSW/ACT	65-69	Female	Non-Indigenous	Bacteraemia		Vaccine not available for serotype	1	1	-	-	-	-
2021	24F	NSW/ACT	75-79	Male	Non-Indigenous	Pneumonia		Vaccine not available for serotype	-	-	-	-	-	-
2021	3	NSW/ACT	< 2 yo	Female	Indigenous	Pneumonia		Vaccine/s given	3	-	-	3	-	-
2021	3	NSW/ACT	< 2 yo	Female	Non-Indigenous	Pneumonia		Vaccine/s given	3	-	-	3	-	-
2021	3	NSW/ACT	< 2 yo	Male	Non-Indigenous	Unknown		Vaccine/s given	2	-	-	2	-	-
2021	3	NSW/ACT	2023-04-02	Female	Indigenous	Other|Pneumonia		Vaccine/s given	3	-	-	3	-	-
2021	3	NSW/ACT	2023-04-02	Female	Non-Indigenous	Other|Pneumonia	Pleural effusion	Vaccine/s given	3	-	-	3	-	-
2021	3	NSW/ACT	2023-04-02	Female	Non-Indigenous	Other|Pneumonia	Pleural effusion	Vaccine/s given	3	-	-	3	-	-
2021	3	NSW/ACT	2023-04-02	Female	Non-Indigenous	Other|Pneumonia		Vaccination data not provided	-	-	-	-	-	-
2021	3	NSW/ACT	2023-04-02	Female	Unknown	Unknown		Vaccine/s given	3	-	-	3	-	-
2021	3	NSW/ACT	2023-04-02	Male	Non-Indigenous	Unknown		Vaccine/s given	3	-	-	3	-	-
2021	3	NSW/ACT	2023-04-02	Male	Non-Indigenous	Other|Pneumonia	Pleural effusion	Vaccine/s given	3	-	-	3	-	-
2021	3	NSW/ACT	30-34	Female	Non-Indigenous	No data provided		Vaccination data not provided	-	-	-	-	-	-
2021	3	NSW/ACT	35-39	Female	Non-Indigenous	Pneumonia		No vaccine given	-	-	-	-	-	-
2021	3	NSW/ACT	35-39	Male	Non-Indigenous	No data provided		Vaccination data not provided	-	-	-	-	-	-
2021	3	NSW/ACT	35-39	Male	Non-Indigenous	No data provided		Vaccination data not provided	-	-	-	-	-	-
2021	3	NSW/ACT	35-39	Male	Unknown	Other	Pleural effusion	Vaccination data not provided	-	-	-	-	-	-
2021	3	NSW/ACT	40-44	Female	Non-Indigenous	Pneumonia		Vaccination data not provided	-	-	-	-	-	-
2021	3	NSW/ACT	40-44	Male	Non-Indigenous	Pneumonia		No vaccine given	-	-	-	-	-	-
2021	3	NSW/ACT	45-49	Female	Indigenous	No data provided		Vaccination data not provided	-	-	-	-	-	-
2021	3	NSW/ACT	45-49	Male	Non-Indigenous	No data provided		Vaccination data not provided	-	-	-	-	-	-
2021	3	NSW/ACT	45-49	Male	Unknown	No data provided		Vaccination data not provided	-	-	-	-	-	-
2021	3	NSW/ACT	50-54	Female	Non-Indigenous	Pneumonia		No vaccine given	-	-	-	-	-	-
2021	3	NSW/ACT	50-54	Female	Non-Indigenous	Pneumonia		No vaccine given	-	-	-	-	-	-
2021	3	NSW/ACT	50-54	Male	Non-Indigenous	Other	Pleural effusion	Vaccination data not provided	-	-	-	-	-	-
2021	3	NSW/ACT	50-54	Male	Non-Indigenous	Pneumonia		No vaccine given	-	-	-	-	-	-
2021	3	NSW/ACT	50-54	Male	Unknown	No data provided		No vaccine given	-	-	-	-	-	-
2021	3	NSW/ACT	55-59	Female	Non-Indigenous	Other		No vaccine given	-	-	-	-	-	-
2021	3	NSW/ACT	55-59	Female	Non-Indigenous	Pneumonia		No vaccine given	-	-	-	-	-	-
2021	3	NSW/ACT	55-59	Male	Non-Indigenous	Meningitis		No vaccine given	-	-	-	-	-	-
2021	3	NSW/ACT	55-59	Male	Non-Indigenous	Pneumonia		No vaccine given	-	-	-	-	-	-
2021	3	NSW/ACT	60-64	Male	Non-Indigenous	Pneumonia		No vaccine given	-	-	-	-	-	-
2021	3	NSW/ACT	65-69	Female	Indigenous	Meningitis		Vaccine/s given	1	1	-	-	-	-
2021	3	NSW/ACT	65-69	Female	Non-Indigenous	Pneumonia		No vaccine given	-	-	-	-	-	-
2021	3	NSW/ACT	65-69	Male	Indigenous	Bacteraemia		No vaccine given	-	-	-	-	-	-
2021	3	NSW/ACT	70-74	Male	Non-Indigenous	Pneumonia		No vaccine given	-	-	-	-	-	-
2021	3	NSW/ACT	70-74	Male	Non-Indigenous	Pneumonia		No vaccine given	-	-	-	-	-	-
2021	3	NSW/ACT	75-79	Male	Non-Indigenous	Unknown		Vaccination data not provided	-	-	-	-	-	-
2021	3	NSW/ACT	75-79	Male	Non-Indigenous	Bacteraemia		No vaccine given	-	-	-	-	-	-
2021	3	NSW/ACT	75-79	Male	Non-Indigenous	Pneumonia		Vaccination data not provided	-	-	-	-	-	-
2021	3	NSW/ACT	75-79	Male	Non-Indigenous	Bacteraemia		No vaccine given	-	-	-	-	-	-
2021	3	NSW/ACT	80-84	Female	Non-Indigenous	Pneumonia		No vaccine given	-	-	-	-	-	-
2021	3	NSW/ACT	85+	Female	Non-Indigenous	Pneumonia		Not followed up - information not sought	-	-	-	-	-	-
2021	3	NSW/ACT	85+	Female	Non-Indigenous	Pneumonia		Vaccine/s given	1	1	-	-	-	-
2021	3	NSW/ACT	85+	Male	Non-Indigenous	Pneumonia		Vaccine/s given	2	2	-	-	-	-
2021	31	NSW/ACT	40-44	Male	Indigenous	No data provided		Vaccine not available for serotype	-	-	-	-	-	-
2021	31	NSW/ACT	60-64	Female	Indigenous	Bacteraemia		Vaccine not available for serotype	-	-	-	-	-	-
2021	31	NSW/ACT	75-79	Female	Non-Indigenous	Pneumonia		Vaccine not available for serotype	1	1	-	-	-	-
2021	31	NSW/ACT	80-84	Male	Non-Indigenous	Unknown		Vaccine not available for serotype	-	-	-	-	-	-
2021	31	NSW/ACT	85+	Male	Non-Indigenous	Pneumonia		Vaccine not available for serotype	3	2	-	1	-	-
2021	33D	NSW/ACT	55-59	Male	Indigenous	No data provided		Vaccine not available for serotype	-	-	-	-	-	-
2021	33F	NSW/ACT	30-34	Male	Non-Indigenous	No data provided		Vaccination data not provided	-	-	-	-	-	-
2021	33F	NSW/ACT	45-49	Female	Non-Indigenous	No data provided		Vaccination data not provided	-	-	-	-	-	-
2021	33F	NSW/ACT	55-59	Female	Non-Indigenous	Pneumonia		No vaccine given	-	-	-	-	-	-
2021	33F	NSW/ACT	55-59	Male	Unknown	Pneumonia		Vaccination data not provided	-	-	-	-	-	-
2021	33F	NSW/ACT	75-79	Female	Non-Indigenous	Unknown		Vaccination data not provided	-	-	-	-	-	-
2021	34	NSW/ACT	45-49	Male	Unknown	No data provided		Vaccine not available for serotype	-	-	-	-	-	-
2021	34	NSW/ACT	50-54	Male	Indigenous	Pneumonia		Vaccine not available for serotype	-	-	-	-	-	-
2021	35B	NSW/ACT	40-44	Male	Non-Indigenous	No data provided		Vaccine not available for serotype	-	-	-	-	-	-
2021	35B	NSW/ACT	65-69	Female	Non-Indigenous	Bacteraemia		Vaccine not available for serotype	-	-	-	-	-	-
2021	35B	NSW/ACT	65-69	Male	Non-Indigenous	Other	Septic arthritis	Vaccine not available for serotype	-	-	-	-	-	-
2021	35B	NSW/ACT	75-79	Female	Non-Indigenous	Pneumonia		Vaccine not available for serotype	-	-	-	-	-	-
2021	35B	NSW/ACT	75-79	Female	Non-Indigenous	Bacteraemia		Vaccine not available for serotype	1	1	-	-	-	-
2021	35B	NSW/ACT	80-84	Male	Non-Indigenous	Pneumonia		Vaccine not available for serotype	-	-	-	-	-	-
2021	35B	NSW/ACT	85+	Male	Non-Indigenous	Meningitis		Vaccine not available for serotype	1	-	-	1	-	-
2021	35F	NSW/ACT	55-59	Male	Non-Indigenous	Pneumonia		Vaccine not available for serotype	-	-	-	-	-	-
2021	35F	NSW/ACT	65-69	Male	Non-Indigenous	Pneumonia		Vaccine not available for serotype	-	-	-	-	-	-
2021	35F	NSW/ACT	65-69	Male	Non-Indigenous	Pneumonia		Vaccine not available for serotype	-	-	-	-	-	-
2021	35F	NSW/ACT	75-79	Male	Non-Indigenous	No data provided		Vaccine not available for serotype	-	-	-	-	-	-
2021	35F	NSW/ACT	80-84	Female	Indigenous	Pneumonia		Vaccine not available for serotype	-	-	-	-	-	-
2021	35F	NSW/ACT	80-84	Female	Non-Indigenous	Bacteraemia		Vaccine not available for serotype	-	-	-	-	-	-
2021	35F	NSW/ACT	80-84	Female	Non-Indigenous	Bacteraemia		Vaccine not available for serotype	1	-	-	1	-	-
2021	38	NSW/ACT	75-79	Male	Non-Indigenous	Pneumonia		Vaccine not available for serotype	1	-	-	1	-	-
2021	4	NSW/ACT	15-19	Female	Indigenous	No data provided		Vaccination data not provided	-	-	-	-	-	-
2021	4	NSW/ACT	20-24	Female	Non-Indigenous	Pneumonia		Vaccination data not provided	-	-	-	-	-	-
2021	4	NSW/ACT	25-29	Female	Indigenous	No data provided		Vaccination data not provided	-	-	-	-	-	-
2021	4	NSW/ACT	25-29	Male	Non-Indigenous	No data provided		Vaccination data not provided	-	-	-	-	-	-
2021	4	NSW/ACT	35-39	Male	Non-Indigenous	No data provided		Vaccination data not provided	-	-	-	-	-	-
2021	4	NSW/ACT	35-39	Male	Non-Indigenous	Pneumonia		No vaccine given	-	-	-	-	-	-
2021	4	NSW/ACT	40-44	Male	Non-Indigenous	No data provided		Vaccination data not provided	-	-	-	-	-	-
2021	4	NSW/ACT	40-44	Male	Non-Indigenous	Pneumonia		No vaccine given	-	-	-	-	-	-
2021	4	NSW/ACT	50-54	Male	Non-Indigenous	Pneumonia		No vaccine given	-	-	-	-	-	-
2021	4	NSW/ACT	55-59	Male	Non-Indigenous	Pneumonia		No vaccine given	-	-	-	-	-	-
2021	4	NSW/ACT	60-64	Male	Non-Indigenous	Pneumonia		No vaccine given	-	-	-	-	-	-
2021	4	NSW/ACT	75-79	Female	Non-Indigenous	Bacteraemia		Vaccination data not provided	-	-	-	-	-	-
2021	6A	NSW/ACT	70-74	Male	Non-Indigenous	Meningitis|Pneumonia		Vaccine/s given	1	1	-	-	-	-
2021	6B	NSW/ACT	60-64	Female	Non-Indigenous	Pneumonia		No vaccine given	-	-	-	-	-	-
2021	6B	NSW/ACT	85+	Male	Non-Indigenous	Pneumonia		No vaccine given	-	-	-	-	-	-
2021	6C	NSW/ACT	< 2 yo	Male	Non-Indigenous	Bacteraemia		Vaccine not available for serotype	3	-	-	3	-	-
2021	6C	NSW/ACT	40-44	Male	Indigenous	No data provided		Vaccine not available for serotype	-	-	-	-	-	-
2021	6C	NSW/ACT	55-59	Male	Non-Indigenous	No data provided		Vaccine not available for serotype	-	-	-	-	-	-
2021	6C	NSW/ACT	60-64	Male	Non-Indigenous	Pneumonia		Vaccine not available for serotype	-	-	-	-	-	-
2021	6C	NSW/ACT	65-69	Female	Non-Indigenous	Other		Vaccine not available for serotype	-	-	-	-	-	-
2021	6C	NSW/ACT	70-74	Male	Indigenous	Pneumonia		Vaccine not available for serotype	1	1	-	-	-	-
2021	6C	NSW/ACT	70-74	Male	Non-Indigenous	Other	Other sterile site	Vaccine not available for serotype	-	-	-	-	-	-
2021	6C	NSW/ACT	75-79	Female	Non-Indigenous	Bacteraemia		Vaccine not available for serotype	1	1	-	-	-	-
2021	6C	NSW/ACT	75-79	Male	Non-Indigenous	Pneumonia		Vaccine not available for serotype	1	1	-	-	-	-
2021	6C	NSW/ACT	75-79	Male	Non-Indigenous	Pneumonia		Vaccine not available for serotype	-	-	-	-	-	-
2021	6C	NSW/ACT	75-79	Male	Non-Indigenous	Pneumonia		Vaccine not available for serotype	1	1	-	-	-	-
2021	6C	NSW/ACT	85+	Male	Non-Indigenous	Bacteraemia		Vaccine not available for serotype	1	1	-	-	-	-
2021	7C	NSW/ACT	70-74	Male	Non-Indigenous	Pneumonia		Vaccine not available for serotype	-	-	-	-	-	-
2021	7F	NSW/ACT	20-24	Female	Non-Indigenous	No data provided		Vaccination data not provided	-	-	-	-	-	-
2021	7F	NSW/ACT	50-54	Male	Non-Indigenous	Pneumonia		Vaccination data not provided	-	-	-	-	-	-
2021	8	NSW/ACT	< 2 yo	Female	Indigenous	Bacteraemia		Vaccine/s given	3	-	-	3	-	-
2021	8	NSW/ACT	< 2 yo	Male	Non-Indigenous	Meningitis		Vaccine/s given	1	-	-	1	-	-
2021	8	NSW/ACT	15-19	Male	Non-Indigenous	No data provided		Vaccine/s given	3	-	3	-	-	-
2021	8	NSW/ACT	15-19	Male	Non-Indigenous	No data provided		Vaccination data not provided	-	-	-	-	-	-
2021	8	NSW/ACT	15-19	Male	Unknown	No data provided		Vaccination data not provided	-	-	-	-	-	-
2021	8	NSW/ACT	20-24	Female	Indigenous	Pneumonia		Vaccine/s given	1	1	-	-	-	-
2021	8	NSW/ACT	20-24	Male	Non-Indigenous	No data provided		Vaccination data not provided	-	-	-	-	-	-
2021	8	NSW/ACT	20-24	Male	Unknown	No data provided		Vaccination data not provided	-	-	-	-	-	-
2021	8	NSW/ACT	20-24	Male	Unknown	No data provided		Vaccination data not provided	-	-	-	-	-	-
2021	8	NSW/ACT	30-34	Male	Non-Indigenous	No data provided		Vaccination data not provided	-	-	-	-	-	-
2021	8	NSW/ACT	35-39	Female	Indigenous	No data provided		Vaccination data not provided	-	-	-	-	-	-
2021	8	NSW/ACT	35-39	Male	Indigenous	Pneumonia		Vaccination data not provided	-	-	-	-	-	-
2021	8	NSW/ACT	35-39	Male	Non-Indigenous	No data provided		Vaccination data not provided	-	-	-	-	-	-
2021	8	NSW/ACT	35-39	Male	Non-Indigenous	No data provided		Vaccination data not provided	-	-	-	-	-	-
2021	8	NSW/ACT	35-39	Male	Unknown	No data provided		Vaccination data not provided	-	-	-	-	-	-
2021	8	NSW/ACT	35-39	Male	Unknown	No data provided		Vaccination data not provided	-	-	-	-	-	-
2021	8	NSW/ACT	40-44	Male	Indigenous	Pneumonia		No vaccine given	-	-	-	-	-	-
2021	8	NSW/ACT	40-44	Male	Non-Indigenous	No data provided		Vaccination data not provided	-	-	-	-	-	-
2021	8	NSW/ACT	40-44	Male	Unknown	No data provided		Vaccination data not provided	-	-	-	-	-	-
2021	8	NSW/ACT	45-49	Female	Indigenous	No data provided		Vaccination data not provided	-	-	-	-	-	-
2021	8	NSW/ACT	45-49	Male	Indigenous	No data provided		Vaccination data not provided	-	-	-	-	-	-
2021	8	NSW/ACT	45-49	Male	Unknown	No data provided		Vaccination data not provided	-	-	-	-	-	-
2021	8	NSW/ACT	50-54	Female	Indigenous	Pneumonia		No vaccine given	-	-	-	-	-	-
2021	8	NSW/ACT	50-54	Female	Indigenous	Pneumonia		No vaccine given	-	-	-	-	-	-
2021	8	NSW/ACT	50-54	Female	Indigenous	No data provided		Vaccination data not provided	-	-	-	-	-	-
2021	8	NSW/ACT	50-54	Female	Non-Indigenous	No data provided		No vaccine given	-	-	-	-	-	-
2021	8	NSW/ACT	50-54	Female	Non-Indigenous	Pneumonia		No vaccine given	-	-	-	-	-	-
2021	8	NSW/ACT	50-54	Male	Indigenous	Pneumonia		Vaccine/s given	1	1	-	-	-	-
2021	8	NSW/ACT	55-59	Male	Indigenous	Unknown		Vaccination data not provided	-	-	-	-	-	-
2021	8	NSW/ACT	55-59	Male	Indigenous	No data provided		Vaccination data not provided	-	-	-	-	-	-
2021	8	NSW/ACT	55-59	Male	Non-Indigenous	Pneumonia		No vaccine given	-	-	-	-	-	-
2021	8	NSW/ACT	60-64	Male	Indigenous	No data provided		Vaccination data not provided	-	-	-	-	-	-
2021	8	NSW/ACT	60-64	Male	Non-Indigenous	Pneumonia		No vaccine given	-	-	-	-	-	-
2021	8	NSW/ACT	60-64	Male	Non-Indigenous	Pneumonia		No vaccine given	-	-	-	-	-	-
2021	8	NSW/ACT	65-69	Female	Non-Indigenous	Meningitis		No vaccine given	-	-	-	-	-	-
2021	8	NSW/ACT	65-69	Male	Indigenous	Pneumonia		No vaccine given	-	-	-	-	-	-
2021	8	NSW/ACT	70-74	Female	Non-Indigenous	Pneumonia		No vaccine given	-	-	-	-	-	-
2021	8	NSW/ACT	85+	Male	Non-Indigenous	Pneumonia		No vaccine given	-	-	-	-	-	-
2021	9N	NSW/ACT	< 2 yo	Male	Non-Indigenous	Unknown		Too young for vaccination	-	-	-	-	-	-
2021	9N	NSW/ACT	2023-04-02	Male	Non-Indigenous	Bacteraemia		Vaccine/s given	3	-	-	3	-	-
2021	9N	NSW/ACT	35-39	Female	Non-Indigenous	No data provided		Vaccination data not provided	-	-	-	-	-	-
2021	9N	NSW/ACT	45-49	Female	Non-Indigenous	Pneumonia		Vaccination data not provided	-	-	-	-	-	-
2021	9N	NSW/ACT	45-49	Male	Non-Indigenous	No data provided		Vaccination data not provided	-	-	-	-	-	-
2021	9N	NSW/ACT	50-54	Female	Non-Indigenous	Pneumonia		No vaccine given	-	-	-	-	-	-
2021	9N	NSW/ACT	55-59	Female	Non-Indigenous	Pneumonia		No vaccine given	-	-	-	-	-	-
2021	9N	NSW/ACT	55-59	Male	Non-Indigenous	Pneumonia		No vaccine given	-	-	-	-	-	-
2021	9N	NSW/ACT	60-64	Female	Non-Indigenous	Bacteraemia		Followed up - information not available	-	-	-	-	-	-
2021	9N	NSW/ACT	60-64	Female	Non-Indigenous	Pneumonia		No vaccine given	-	-	-	-	-	-
2021	9N	NSW/ACT	60-64	Male	Non-Indigenous	No data provided		Vaccine/s given	1	1	-	-	-	-
2021	9N	NSW/ACT	60-64	Male	Non-Indigenous	No data provided		Not followed up - information not sought	-	-	-	-	-	-
2021	9N	NSW/ACT	65-69	Female	Non-Indigenous	Unknown		No vaccine given	-	-	-	-	-	-
2021	9N	NSW/ACT	65-69	Female	Non-Indigenous	Pneumonia		No vaccine given	-	-	-	-	-	-
2021	9N	NSW/ACT	65-69	Female	Non-Indigenous	Unknown		No vaccine given	-	-	-	-	-	-
2021	9N	NSW/ACT	65-69	Male	Non-Indigenous	Unknown		Vaccination data not provided	-	-	-	-	-	-
2021	9N	NSW/ACT	65-69	Male	Non-Indigenous	Pneumonia		Not followed up - information not sought	-	-	-	-	-	-
2021	9N	NSW/ACT	75-79	Male	Non-Indigenous	No data provided		Vaccination data not provided	-	-	-	-	-	-
2021	NON TYPABLE	NSW/ACT	2023-04-02	Female	Non-Indigenous	Pneumonia		Serotype unknown	3	-	-	3	-	-
2021	NON TYPABLE	NSW/ACT	2023-04-02	Male	Non-Indigenous	Other	Pleural effusion	Serotype unknown	3	-	-	3	-	-
2021	NON TYPABLE	NSW/ACT	40-44	Male	Indigenous	No data provided		Serotype unknown	-	-	-	-	-	-
2021	NON TYPABLE	NSW/ACT	60-64	Male	Non-Indigenous	No data provided		Serotype unknown	-	-	-	-	-	-
2021	NON TYPABLE	NSW/ACT	70-74	Female	Non-Indigenous	Meningitis		Serotype unknown	-	-	-	-	-	-
2021	NON TYPABLE	NSW/ACT	75-79	Male	Non-Indigenous	Other|Pneumonia	Pleural effusion	Serotype unknown	-	-	-	-	-	-
2021	UNTYPED	NSW/ACT	< 2 yo	Female	Non-Indigenous	Bacteraemia		Serotype unknown	3	-	-	3	-	-
2021	UNTYPED	NSW/ACT	2023-04-02	Male	Non-Indigenous	Meningitis		Serotype unknown	3	-	-	3	-	-
2021	UNTYPED	NSW/ACT	2023-04-02	Male	Non-Indigenous	Other|Pneumonia	Pleural effusion	Serotype unknown	3	-	-	3	-	-
2021	UNTYPED	NSW/ACT	2023-09-05	Male	Non-Indigenous	Unknown		Serotype unknown	3	-	-	3	-	-
2021	UNTYPED	NSW/ACT	15-19	Male	Non-Indigenous	No data provided		Serotype unknown	-	-	-	-	-	-
2021	UNTYPED	NSW/ACT	20-24	Female	Non-Indigenous	Other	Peritonitis	Serotype unknown	-	-	-	-	-	-
2021	UNTYPED	NSW/ACT	35-39	Female	Non-Indigenous	Pneumonia		Serotype unknown	-	-	-	-	-	-
2021	UNTYPED	NSW/ACT	40-44	Female	Non-Indigenous	Unknown		Serotype unknown	-	-	-	-	-	-
2021	UNTYPED	NSW/ACT	40-44	Female	Non-Indigenous	Bacteraemia		Serotype unknown	-	-	-	-	-	-
2021	UNTYPED	NSW/ACT	40-44	Female	Non-Indigenous	Other	Pleural effusion	Serotype unknown	-	-	-	-	-	-
2021	UNTYPED	NSW/ACT	45-49	Female	Unknown	No data provided		Serotype unknown	-	-	-	-	-	-
2021	UNTYPED	NSW/ACT	50-54	Male	Non-Indigenous	No data provided		Serotype unknown	-	-	-	-	-	-
2021	UNTYPED	NSW/ACT	60-64	Male	Unknown	No data provided		Serotype unknown	-	-	-	-	-	-
2021	UNTYPED	NSW/ACT	65-69	Male	Non-Indigenous	Meningitis		Serotype unknown	-	-	-	-	-	-
2021	UNTYPED	NSW/ACT	70-74	Male	Non-Indigenous	Bacteraemia		Serotype unknown	-	-	-	-	-	-
2021	UNTYPED	NSW/ACT	80-84	Male	Non-Indigenous	Pneumonia		Serotype unknown	2	2	-	-	-	-
2021	UNTYPED	NSW/ACT	85+	Male	Non-Indigenous	Meningitis		Serotype unknown	-	-	-	-	-	-
2021	10A	NT	< 2 yo	Male	Non-Indigenous	Bacteraemia		Vaccine/s given	2	-	-	2	-	-
2021	10A	NT	2023-09-05	Male	Indigenous	Pneumonia		Vaccine/s given	2	-	-	2	-	-
2021	10A	NT	45-49	Female	Non-Indigenous	Pneumonia		Vaccine/s given	1	1	-	-	-	-
2021	12F	NT	2023-09-05	Male	Indigenous	Bacteraemia		Vaccine/s given	4	-	-	4	-	-
2021	12F	NT	2023-09-05	Male	Indigenous	Bacteraemia		Vaccine/s given	4	-	-	3	1	-
2021	12F	NT	2014-10-01	Female	Indigenous	Pneumonia		Vaccine/s given	4	-	1	-	3	-
2021	12F	NT	25-29	Female	Indigenous	Pneumonia		Vaccine/s given	1	1	-	-	-	-
2021	12F	NT	60-64	Female	Indigenous	Pneumonia		Vaccine/s given	5	4	-	1	-	-
2021	13	NT	40-44	Female	Indigenous	Bacteraemia		Vaccine not available for serotype	-	-	-	-	-	-
2021	13	NT	45-49	Female	Indigenous	No data provided		Vaccine not available for serotype	1	1	-	-	-	-
2021	17F	NT	< 2 yo	Male	Indigenous	Bacteraemia		Vaccine/s given	3	-	-	3	-	-
2021	18A	NT	55-59	Female	Indigenous	Pneumonia		Vaccine not available for serotype	2	2	-	-	-	-
2021	19A	NT	< 2 yo	Male	Non-Indigenous	Pneumonia		Vaccine/s given	3	-	-	3	-	-
2021	19A	NT	2023-04-02	Male	Non-Indigenous	Pneumonia		Vaccine/s given	3	-	-	3	-	-
2021	19A	NT	35-39	Male	Indigenous	Pneumonia		Vaccine/s given	2	2	-	-	-	-
2021	21	NT	< 2 yo	Female	Non-Indigenous	Pneumonia		Vaccine not available for serotype	3	-	-	3	-	-
2021	23B	NT	55-59	Female	Indigenous	Bacteraemia		Vaccine not available for serotype	4	4	-	-	-	-
2021	3	NT	< 2 yo	Male	Indigenous	Bacteraemia		Vaccine/s given	1	-	-	1	-	-
2021	3	NT	60-64	Male	Non-Indigenous	Pneumonia		No vaccine given	-	-	-	-	-	-
2021	3	NT	75-79	Male	Non-Indigenous	Pneumonia		Vaccine/s given	2	2	-	-	-	-
2021	33B	NT	70-74	Male	Indigenous	Pneumonia		Vaccine not available for serotype	3	2	-	1	-	-
2021	33F	NT	< 2 yo	Female	Indigenous	Bacteraemia		Vaccine/s given	2	-	-	2	-	-
2021	33F	NT	2023-04-02	Male	Indigenous	Pneumonia		Vaccine/s given	4	-	-	4	-	-
2021	34	NT	45-49	Male	Indigenous	Bacteraemia		Vaccine not available for serotype	3	3	-	-	-	-
2021	35A	NT	2023-09-05	Male	Indigenous	Bacteraemia		Vaccine not available for serotype	4	-	-	4	-	-
2021	35B	NT	85+	Male	Non-Indigenous	Pneumonia		Vaccine not available for serotype	1	1	-	-	-	-
2021	35F	NT	65-69	Female	Non-Indigenous	Meningitis|Pneumonia		Vaccine not available for serotype	-	-	-	-	-	-
2021	4	NT	25-29	Male	Indigenous	Pneumonia		Vaccine/s given	1	1	-	-	-	-
2021	4	NT	35-39	Male	Indigenous	Pneumonia		Vaccine/s given	2	2	-	-	-	-
2021	6C	NT	60-64	Male	Indigenous	Pneumonia		Vaccine not available for serotype	3	2	-	1	-	-
2021	7F	NT	15-19	Female	Indigenous	Bacteraemia		Vaccine/s given	4	1	3	-	-	-
2021	7F	NT	30-34	Female	Indigenous	Pneumonia		Vaccine/s given	2	2	-	-	-	-
2021	7F	NT	30-34	Female	Indigenous	Bacteraemia		Vaccine/s given	2	2	-	-	-	-
2021	7F	NT	40-44	Female	Indigenous	Pneumonia		Vaccine/s given	2	1	-	1	-	-
2021	7F	NT	45-49	Female	Indigenous	Pneumonia		Vaccination data not provided	-	-	-	-	-	-
2021	8	NT	20-24	Female	Indigenous	Pneumonia		Vaccine/s given	4	2	1	1	-	-
2021	8	NT	25-29	Male	Non-Indigenous	Pneumonia		No vaccine given	-	-	-	-	-	-
2021	8	NT	50-54	Female	Indigenous	Pneumonia		Vaccine/s given	1	1	-	-	-	-
2021	8	NT	50-54	Male	Indigenous	Pneumonia		Vaccine/s given	4	3	-	1	-	-
2021	8	NT	50-54	Male	Indigenous	Pneumonia		Vaccine/s given	1	1	-	-	-	-
2021	8	NT	65-69	Male	Non-Indigenous	Pneumonia		Vaccination data not provided	-	-	-	-	-	-
2021	9N	NT	45-49	Male	Non-Indigenous	Bacteraemia		Vaccination data not provided	-	-	-	-	-	-
2021	NON TYPABLE	NT	2023-04-02	Female	Non-Indigenous	Pneumonia		Serotype unknown	3	-	-	3	-	-
2021	NON TYPABLE	NT	2014-10-01	Male	Indigenous	Bacteraemia		Serotype unknown	4	-	-	1	3	-
2021	UNTYPED	NT	< 2 yo	Female	Indigenous	Pneumonia		Serotype unknown	3	-	-	3	-	-
2021	UNTYPED	NT	< 2 yo	Male	Non-Indigenous	Bacteraemia		Serotype unknown	3	-	-	3	-	-
2021	UNTYPED	NT	65-69	Female	Indigenous	No data provided		Serotype unknown	-	-	-	-	-	-
2021	10A	Qld	< 2 yo	Female	Non-Indigenous	Meningitis		Vaccine/s given	2	-	-	2	-	-
2021	10A	Qld	2023-09-05	Male	Non-Indigenous	Bacteraemia		Vaccine/s given	3	-	-	3	-	-
2021	10A	Qld	80-84	Male	Indigenous	Pneumonia		Vaccine/s given	2	1	-	1	-	-
2021	10F	Qld	60-64	Female	Non-Indigenous	Unknown		Vaccine not available for serotype	-	-	-	-	-	-
2021	11A	Qld	< 2 yo	Male	Non-Indigenous	Bacteraemia		Too young for vaccination	-	-	-	-	-	-
2021	11A	Qld	15-19	Male	Non-Indigenous	Other	Other sterile site	Vaccination data not provided	-	-	-	-	-	-
2021	11A	Qld	35-39	Female	Unknown	No data provided		Vaccination data not provided	-	-	-	-	-	-
2021	11A	Qld	50-54	Female	Non-Indigenous	Bacteraemia		Vaccination data not provided	-	-	-	-	-	-
2021	11A	Qld	50-54	Male	Non-Indigenous	Pneumonia		No vaccine given	-	-	-	-	-	-
2021	11A	Qld	70-74	Female	Non-Indigenous	No data provided		Vaccination data not provided	-	-	-	-	-	-
2021	11A	Qld	70-74	Male	Non-Indigenous	No data provided		No vaccine given	-	-	-	-	-	-
2021	11A	Qld	75-79	Female	Non-Indigenous	Bacteraemia		Vaccination data not provided	-	-	-	-	-	-
2021	11A	Qld	80-84	Female	Non-Indigenous	Bacteraemia		Vaccine/s given	2	2	-	-	-	-
2021	12F	Qld	35-39	Male	Indigenous	Pneumonia		Vaccine/s given	2	2	-	-	-	-
2021	12F	Qld	40-44	Male	Indigenous	Unknown		Vaccine/s given	1	1	-	-	-	-
2021	12F	Qld	45-49	Male	Indigenous	Pneumonia		Vaccination data not provided	-	-	-	-	-	-
2021	14	Qld	85+	Female	Non-Indigenous	Pneumonia		No vaccine given	-	-	-	-	-	-
2021	15A	Qld	2023-09-05	Male	Non-Indigenous	Pneumonia		Vaccine not available for serotype	3	-	-	3	-	-
2021	15A	Qld	2023-09-05	Male	Non-Indigenous	Bacteraemia		Vaccine not available for serotype	-	-	-	-	-	-
2021	15A	Qld	85+	Male	Non-Indigenous	Pneumonia		Vaccine not available for serotype	-	-	-	-	-	-
2021	15B	Qld	< 2 yo	Female	Non-Indigenous	Bacteraemia		Vaccine/s given	2	-	-	2	-	-
2021	15B	Qld	< 2 yo	Female	Non-Indigenous	Other		Vaccine/s given	3	-	-	3	-	-
2021	15B	Qld	< 2 yo	Male	Non-Indigenous	Pneumonia		Vaccine/s given	4	-	-	4	-	-
2021	15B	Qld	35-39	Male	Non-Indigenous	Meningitis		No vaccine given	-	-	-	-	-	-
2021	15B	Qld	55-59	Female	Indigenous	Pneumonia		Vaccine/s given	2	2	-	-	-	-
2021	15B	Qld	55-59	Male	Non-Indigenous	No data provided		No vaccine given	-	-	-	-	-	-
2021	15B	Qld	65-69	Male	Non-Indigenous	Pneumonia		Vaccination data not provided	-	-	-	-	-	-
2021	15B OR 15C	Qld	50-54	Male	Non-Indigenous	Meningitis		Vaccine not available for serotype	-	-	-	-	-	-
2021	15C	Qld	25-29	Female	Non-Indigenous	Other	Other sterile site	Vaccine not available for serotype	-	-	-	-	-	-
2021	15C	Qld	70-74	Female	Non-Indigenous	No data provided		Vaccine not available for serotype	-	-	-	-	-	-
2021	16F	Qld	2023-04-02	Male	Non-Indigenous	Pneumonia		Vaccine not available for serotype	3	-	-	3	-	-
2021	16F	Qld	2023-09-05	Male	Non-Indigenous	Meningitis		Vaccine not available for serotype	3	-	-	3	-	-
2021	16F	Qld	45-49	Female	Non-Indigenous	Bacteraemia		Vaccine not available for serotype	-	-	-	-	-	-
2021	16F	Qld	50-54	Female	Non-Indigenous	Meningitis		Vaccine not available for serotype	-	-	-	-	-	-
2021	16F	Qld	85+	Female	Non-Indigenous	Other	Septic arthritis	Vaccine not available for serotype	-	-	-	-	-	-
2021	17F	Qld	50-54	Female	Non-Indigenous	Pneumonia		Vaccination data not provided	-	-	-	-	-	-
2021	17F	Qld	65-69	Male	Non-Indigenous	Bacteraemia		No vaccine given	-	-	-	-	-	-
2021	17F	Qld	65-69	Male	Non-Indigenous	Other|Pneumonia		Vaccination data not provided	-	-	-	-	-	-
2021	18A	Qld	45-49	Female	Indigenous	Pneumonia		Vaccine not available for serotype	-	-	-	-	-	-
2021	18A	Qld	50-54	Female	Indigenous	Pneumonia		Vaccine not available for serotype	-	-	-	-	-	-
2021	18A	Qld	55-59	Male	Indigenous	Meningitis		Vaccine not available for serotype	1	1	-	-	-	-
2021	18B	Qld	45-49	Male	Non-Indigenous	Other		Vaccine not available for serotype	-	-	-	-	-	-
2021	18C	Qld	< 2 yo	Female	Indigenous	Meningitis		Vaccine/s given	2	-	-	2	-	-
2021	19A	Qld	< 2 yo	Female	Non-Indigenous	Unknown		Vaccine/s given	1	-	-	1	-	-
2021	19A	Qld	2023-04-02	Female	Non-Indigenous	Bacteraemia		Vaccine/s given	3	-	-	3	-	-
2021	19A	Qld	2023-09-05	Female	Non-Indigenous	Pneumonia		Vaccine/s given	2	-	-	2	-	-
2021	19A	Qld	2014-10-01	Male	Indigenous	Pneumonia		Vaccine/s given	4	-	-	4	-	-
2021	19A	Qld	35-39	Female	Non-Indigenous	No data provided		Vaccination data not provided	-	-	-	-	-	-
2021	19A	Qld	35-39	Male	Non-Indigenous	Pneumonia		Vaccination data not provided	-	-	-	-	-	-
2021	19A	Qld	45-49	Male	Non-Indigenous	Pneumonia		Vaccination data not provided	-	-	-	-	-	-
2021	19A	Qld	60-64	Female	Non-Indigenous	Bacteraemia		Vaccination data not provided	-	-	-	-	-	-
2021	19A	Qld	65-69	Female	Non-Indigenous	Bacteraemia		Vaccination data not provided	-	-	-	-	-	-
2021	19A	Qld	65-69	Female	Non-Indigenous	Bacteraemia		Vaccination data not provided	-	-	-	-	-	-
2021	19A	Qld	65-69	Female	Non-Indigenous	Bacteraemia		No vaccine given	-	-	-	-	-	-
2021	19A	Qld	75-79	Female	Non-Indigenous	Other	Other sterile site	No vaccine given	-	-	-	-	-	-
2021	19A	Qld	85+	Male	Non-Indigenous	Pneumonia		Vaccination data not provided	-	-	-	-	-	-
2021	19F	Qld	2023-04-02	Female	Non-Indigenous	Meningitis		Vaccine/s given	4	1	-	3	-	-
2021	19F	Qld	2023-04-02	Male	Non-Indigenous	Meningitis		Followed up - information not available	-	-	-	-	-	-
2021	19F	Qld	2023-09-05	Male	Non-Indigenous	Bacteraemia		Vaccine/s given	4	-	-	4	-	-
2021	19F	Qld	2014-10-01	Male	Non-Indigenous	Meningitis		Vaccine/s given	3	-	3	-	-	-
2021	19F	Qld	25-29	Male	Indigenous	Pneumonia		No vaccine given	-	-	-	-	-	-
2021	19F	Qld	30-34	Female	Non-Indigenous	Bacteraemia		Vaccination data not provided	-	-	-	-	-	-
2021	19F	Qld	40-44	Male	Indigenous	Pneumonia		No vaccine given	-	-	-	-	-	-
2021	19F	Qld	45-49	Male	Non-Indigenous	No data provided		No vaccine given	-	-	-	-	-	-
2021	19F	Qld	50-54	Male	Non-Indigenous	Bacteraemia		Vaccination data not provided	-	-	-	-	-	-
2021	19F	Qld	55-59	Female	Non-Indigenous	Bacteraemia		No vaccine given	-	-	-	-	-	-
2021	19F	Qld	65-69	Female	Non-Indigenous	Pneumonia		No vaccine given	-	-	-	-	-	-
2021	19F	Qld	80-84	Male	Non-Indigenous	Pneumonia		Vaccination data not provided	-	-	-	-	-	-
2021	19F	Qld	85+	Female	Non-Indigenous	Pneumonia		No vaccine given	-	-	-	-	-	-
2021	19F	Qld	85+	Male	Non-Indigenous	Pneumonia		Vaccine/s given	1	1	-	-	-	-
2021	22F	Qld	35-39	Male	Non-Indigenous	Pneumonia		Vaccination data not provided	-	-	-	-	-	-
2021	22F	Qld	40-44	Male	Non-Indigenous	Pneumonia		No vaccine given	-	-	-	-	-	-
2021	22F	Qld	45-49	Male	Indigenous	Other	Cellulitis	Vaccination data not provided	-	-	-	-	-	-
2021	22F	Qld	55-59	Female	Indigenous	Pneumonia		No vaccine given	-	-	-	-	-	-
2021	22F	Qld	60-64	Female	Non-Indigenous	Pneumonia		No vaccine given	-	-	-	-	-	-
2021	22F	Qld	60-64	Male	Non-Indigenous	Pneumonia		Vaccination data not provided	-	-	-	-	-	-
2021	22F	Qld	60-64	Male	Non-Indigenous	Bacteraemia		Vaccination data not provided	-	-	-	-	-	-
2021	22F	Qld	70-74	Female	Non-Indigenous	Bacteraemia		Vaccination data not provided	-	-	-	-	-	-
2021	22F	Qld	75-79	Male	Non-Indigenous	Pneumonia		Vaccine/s given	1	-	-	1	-	-
2021	22F	Qld	85+	Male	Non-Indigenous	Pneumonia		Vaccination data not provided	-	-	-	-	-	-
2021	23A	Qld	35-39	Male	Non-Indigenous	Pneumonia		Vaccine not available for serotype	-	-	-	-	-	-
2021	23A	Qld	65-69	Female	Non-Indigenous	No data provided		Vaccine not available for serotype	1	1	-	-	-	-
2021	23A	Qld	65-69	Male	Non-Indigenous	Bacteraemia		Vaccine not available for serotype	1	1	-	-	-	-
2021	23B	Qld	2023-04-02	Male	Non-Indigenous	Meningitis		Vaccine not available for serotype	3	-	-	3	-	-
2021	23B	Qld	35-39	Female	Non-Indigenous	Other	Septic arthritis	Vaccine not available for serotype	-	-	-	-	-	-
2021	23B	Qld	35-39	Male	Non-Indigenous	Bacteraemia		Vaccine not available for serotype	-	-	-	-	-	-
2021	23B	Qld	40-44	Male	Non-Indigenous	Unknown		Vaccine not available for serotype	-	-	-	-	-	-
2021	23B	Qld	40-44	Male	Non-Indigenous	Other	Other sterile site	Vaccine not available for serotype	-	-	-	-	-	-
2021	23B	Qld	60-64	Female	Non-Indigenous	Bacteraemia		Vaccine not available for serotype	-	-	-	-	-	-
2021	23B	Qld	60-64	Female	Non-Indigenous	Meningitis		Vaccine not available for serotype	-	-	-	-	-	-
2021	23B	Qld	65-69	Female	Non-Indigenous	Unknown		Vaccine not available for serotype	1	1	-	-	-	-
2021	23B	Qld	70-74	Male	Non-Indigenous	Bacteraemia		Vaccine not available for serotype	1	1	-	-	-	-
2021	23B	Qld	75-79	Male	Non-Indigenous	Other	Other sterile site	Vaccine not available for serotype	-	-	-	-	-	-
2021	23B	Qld	85+	Female	Non-Indigenous	Bacteraemia		Vaccine not available for serotype	1	-	-	1	-	-
2021	23B	Qld	85+	Female	Non-Indigenous	Bacteraemia		Vaccine not available for serotype	-	-	-	-	-	-
2021	23B	Qld	85+	Male	Non-Indigenous	Bacteraemia		Vaccine not available for serotype	-	-	-	-	-	-
2021	23F	Qld	55-59	Male	Non-Indigenous	Unknown		Vaccination data not provided	-	-	-	-	-	-
2021	23F	Qld	70-74	Male	Indigenous	Pneumonia		Vaccination data not provided	-	-	-	-	-	-
2021	24F	Qld	65-69	Male	Non-Indigenous	No data provided		Vaccine not available for serotype	-	-	-	-	-	-
2021	29	Qld	2014-10-01	Male	Non-Indigenous	Bacteraemia		Vaccine not available for serotype	3	-	3	-	-	-
2021	3	Qld	< 2 yo	Male	Indigenous	Bacteraemia		Vaccine/s given	2	-	-	2	-	-
2021	3	Qld	2023-04-02	Female	Non-Indigenous	Other|Pneumonia	Pleural effusion	Vaccine/s given	2	-	-	2	-	-
2021	3	Qld	2023-04-02	Female	Non-Indigenous	Pneumonia		Vaccine/s given	3	-	-	3	-	-
2021	3	Qld	2023-04-02	Male	Indigenous	Pneumonia		Vaccine/s given	4	-	-	4	-	-
2021	3	Qld	2023-04-02	Male	Non-Indigenous	Pneumonia		Vaccine/s given	3	-	-	3	-	-
2021	3	Qld	2023-04-02	Male	Non-Indigenous	Pneumonia		Vaccine/s given	3	-	-	3	-	-
2021	3	Qld	2023-09-05	Female	Non-Indigenous	Other|Pneumonia	Pleural effusion	Vaccine/s given	3	-	-	3	-	-
2021	3	Qld	2023-09-05	Female	Non-Indigenous	Other|Pneumonia	Pleural empyema	Vaccine/s given	4	-	-	4	-	-
2021	3	Qld	2023-09-05	Female	Non-Indigenous	Pneumonia		Vaccine/s given	1	-	-	1	-	-
2021	3	Qld	2023-09-05	Male	Non-Indigenous	Pneumonia		Vaccine/s given	3	-	-	3	-	-
2021	3	Qld	2023-09-05	Male	Non-Indigenous	Pneumonia		Vaccine/s given	4	-	-	4	-	-
2021	3	Qld	20-24	Female	Non-Indigenous	Other	Pleural empyema	Vaccination data not provided	-	-	-	-	-	-
2021	3	Qld	20-24	Male	Non-Indigenous	Pneumonia		No vaccine given	-	-	-	-	-	-
2021	3	Qld	25-29	Female	Non-Indigenous	Bacteraemia		No vaccine given	-	-	-	-	-	-
2021	3	Qld	30-34	Male	Non-Indigenous	Pneumonia		Vaccination data not provided	-	-	-	-	-	-
2021	3	Qld	35-39	Female	Non-Indigenous	No data provided		Vaccination data not provided	-	-	-	-	-	-
2021	3	Qld	35-39	Female	Non-Indigenous	Pneumonia		Vaccination data not provided	-	-	-	-	-	-
2021	3	Qld	35-39	Female	Non-Indigenous	Other	Septic arthritis	Vaccination data not provided	-	-	-	-	-	-
2021	3	Qld	35-39	Female	Non-Indigenous	Pneumonia		No vaccine given	-	-	-	-	-	-
2021	3	Qld	35-39	Female	Non-Indigenous	Pneumonia		Vaccination data not provided	-	-	-	-	-	-
2021	3	Qld	35-39	Male	Non-Indigenous	No data provided		No vaccine given	-	-	-	-	-	-
2021	3	Qld	40-44	Female	Non-Indigenous	Pneumonia		Vaccination data not provided	-	-	-	-	-	-
2021	3	Qld	40-44	Female	Non-Indigenous	No data provided		No vaccine given	-	-	-	-	-	-
2021	3	Qld	40-44	Male	Indigenous	Pneumonia		Vaccine/s given	1	1	-	-	-	-
2021	3	Qld	40-44	Male	Non-Indigenous	Bacteraemia		No vaccine given	-	-	-	-	-	-
2021	3	Qld	45-49	Female	Indigenous	Pneumonia		No vaccine given	-	-	-	-	-	-
2021	3	Qld	55-59	Male	Indigenous	Pneumonia		Vaccine/s given	1	1	-	-	-	-
2021	3	Qld	60-64	Male	Non-Indigenous	Pneumonia		Vaccine/s given	2	1	-	1	-	-
2021	3	Qld	65-69	Female	Non-Indigenous	Bacteraemia		Vaccine/s given	1	1	-	-	-	-
2021	3	Qld	65-69	Male	Non-Indigenous	Bacteraemia		No vaccine given	-	-	-	-	-	-
2021	3	Qld	65-69	Male	Non-Indigenous	Pneumonia		Vaccine/s given	1	-	-	1	-	-
2021	3	Qld	70-74	Male	Non-Indigenous	Pneumonia		Followed up - information not available	-	-	-	-	-	-
2021	3	Qld	70-74	Male	Non-Indigenous	Pneumonia		No vaccine given	-	-	-	-	-	-
2021	3	Qld	70-74	Male	Non-Indigenous	Pneumonia		No vaccine given	-	-	-	-	-	-
2021	3	Qld	70-74	Male	Non-Indigenous	Pneumonia		Vaccine/s given	1	1	-	-	-	-
2021	3	Qld	75-79	Male	Non-Indigenous	Pneumonia		Vaccine/s given	1	1	-	-	-	-
2021	31	Qld	35-39	Female	Indigenous	Pneumonia		Vaccine not available for serotype	-	-	-	-	-	-
2021	31	Qld	45-49	Female	Non-Indigenous	Pneumonia		Vaccine not available for serotype	-	-	-	-	-	-
2021	31	Qld	80-84	Female	Non-Indigenous	Pneumonia		Vaccine not available for serotype	-	-	-	-	-	-
2021	31	Qld	85+	Male	Non-Indigenous	Other	Pleural effusion	Vaccine not available for serotype	-	-	-	-	-	-
2021	33F	Qld	< 2 yo	Female	Non-Indigenous	Bacteraemia		Vaccine/s given	1	-	-	1	-	-
2021	33F	Qld	20-24	Female	Non-Indigenous	Bacteraemia|Pneumonia		No vaccine given	-	-	-	-	-	-
2021	33F	Qld	20-24	Female	Non-Indigenous	Bacteraemia		Vaccination data not provided	-	-	-	-	-	-
2021	33F	Qld	65-69	Female	Non-Indigenous	Bacteraemia		Vaccination data not provided	-	-	-	-	-	-
2021	33F	Qld	80-84	Female	Non-Indigenous	Pneumonia		Vaccination data not provided	-	-	-	-	-	-
2021	33F	Qld	85+	Male	Non-Indigenous	Bacteraemia		No vaccine given	-	-	-	-	-	-
2021	35B	Qld	< 2 yo	Male	Non-Indigenous	Meningitis		Vaccine not available for serotype	1	-	-	1	-	-
2021	35B	Qld	70-74	Female	Non-Indigenous	Pneumonia		Vaccine not available for serotype	-	-	-	-	-	-
2021	35B OR 35C OR 42	Qld	75-79	Female	Non-Indigenous	Meningitis		Vaccine not available for serotype	-	-	-	-	-	-
2021	35F	Qld	50-54	Female	Non-Indigenous	Pneumonia		Vaccine not available for serotype	-	-	-	-	-	-
2021	35F	Qld	65-69	Male	Non-Indigenous	Bacteraemia		Vaccine not available for serotype	-	-	-	-	-	-
2021	38	Qld	85+	Female	Non-Indigenous	Bacteraemia		Vaccine not available for serotype	-	-	-	-	-	-
2021	6A	Qld	2014-10-01	Female	Non-Indigenous	Other	Peritonitis	Vaccine/s given	1	-	-	1	-	-
2021	6A	Qld	85+	Female	Non-Indigenous	Bacteraemia		Vaccine/s given	1	-	-	1	-	-
2021	6C	Qld	65-69	Female	Non-Indigenous	Pneumonia		Vaccine not available for serotype	-	-	-	-	-	-
2021	6C	Qld	70-74	Female	Non-Indigenous	Pneumonia		Vaccine not available for serotype	-	-	-	-	-	-
2021	6C	Qld	70-74	Female	Non-Indigenous	Bacteraemia		Vaccine not available for serotype	1	1	-	-	-	-
2021	6C	Qld	75-79	Male	Non-Indigenous	Meningitis		Vaccine not available for serotype	1	-	-	1	-	-
2021	6C	Qld	75-79	Male	Non-Indigenous	No data provided		Vaccine not available for serotype	-	-	-	-	-	-
2021	6C	Qld	80-84	Female	Non-Indigenous	Pneumonia		Vaccine not available for serotype	-	-	-	-	-	-
2021	8	Qld	20-24	Male	Indigenous	Bacteraemia		Vaccination data not provided	-	-	-	-	-	-
2021	8	Qld	25-29	Female	Non-Indigenous	Bacteraemia		Vaccination data not provided	-	-	-	-	-	-
2021	8	Qld	35-39	Female	Indigenous	Bacteraemia		Vaccination data not provided	-	-	-	-	-	-
2021	8	Qld	40-44	Female	Indigenous	Pneumonia		Vaccine/s given	2	2	-	-	-	-
2021	8	Qld	50-54	Female	Indigenous	Pneumonia		Vaccine/s given	3	3	-	-	-	-
2021	8	Qld	50-54	Male	Indigenous	Other	Other sterile site	Vaccine/s given	2	2	-	-	-	-
2021	8	Qld	55-59	Male	Indigenous	Other		Vaccine/s given	1	1	-	-	-	-
2021	9N	Qld	20-24	Male	Non-Indigenous	Bacteraemia		No vaccine given	-	-	-	-	-	-
2021	9N	Qld	30-34	Male	Indigenous	Bacteraemia		Vaccination data not provided	-	-	-	-	-	-
2021	9N	Qld	30-34	Male	Non-Indigenous	Pneumonia		No vaccine given	-	-	-	-	-	-
2021	9N	Qld	55-59	Male	Non-Indigenous	Pneumonia		Vaccination data not provided	-	-	-	-	-	-
2021	9N	Qld	55-59	Male	Non-Indigenous	Pneumonia		Vaccination data not provided	-	-	-	-	-	-
2021	9N	Qld	70-74	Female	Non-Indigenous	Bacteraemia		No vaccine given	-	-	-	-	-	-
2021	9N	Qld	80-84	Male	Non-Indigenous	No data provided		Vaccination data not provided	-	-	-	-	-	-
2021	9N	Qld	85+	Female	Non-Indigenous	Bacteraemia		No vaccine given	-	-	-	-	-	-
2021	NON TYPABLE	Qld	2014-10-01	Female	Non-Indigenous	Meningitis		Serotype unknown	3	-	3	-	-	-
2021	UNTYPED	Qld	< 2 yo	Female	Indigenous	Meningitis		Too young for vaccination	-	-	-	-	-	-
2021	UNTYPED	Qld	< 2 yo	Female	Non-Indigenous	Other	Other sterile site	Serotype unknown	1	-	-	1	-	-
2021	UNTYPED	Qld	< 2 yo	Female	Non-Indigenous	Bacteraemia		Serotype unknown	1	-	-	1	-	-
2021	UNTYPED	Qld	< 2 yo	Male	Non-Indigenous	Bacteraemia		Serotype unknown	2	-	-	2	-	-
2021	UNTYPED	Qld	< 2 yo	Male	Non-Indigenous	Meningitis		Serotype unknown	1	-	-	1	-	-
2021	UNTYPED	Qld	< 2 yo	Male	Non-Indigenous	Pneumonia		Serotype unknown	3	-	-	3	-	-
2021	UNTYPED	Qld	< 2 yo	Male	Non-Indigenous	Meningitis		Serotype unknown	1	-	-	1	-	-
2021	UNTYPED	Qld	< 2 yo	Male	Non-Indigenous	Meningitis		Serotype unknown	2	-	-	2	-	-
2021	UNTYPED	Qld	< 2 yo	Male	Non-Indigenous	Bacteraemia		Serotype unknown	3	-	-	3	-	-
2021	UNTYPED	Qld	2023-04-02	Female	Indigenous	Pneumonia		Serotype unknown	3	-	-	3	-	-
2021	UNTYPED	Qld	2023-04-02	Female	Non-Indigenous	Other	Pleural empyema	Serotype unknown	3	-	-	3	-	-
2021	UNTYPED	Qld	2023-04-02	Female	Non-Indigenous	Other		Serotype unknown	3	-	-	3	-	-
2021	UNTYPED	Qld	2023-04-02	Female	Non-Indigenous	Pneumonia		Serotype unknown	3	-	-	3	-	-
2021	UNTYPED	Qld	2023-04-02	Female	Non-Indigenous	Other|Pneumonia	Pleural effusion	Serotype unknown	3	-	-	3	-	-
2021	UNTYPED	Qld	2023-04-02	Female	Non-Indigenous	Bacteraemia		Serotype unknown	-	-	-	-	-	-
2021	UNTYPED	Qld	2023-04-02	Female	Non-Indigenous	Other		Serotype unknown	3	-	-	3	-	-
2021	UNTYPED	Qld	2023-04-02	Female	Non-Indigenous	Pneumonia		Serotype unknown	3	-	-	3	-	-
2021	UNTYPED	Qld	2023-04-02	Male	Non-Indigenous	Other|Pneumonia		Serotype unknown	3	-	-	3	-	-
2021	UNTYPED	Qld	2023-04-02	Male	Non-Indigenous	Pneumonia		Serotype unknown	4	-	-	4	-	-
2021	UNTYPED	Qld	2023-04-02	Male	Non-Indigenous	Bacteraemia		Serotype unknown	4	-	-	4	-	-
2021	UNTYPED	Qld	2023-04-02	Male	Non-Indigenous	Other		Serotype unknown	3	-	-	3	-	-
2021	UNTYPED	Qld	2023-09-05	Female	Non-Indigenous	Other|Pneumonia	Pleural effusion	Serotype unknown	3	-	-	3	-	-
2021	UNTYPED	Qld	2023-09-05	Female	Non-Indigenous	Pneumonia		Serotype unknown	3	-	-	3	-	-
2021	UNTYPED	Qld	2023-09-05	Male	Non-Indigenous	Meningitis		Serotype unknown	3	-	-	3	-	-
2021	UNTYPED	Qld	2023-09-05	Male	Non-Indigenous	Meningitis		Serotype unknown	3	-	-	3	-	-
2021	UNTYPED	Qld	2023-09-05	Male	Non-Indigenous	Pneumonia		Serotype unknown	3	-	-	3	-	-
2021	UNTYPED	Qld	2014-10-01	Female	Non-Indigenous	No data provided		Serotype unknown	-	-	-	-	-	-
2021	UNTYPED	Qld	2014-10-01	Male	Non-Indigenous	Meningitis		Serotype unknown	3	-	3	-	-	-
2021	UNTYPED	Qld	15-19	Female	Indigenous	Bacteraemia		Serotype unknown	4	1	3	-	-	-
2021	UNTYPED	Qld	20-24	Male	Indigenous	Pneumonia		Serotype unknown	3	3	-	-	-	-
2021	UNTYPED	Qld	25-29	Female	Non-Indigenous	Pneumonia		Serotype unknown	-	-	-	-	-	-
2021	UNTYPED	Qld	25-29	Female	Non-Indigenous	Bacteraemia		Serotype unknown	-	-	-	-	-	-
2021	UNTYPED	Qld	30-34	Female	Non-Indigenous	Pneumonia		Serotype unknown	-	-	-	-	-	-
2021	UNTYPED	Qld	30-34	Male	Indigenous	Pneumonia		Serotype unknown	-	-	-	-	-	-
2021	UNTYPED	Qld	30-34	Male	Non-Indigenous	Pneumonia		Serotype unknown	-	-	-	-	-	-
2021	UNTYPED	Qld	35-39	Female	Indigenous	Bacteraemia		Serotype unknown	-	-	-	-	-	-
2021	UNTYPED	Qld	35-39	Male	Indigenous	Pneumonia		Serotype unknown	2	2	-	-	-	-
2021	UNTYPED	Qld	35-39	Male	Indigenous	Pneumonia		Serotype unknown	-	-	-	-	-	-
2021	UNTYPED	Qld	45-49	Male	Indigenous	Pneumonia		Serotype unknown	-	-	-	-	-	-
2021	UNTYPED	Qld	45-49	Male	Non-Indigenous	Other		Serotype unknown	-	-	-	-	-	-
2021	UNTYPED	Qld	45-49	Male	Non-Indigenous	Pneumonia		Serotype unknown	-	-	-	-	-	-
2021	UNTYPED	Qld	50-54	Female	Indigenous	Pneumonia		Serotype unknown	3	3	-	-	-	-
2021	UNTYPED	Qld	50-54	Female	Non-Indigenous	No data provided		Serotype unknown	-	-	-	-	-	-
2021	UNTYPED	Qld	50-54	Male	Indigenous	Pneumonia		Serotype unknown	1	1	-	-	-	-
2021	UNTYPED	Qld	50-54	Male	Non-Indigenous	Bacteraemia		Serotype unknown	-	-	-	-	-	-
2021	UNTYPED	Qld	55-59	Female	Indigenous	Meningitis		Serotype unknown	-	-	-	-	-	-
2021	UNTYPED	Qld	55-59	Female	Non-Indigenous	Pneumonia		No vaccine given	-	-	-	-	-	-
2021	UNTYPED	Qld	55-59	Male	Non-Indigenous	Bacteraemia		Serotype unknown	4	1	-	3	-	-
2021	UNTYPED	Qld	55-59	Male	Non-Indigenous	Pneumonia		Serotype unknown	-	-	-	-	-	-
2021	UNTYPED	Qld	55-59	Male	Non-Indigenous	Bacteraemia		Serotype unknown	-	-	-	-	-	-
2021	UNTYPED	Qld	60-64	Female	Indigenous	Other|Pneumonia		Serotype unknown	3	3	-	-	-	-
2021	UNTYPED	Qld	60-64	Female	Non-Indigenous	Pneumonia		Serotype unknown	-	-	-	-	-	-
2021	UNTYPED	Qld	60-64	Female	Non-Indigenous	Pneumonia		Serotype unknown	-	-	-	-	-	-
2021	UNTYPED	Qld	60-64	Female	Non-Indigenous	Pneumonia		Serotype unknown	-	-	-	-	-	-
2021	UNTYPED	Qld	60-64	Female	Non-Indigenous	Pneumonia		Serotype unknown	-	-	-	-	-	-
2021	UNTYPED	Qld	60-64	Male	Indigenous	Pneumonia		Serotype unknown	2	2	-	-	-	-
2021	UNTYPED	Qld	60-64	Male	Indigenous	Pneumonia		Serotype unknown	3	3	-	-	-	-
2021	UNTYPED	Qld	60-64	Male	Non-Indigenous	Pneumonia		Serotype unknown	-	-	-	-	-	-
2021	UNTYPED	Qld	60-64	Male	Non-Indigenous	Pneumonia		Serotype unknown	-	-	-	-	-	-
2021	UNTYPED	Qld	65-69	Female	Non-Indigenous	Pneumonia		Serotype unknown	-	-	-	-	-	-
2021	UNTYPED	Qld	65-69	Female	Non-Indigenous	Pneumonia		Serotype unknown	1	1	-	-	-	-
2021	UNTYPED	Qld	65-69	Female	Non-Indigenous	Pneumonia		Serotype unknown	-	-	-	-	-	-
2021	UNTYPED	Qld	65-69	Male	Non-Indigenous	Bacteraemia		Serotype unknown	1	1	-	-	-	-
2021	UNTYPED	Qld	65-69	Male	Non-Indigenous	Bacteraemia		Serotype unknown	-	-	-	-	-	-
2021	UNTYPED	Qld	70-74	Female	Indigenous	Pneumonia		Serotype unknown	4	3	-	1	-	-
2021	UNTYPED	Qld	70-74	Male	Indigenous	Pneumonia		Serotype unknown	-	-	-	-	-	-
2021	UNTYPED	Qld	75-79	Male	Non-Indigenous	Bacteraemia		Serotype unknown	1	1	-	-	-	-
2021	UNTYPED	Qld	75-79	Male	Non-Indigenous	Bacteraemia		Serotype unknown	-	-	-	-	-	-
2021	UNTYPED	Qld	75-79	Male	Non-Indigenous	Pneumonia		Serotype unknown	-	-	-	-	-	-
2021	UNTYPED	Qld	75-79	Male	Non-Indigenous	Bacteraemia		Serotype unknown	-	-	-	-	-	-
2021	UNTYPED	Qld	75-79	Male	Non-Indigenous	Pneumonia		Serotype unknown	-	-	-	-	-	-
2021	UNTYPED	Qld	80-84	Female	Non-Indigenous	Pneumonia		Serotype unknown	-	-	-	-	-	-
2021	UNTYPED	Qld	80-84	Male	Non-Indigenous	Meningitis		Serotype unknown	2	1	-	1	-	-
2021	UNTYPED	Qld	80-84	Male	Non-Indigenous	Other|Pneumonia	Cellulitis	Serotype unknown	1	-	-	1	-	-
2021	UNTYPED	Qld	80-84	Male	Non-Indigenous	Pneumonia		Serotype unknown	-	-	-	-	-	-
2021	UNTYPED	Qld	85+	Female	Non-Indigenous	Bacteraemia		Serotype unknown	2	2	-	-	-	-
2021	UNTYPED	Qld	85+	Female	Non-Indigenous	Pneumonia		Serotype unknown	-	-	-	-	-	-
2021	UNTYPED	Qld	85+	Male	Non-Indigenous	Bacteraemia		Serotype unknown	1	1	-	-	-	-
2021	UNTYPED	Qld	85+	Male	Non-Indigenous	Pneumonia		Serotype unknown	-	-	-	-	-	-
2021	11A	SA	70-74	Female	Non-Indigenous	Bacteraemia		No vaccine given	-	-	-	-	-	-
2021	13	SA	40-44	Female	Indigenous	Pneumonia		Vaccine not available for serotype	1	1	-	-	-	-
2021	15A	SA	30-34	Male	Non-Indigenous	Pneumonia		Vaccine not available for serotype	-	-	-	-	-	-
2021	15A	SA	65-69	Female	Non-Indigenous	Meningitis		Vaccine not available for serotype	-	-	-	-	-	-
2021	15A	SA	65-69	Male	Non-Indigenous	Pneumonia		Vaccine not available for serotype	1	1	-	-	-	-
2021	15A	SA	85+	Male	Non-Indigenous	Bacteraemia		Vaccine not available for serotype	-	-	-	-	-	-
2021	15A	SA	85+	Male	Non-Indigenous	Pneumonia		Vaccine not available for serotype	-	-	-	-	-	-
2021	15B	SA	< 2 yo	Female	Non-Indigenous	Pneumonia		Vaccine/s given	3	-	-	3	-	-
2021	15B	SA	2023-04-02	Female	Non-Indigenous	Bacteraemia		Vaccine/s given	3	-	-	3	-	-
2021	15B	SA	15-19	Male	Indigenous	Bacteraemia		Vaccine/s given	1	-	-	1	-	-
2021	15B	SA	80-84	Female	Non-Indigenous	Pneumonia		Vaccine/s given	3	3	-	-	-	-
2021	15C	SA	2023-04-02	Female	Non-Indigenous	Pneumonia		Vaccine not available for serotype	3	-	-	3	-	-
2021	15C	SA	65-69	Female	Non-Indigenous	Pneumonia		Vaccine not available for serotype	-	-	-	-	-	-
2021	15C	SA	80-84	Female	Non-Indigenous	Bacteraemia		Vaccine not available for serotype	2	2	-	-	-	-
2021	16F	SA	55-59	Male	Non-Indigenous	Bacteraemia		Vaccine not available for serotype	-	-	-	-	-	-
2021	16F	SA	70-74	Female	Non-Indigenous	Bacteraemia		Vaccine not available for serotype	1	1	-	-	-	-
2021	19A	SA	60-64	Female	Non-Indigenous	Pneumonia		Vaccine/s given	1	-	-	-	-	1
2021	19A	SA	85+	Female	Non-Indigenous	Bacteraemia		No vaccine given	-	-	-	-	-	-
2021	19F	SA	2023-04-02	Female	Non-Indigenous	Pneumonia		Vaccine/s given	3	-	-	3	-	-
2021	19F	SA	35-39	Female	Non-Indigenous	Pneumonia		Followed up - information not available	-	-	-	-	-	-
2021	19F	SA	50-54	Male	Non-Indigenous	Pneumonia		Vaccine/s given	2	2	-	-	-	-
2021	19F	SA	65-69	Female	Non-Indigenous	Meningitis		Vaccine/s given	1	1	-	-	-	-
2021	19F	SA	70-74	Female	Non-Indigenous	Bacteraemia		Followed up - information not available	-	-	-	-	-	-
2021	19F	SA	70-74	Female	Non-Indigenous	Bacteraemia		No vaccine given	-	-	-	-	-	-
2021	19F	SA	80-84	Female	Non-Indigenous	Pneumonia		Vaccine/s given	1	1	-	-	-	-
2021	19F	SA	85+	Female	Non-Indigenous	Bacteraemia		No vaccine given	-	-	-	-	-	-
2021	21	SA	< 2 yo	Male	Indigenous	Bacteraemia		Vaccine not available for serotype	2	-	-	2	-	-
2021	21	SA	55-59	Female	Non-Indigenous	Pneumonia		Vaccine not available for serotype	-	-	-	-	-	-
2021	22F	SA	< 2 yo	Male	Non-Indigenous	Other	Other sterile site	Vaccine/s given	3	-	-	3	-	-
2021	22F	SA	45-49	Female	Non-Indigenous	Pneumonia		No vaccine given	-	-	-	-	-	-
2021	22F	SA	60-64	Female	Indigenous	Pneumonia		Vaccine/s given	2	2	-	-	-	-
2021	22F	SA	60-64	Female	Non-Indigenous	Bacteraemia		Vaccine/s given	1	1	-	-	-	-
2021	22F	SA	60-64	Male	Non-Indigenous	Pneumonia		No vaccine given	-	-	-	-	-	-
2021	22F	SA	65-69	Male	Non-Indigenous	Pneumonia		Vaccine/s given	2	1	-	1	-	-
2021	22F	SA	70-74	Female	Non-Indigenous	Pneumonia		No vaccine given	-	-	-	-	-	-
2021	22F	SA	85+	Female	Non-Indigenous	Pneumonia		Vaccine/s given	1	1	-	-	-	-
2021	23A	SA	< 2 yo	Female	Non-Indigenous	Other	Septic arthritis	Vaccine not available for serotype	2	-	-	2	-	-
2021	23A	SA	50-54	Male	Indigenous	Pneumonia		Vaccine not available for serotype	1	1	-	-	-	-
2021	23A	SA	80-84	Female	Non-Indigenous	Bacteraemia		Vaccine not available for serotype	-	-	-	-	-	-
2021	23B	SA	2023-04-02	Female	Non-Indigenous	Meningitis		Vaccine not available for serotype	3	-	-	3	-	-
2021	23B	SA	2023-04-02	Male	Non-Indigenous	Bacteraemia		Vaccine not available for serotype	3	-	-	3	-	-
2021	23B	SA	50-54	Male	Non-Indigenous	Bacteraemia		Vaccine not available for serotype	-	-	-	-	-	-
2021	23B	SA	60-64	Female	Non-Indigenous	Bacteraemia		Vaccine not available for serotype	1	1	-	-	-	-
2021	23B	SA	80-84	Female	Non-Indigenous	Pneumonia		Vaccine not available for serotype	-	-	-	-	-	-
2021	23B	SA	85+	Female	Non-Indigenous	Bacteraemia		Vaccine not available for serotype	2	2	-	-	-	-
2021	23F	SA	40-44	Male	Indigenous	Pneumonia		Vaccine/s given	1	1	-	-	-	-
2021	3	SA	< 2 yo	Female	Non-Indigenous	Other	Other sterile site	Vaccine/s given	2	-	-	2	-	-
2021	3	SA	2023-04-02	Female	Non-Indigenous	Pneumonia		Vaccine/s given	4	-	-	4	-	-
2021	3	SA	40-44	Female	Non-Indigenous	Pneumonia		No vaccine given	-	-	-	-	-	-
2021	3	SA	65-69	Female	Indigenous	Meningitis		Vaccine/s given	1	1	-	-	-	-
2021	3	SA	65-69	Male	Non-Indigenous	Meningitis		No vaccine given	-	-	-	-	-	-
2021	3	SA	70-74	Male	Non-Indigenous	Pneumonia		No vaccine given	-	-	-	-	-	-
2021	3	SA	80-84	Female	Non-Indigenous	Pneumonia		Vaccine/s given	1	1	-	-	-	-
2021	3	SA	80-84	Male	Non-Indigenous	Pneumonia		No vaccine given	-	-	-	-	-	-
2021	3	SA	85+	Male	Non-Indigenous	Pneumonia		Vaccine/s given	2	2	-	-	-	-
2021	3	SA	85+	Male	Non-Indigenous	Bacteraemia		Followed up - information not available	-	-	-	-	-	-
2021	3	SA	85+	Male	Non-Indigenous	Bacteraemia		Vaccine/s given	1	1	-	-	-	-
2021	31	SA	65-69	Male	Non-Indigenous	Bacteraemia		Vaccine not available for serotype	-	-	-	-	-	-
2021	31	SA	80-84	Male	Non-Indigenous	Pneumonia		Vaccine not available for serotype	1	-	-	1	-	-
2021	33F	SA	< 2 yo	Female	Non-Indigenous	Bacteraemia		Vaccine/s given	3	-	-	3	-	-
2021	33F	SA	2014-10-01	Female	Non-Indigenous	Pneumonia		Vaccine/s given	3	-	3	-	-	-
2021	33F	SA	35-39	Male	Non-Indigenous	Pneumonia		Followed up - information not available	-	-	-	-	-	-
2021	33F	SA	45-49	Male	Non-Indigenous	Pneumonia		Followed up - information not available	-	-	-	-	-	-
2021	33F	SA	85+	Female	Non-Indigenous	Pneumonia		Followed up - information not available	-	-	-	-	-	-
2021	33F	SA	85+	Female	Non-Indigenous	Pneumonia		No vaccine given	-	-	-	-	-	-
2021	33F	SA	85+	Male	Non-Indigenous	Pneumonia		Vaccine/s given	2	2	-	-	-	-
2021	34	SA	15-19	Male	Indigenous	Pneumonia		Vaccine not available for serotype	4	1	3	-	-	-
2021	35F	SA	55-59	Female	Non-Indigenous	Bacteraemia		Vaccine not available for serotype	-	-	-	-	-	-
2021	35F	SA	65-69	Female	Non-Indigenous	Pneumonia		Vaccine not available for serotype	-	-	-	-	-	-
2021	35F	SA	65-69	Female	Non-Indigenous	Bacteraemia		Vaccine not available for serotype	1	1	-	-	-	-
2021	4	SA	35-39	Female	Non-Indigenous	Bacteraemia		No vaccine given	-	-	-	-	-	-
2021	4	SA	40-44	Female	Indigenous	Pneumonia		Followed up - information not available	-	-	-	-	-	-
2021	4	SA	45-49	Male	Indigenous	Pneumonia		No vaccine given	-	-	-	-	-	-
2021	4	SA	45-49	Male	Non-Indigenous	Pneumonia		No vaccine given	-	-	-	-	-	-
2021	4	SA	60-64	Male	Non-Indigenous	Bacteraemia		Followed up - information not available	-	-	-	-	-	-
2021	6C	SA	45-49	Female	Non-Indigenous	Bacteraemia		Vaccine not available for serotype	-	-	-	-	-	-
2021	7C	SA	70-74	Female	Non-Indigenous	Pneumonia		Vaccine not available for serotype	1	1	-	-	-	-
2021	7F	SA	15-19	Male	Indigenous	Pneumonia		Vaccine/s given	4	1	-	3	-	-
2021	7F	SA	30-34	Male	Indigenous	Pneumonia		Vaccine/s given	3	3	-	-	-	-
2021	8	SA	55-59	Female	Indigenous	Pneumonia		Vaccine/s given	1	1	-	-	-	-
2021	9N	SA	20-24	Male	Non-Indigenous	Pneumonia		No vaccine given	-	-	-	-	-	-
2021	9N	SA	60-64	Male	Non-Indigenous	Pneumonia		No vaccine given	-	-	-	-	-	-
2021	9N	SA	60-64	Male	Non-Indigenous	Pneumonia		Followed up - information not available	-	-	-	-	-	-
2021	9N	SA	75-79	Female	Non-Indigenous	Pneumonia		Followed up - information not available	-	-	-	-	-	-
2021	9N	SA	75-79	Female	Non-Indigenous	Pneumonia		Vaccine/s given	1	1	-	-	-	-
2021	9N	SA	75-79	Female	Non-Indigenous	Pneumonia		No vaccine given	-	-	-	-	-	-
2021	9V	SA	35-39	Male	Indigenous	Pneumonia		Vaccine/s given	1	1	-	-	-	-
2021	NON TYPABLE	SA	25-29	Female	Indigenous	Bacteraemia		Serotype unknown	1	-	-	-	-	1
2021	UNTYPED	SA	< 2 yo	Female	Non-Indigenous	Pneumonia		Serotype unknown	3	-	-	3	-	-
2021	UNTYPED	SA	< 2 yo	Female	Non-Indigenous	Bacteraemia		Serotype unknown	3	-	-	3	-	-
2021	UNTYPED	SA	< 2 yo	Female	Non-Indigenous	Bacteraemia		Serotype unknown	2	-	-	2	-	-
2021	UNTYPED	SA	< 2 yo	Female	Non-Indigenous	Pneumonia		Serotype unknown	2	-	-	2	-	-
2021	UNTYPED	SA	< 2 yo	Female	Non-Indigenous	Pneumonia		Too young for vaccination	-	-	-	-	-	-
2021	UNTYPED	SA	< 2 yo	Female	Non-Indigenous	Bacteraemia		Serotype unknown	3	-	-	3	-	-
2021	UNTYPED	SA	< 2 yo	Female	Non-Indigenous	Bacteraemia		Serotype unknown	1	-	-	1	-	-
2021	UNTYPED	SA	< 2 yo	Female	Non-Indigenous	Pneumonia		Serotype unknown	1	-	-	1	-	-
2021	UNTYPED	SA	< 2 yo	Female	Non-Indigenous	Bacteraemia		Serotype unknown	3	-	-	3	-	-
2021	UNTYPED	SA	< 2 yo	Female	Non-Indigenous	Bacteraemia		Serotype unknown	2	-	-	2	-	-
2021	UNTYPED	SA	< 2 yo	Female	Non-Indigenous	Pneumonia		Serotype unknown	3	-	-	3	-	-
2021	UNTYPED	SA	< 2 yo	Female	Non-Indigenous	Bacteraemia		Serotype unknown	3	-	-	3	-	-
2021	UNTYPED	SA	< 2 yo	Male	Indigenous	Bacteraemia		Serotype unknown	4	-	-	4	-	-
2021	UNTYPED	SA	< 2 yo	Male	Non-Indigenous	Bacteraemia		Serotype unknown	3	-	-	3	-	-
2021	UNTYPED	SA	< 2 yo	Male	Non-Indigenous	Bacteraemia		Serotype unknown	2	-	-	2	-	-
2021	UNTYPED	SA	< 2 yo	Male	Non-Indigenous	Bacteraemia		Serotype unknown	3	-	-	3	-	-
2021	UNTYPED	SA	< 2 yo	Male	Non-Indigenous	Pneumonia		Serotype unknown	-	-	-	-	-	-
2021	UNTYPED	SA	< 2 yo	Male	Non-Indigenous	Pneumonia		Serotype unknown	3	-	1	2	-	-
2021	UNTYPED	SA	< 2 yo	Male	Non-Indigenous	Pneumonia		Serotype unknown	2	-	-	2	-	-
2021	UNTYPED	SA	< 2 yo	Male	Non-Indigenous	Bacteraemia		Too young for vaccination	-	-	-	-	-	-
2021	UNTYPED	SA	< 2 yo	Male	Non-Indigenous	Pneumonia		Serotype unknown	2	-	2	-	-	-
2021	UNTYPED	SA	< 2 yo	Male	Non-Indigenous	Bacteraemia		Serotype unknown	2	-	-	2	-	-
2021	UNTYPED	SA	< 2 yo	Male	Non-Indigenous	Bacteraemia		Serotype unknown	2	-	-	2	-	-
2021	UNTYPED	SA	< 2 yo	Male	Non-Indigenous	Pneumonia		Serotype unknown	2	-	-	2	-	-
2021	UNTYPED	SA	< 2 yo	Male	Non-Indigenous	Bacteraemia		Too young for vaccination	-	-	-	-	-	-
2021	UNTYPED	SA	< 2 yo	Male	Non-Indigenous	Bacteraemia		Serotype unknown	2	-	-	2	-	-
2021	UNTYPED	SA	< 2 yo	Male	Non-Indigenous	Pneumonia	Pleural empyema	Serotype unknown	3	-	-	3	-	-
2021	UNTYPED	SA	< 2 yo	Male	Non-Indigenous	Pneumonia		Serotype unknown	2	-	-	2	-	-
2021	UNTYPED	SA	< 2 yo	Male	Non-Indigenous	Bacteraemia		Serotype unknown	3	-	-	3	-	-
2021	UNTYPED	SA	< 2 yo	Male	Non-Indigenous	Bacteraemia		Serotype unknown	2	-	-	2	-	-
2021	UNTYPED	SA	< 2 yo	Male	Non-Indigenous	Other	Other sterile site	Serotype unknown	2	-	-	2	-	-
2021	UNTYPED	SA	< 2 yo	Male	Non-Indigenous	Pneumonia		Serotype unknown	2	-	-	2	-	-
2021	UNTYPED	SA	2023-04-02	Female	Non-Indigenous	Bacteraemia		Serotype unknown	4	-	-	4	-	-
2021	UNTYPED	SA	2023-04-02	Female	Non-Indigenous	Bacteraemia		Serotype unknown	4	-	-	4	-	-
2021	UNTYPED	SA	2023-04-02	Female	Non-Indigenous	Bacteraemia		Serotype unknown	3	-	-	3	-	-
2021	UNTYPED	SA	2023-04-02	Female	Non-Indigenous	Pneumonia		Serotype unknown	3	-	-	3	-	-
2021	UNTYPED	SA	2023-04-02	Female	Non-Indigenous	Pneumonia		Serotype unknown	-	-	-	-	-	-
2021	UNTYPED	SA	2023-04-02	Female	Non-Indigenous	Pneumonia		Serotype unknown	3	-	-	3	-	-
2021	UNTYPED	SA	2023-04-02	Female	Non-Indigenous	Pneumonia		Serotype unknown	3	-	-	3	-	-
2021	UNTYPED	SA	2023-04-02	Female	Non-Indigenous	Bacteraemia		Serotype unknown	3	-	-	3	-	-
2021	UNTYPED	SA	2023-04-02	Female	Non-Indigenous	Bacteraemia		Serotype unknown	3	-	-	3	-	-
2021	UNTYPED	SA	2023-04-02	Female	Non-Indigenous	Bacteraemia		Serotype unknown	4	-	-	4	-	-
2021	UNTYPED	SA	2023-04-02	Female	Non-Indigenous	Pneumonia		Serotype unknown	3	-	3	-	-	-
2021	UNTYPED	SA	2023-04-02	Female	Non-Indigenous	Pneumonia		Serotype unknown	3	-	-	3	-	-
2021	UNTYPED	SA	2023-04-02	Female	Non-Indigenous	Pneumonia		Serotype unknown	3	-	3	-	-	-
2021	UNTYPED	SA	2023-04-02	Female	Non-Indigenous	Pneumonia		Serotype unknown	3	-	-	3	-	-
2021	UNTYPED	SA	2023-04-02	Male	Non-Indigenous	Pneumonia		Serotype unknown	4	-	-	4	-	-
2021	UNTYPED	SA	2023-04-02	Male	Non-Indigenous	Bacteraemia		Serotype unknown	3	-	-	3	-	-
2021	UNTYPED	SA	2023-04-02	Male	Non-Indigenous	Pneumonia		Serotype unknown	3	-	-	3	-	-
2021	UNTYPED	SA	2023-04-02	Male	Non-Indigenous	Bacteraemia		Serotype unknown	3	-	-	3	-	-
2021	UNTYPED	SA	2023-04-02	Male	Non-Indigenous	Pneumonia		Serotype unknown	3	-	-	3	-	-
2021	UNTYPED	SA	2023-04-02	Male	Non-Indigenous	Pneumonia		Serotype unknown	3	-	3	-	-	-
2021	UNTYPED	SA	2023-04-02	Male	Non-Indigenous	Bacteraemia		Serotype unknown	3	-	-	3	-	-
2021	UNTYPED	SA	2023-04-02	Male	Non-Indigenous	Pneumonia		Serotype unknown	3	-	-	3	-	-
2021	UNTYPED	SA	2023-09-05	Female	Indigenous	Pneumonia		Serotype unknown	3	-	-	3	-	-
2021	UNTYPED	SA	2023-09-05	Female	Non-Indigenous	Bacteraemia		Serotype unknown	3	-	-	3	-	-
2021	UNTYPED	SA	2023-09-05	Female	Non-Indigenous	Bacteraemia		Serotype unknown	2	-	-	2	-	-
2021	UNTYPED	SA	2023-09-05	Female	Non-Indigenous	Pneumonia		Serotype unknown	3	-	-	3	-	-
2021	UNTYPED	SA	40-44	Female	Indigenous	Pneumonia		Serotype unknown	1	1	-	-	-	-
2021	UNTYPED	SA	40-44	Female	Indigenous	Bacteraemia		Serotype unknown	1	1	-	-	-	-
2021	UNTYPED	SA	40-44	Female	Non-Indigenous	Meningitis		Serotype unknown	-	-	-	-	-	-
2021	UNTYPED	SA	40-44	Male	Non-Indigenous	Pneumonia		Serotype unknown	-	-	-	-	-	-
2021	UNTYPED	SA	40-44	Male	Non-Indigenous	Other	Septic arthritis	Serotype unknown	-	-	-	-	-	-
2021	UNTYPED	SA	50-54	Female	Non-Indigenous	Pneumonia		Serotype unknown	-	-	-	-	-	-
2021	UNTYPED	SA	50-54	Male	Non-Indigenous	Other	Ascites	Serotype unknown	-	-	-	-	-	-
2021	UNTYPED	SA	50-54	Male	Non-Indigenous	Meningitis		Serotype unknown	-	-	-	-	-	-
2021	UNTYPED	SA	50-54	Male	Non-Indigenous	Pneumonia		Serotype unknown	-	-	-	-	-	-
2021	UNTYPED	SA	65-69	Male	Non-Indigenous	Pneumonia		Serotype unknown	-	-	-	-	-	-
2021	UNTYPED	SA	65-69	Male	Non-Indigenous	Meningitis		Serotype unknown	-	-	-	-	-	-
2021	UNTYPED	SA	75-79	Female	Non-Indigenous	Pneumonia		Serotype unknown	1	-	-	1	-	-
2021	UNTYPED	SA	75-79	Male	Non-Indigenous	Pneumonia		Serotype unknown	2	2	-	-	-	-
2021	UNTYPED	SA	75-79	Male	Non-Indigenous	Pneumonia		Serotype unknown	-	-	-	-	-	-
2021	UNTYPED	SA	75-79	Male	Non-Indigenous	Pneumonia		Serotype unknown	1	1	-	-	-	-
2021	10A	Vic/Tas	< 2 yo	Female	Non-Indigenous	Bacteraemia		Vaccine/s given	3	-	-	3	-	-
2021	10A	Vic/Tas	< 2 yo	Female	Non-Indigenous	Bacteraemia		Vaccine/s given	3	-	-	3	-	-
2021	10A	Vic/Tas	60-64	Female	Non-Indigenous	Other	Pleural effusion	Vaccination data not provided	-	-	-	-	-	-
2021	10A	Vic/Tas	65-69	Female	Non-Indigenous	Pneumonia		Vaccination data not provided	-	-	-	-	-	-
2021	10A	Vic/Tas	65-69	Female	Non-Indigenous	Pneumonia		No vaccine given	-	-	-	-	-	-
2021	10A	Vic/Tas	65-69	Female	Non-Indigenous	Unknown		Vaccine/s given	1	1	-	-	-	-
2021	10A	Vic/Tas	70-74	Female	Non-Indigenous	Bacteraemia		Vaccination data not provided	-	-	-	-	-	-
2021	10A	Vic/Tas	70-74	Male	Non-Indigenous	Bacteraemia		Not followed up - information not sought	-	-	-	-	-	-
2021	11A	Vic/Tas	< 2 yo	Female	Non-Indigenous	Bacteraemia		Vaccine/s given	3	-	-	3	-	-
2021	11A	Vic/Tas	2023-04-02	Male	Unknown	Bacteraemia		Vaccine/s given	3	-	-	3	-	-
2021	11A	Vic/Tas	35-39	Female	Non-Indigenous	Pneumonia		No vaccine given	-	-	-	-	-	-
2021	11A	Vic/Tas	35-39	Male	Non-Indigenous	Bacteraemia		Followed up - information not available	-	-	-	-	-	-
2021	11A	Vic/Tas	55-59	Female	Non-Indigenous	Bacteraemia		No vaccine given	-	-	-	-	-	-
2021	11A	Vic/Tas	55-59	Male	Non-Indigenous	Bacteraemia		Vaccination data not provided	-	-	-	-	-	-
2021	11A	Vic/Tas	60-64	Female	Non-Indigenous	Pneumonia		Vaccination data not provided	-	-	-	-	-	-
2021	11A	Vic/Tas	75-79	Male	Non-Indigenous	Pneumonia		Vaccine/s given	1	1	-	-	-	-
2021	11A	Vic/Tas	75-79	Male	Non-Indigenous	Pneumonia		No vaccine given	-	-	-	-	-	-
2021	11A	Vic/Tas	75-79	Male	Non-Indigenous	Bacteraemia		Vaccination data not provided	-	-	-	-	-	-
2021	11A	Vic/Tas	80-84	Female	Non-Indigenous	Other		No vaccine given	-	-	-	-	-	-
2021	11A	Vic/Tas	85+	Female	Non-Indigenous	Other|Pneumonia	Pleural effusion	Vaccine/s given	2	2	-	-	-	-
2021	11A	Vic/Tas	85+	Male	Non-Indigenous	Bacteraemia		Not followed up - information not sought	-	-	-	-	-	-
2021	12F	Vic/Tas	< 2 yo	Male	Non-Indigenous	Pneumonia		Vaccine/s given	2	-	-	2	-	-
2021	12F	Vic/Tas	30-34	Female	Non-Indigenous	Pneumonia		Vaccination data not provided	-	-	-	-	-	-
2021	12F	Vic/Tas	40-44	Female	Non-Indigenous	Pneumonia		No vaccine given	-	-	-	-	-	-
2021	12F	Vic/Tas	50-54	Male	Non-Indigenous	Pneumonia		Vaccination data not provided	-	-	-	-	-	-
2021	12F	Vic/Tas	55-59	Female	Non-Indigenous	Bacteraemia		Vaccination data not provided	-	-	-	-	-	-
2021	12F	Vic/Tas	65-69	Male	Indigenous	Pneumonia		Not followed up - information not sought	-	-	-	-	-	-
2021	14	Vic/Tas	2023-04-02	Male	Indigenous	Bacteraemia		Vaccine/s given	4	1	-	3	-	-
2021	14	Vic/Tas	2023-09-05	Female	Non-Indigenous	Bacteraemia		Vaccine/s given	5	1	-	4	-	-
2021	14	Vic/Tas	80-84	Female	Non-Indigenous	Pneumonia		Vaccine/s given	3	2	-	1	-	-
2021	15A	Vic/Tas	60-64	Male	Non-Indigenous	Meningitis		Vaccine not available for serotype	-	-	-	-	-	-
2021	15A	Vic/Tas	65-69	Male	Non-Indigenous	Bacteraemia		Vaccine not available for serotype	-	-	-	-	-	-
2021	15A	Vic/Tas	85+	Male	Non-Indigenous	Other	Pleural effusion	Vaccine not available for serotype	1	-	-	1	-	-
2021	15B	Vic/Tas	< 2 yo	Male	Non-Indigenous	Bacteraemia		Vaccine/s given	2	-	-	2	-	-
2021	15B	Vic/Tas	15-19	Male	Unknown	Bacteraemia		Vaccine/s given	1	1	-	-	-	-
2021	15B	Vic/Tas	50-54	Female	Non-Indigenous	Bacteraemia		No vaccine given	-	-	-	-	-	-
2021	15B	Vic/Tas	60-64	Female	Non-Indigenous	Bacteraemia		No vaccine given	-	-	-	-	-	-
2021	15B	Vic/Tas	85+	Female	Non-Indigenous	Pneumonia		Vaccination data not provided	-	-	-	-	-	-
2021	15C	Vic/Tas	2023-04-02	Female	Non-Indigenous	Bacteraemia		Vaccine not available for serotype	4	-	-	4	-	-
2021	15C	Vic/Tas	2023-04-02	Male	Non-Indigenous	Meningitis		Vaccine not available for serotype	3	-	3	-	-	-
2021	15C	Vic/Tas	2023-09-05	Male	Non-Indigenous	Bacteraemia		Vaccine not available for serotype	3	-	-	3	-	-
2021	15C	Vic/Tas	30-34	Female	Non-Indigenous	Pneumonia		Vaccine not available for serotype	-	-	-	-	-	-
2021	15C	Vic/Tas	75-79	Male	Non-Indigenous	Pneumonia		Vaccine not available for serotype	-	-	-	-	-	-
2021	16F	Vic/Tas	30-34	Male	Non-Indigenous	Pneumonia		Vaccine not available for serotype	-	-	-	-	-	-
2021	16F	Vic/Tas	55-59	Female	Non-Indigenous	Pneumonia		Vaccine not available for serotype	-	-	-	-	-	-
2021	16F	Vic/Tas	55-59	Male	Non-Indigenous	Pneumonia		Vaccine not available for serotype	-	-	-	-	-	-
2021	16F	Vic/Tas	60-64	Male	Non-Indigenous	Pneumonia		Vaccine not available for serotype	-	-	-	-	-	-
2021	16F	Vic/Tas	70-74	Female	Non-Indigenous	Pneumonia		Vaccine not available for serotype	2	2	-	-	-	-
2021	16F	Vic/Tas	70-74	Female	Non-Indigenous	Pneumonia		Vaccine not available for serotype	-	-	-	-	-	-
2021	16F	Vic/Tas	80-84	Male	Unknown	Bacteraemia		Vaccine not available for serotype	-	-	-	-	-	-
2021	16F	Vic/Tas	85+	Female	Non-Indigenous	Pneumonia		Vaccine not available for serotype	2	2	-	-	-	-
2021	16F	Vic/Tas	85+	Female	Non-Indigenous	Other|Pneumonia	Pleural effusion	Vaccine not available for serotype	2	2	-	-	-	-
2021	17F	Vic/Tas	< 2 yo	Male	Non-Indigenous	Bacteraemia		Vaccine/s given	3	-	-	3	-	-
2021	17F	Vic/Tas	35-39	Female	Non-Indigenous	Bacteraemia		No vaccine given	-	-	-	-	-	-
2021	17F	Vic/Tas	50-54	Male	Non-Indigenous	Bacteraemia		Vaccination data not provided	-	-	-	-	-	-
2021	17F	Vic/Tas	50-54	Male	Unknown	Pneumonia		No vaccine given	-	-	-	-	-	-
2021	17F	Vic/Tas	75-79	Female	Non-Indigenous	Bacteraemia		No vaccine given	-	-	-	-	-	-
2021	18C	Vic/Tas	55-59	Female	Unknown	Bacteraemia		Followed up - information not available	-	-	-	-	-	-
2021	19A	Vic/Tas	2023-04-02	Male	Non-Indigenous	Other|Pneumonia	Pleural empyema	Vaccine/s given	3	-	-	3	-	-
2021	19A	Vic/Tas	2023-04-02	Male	Non-Indigenous	Pneumonia		Vaccine/s given	3	-	-	3	-	-
2021	19A	Vic/Tas	2023-04-02	Male	Non-Indigenous	Pneumonia		Vaccine/s given	3	-	-	3	-	-
2021	19A	Vic/Tas	40-44	Male	Non-Indigenous	Pneumonia		No vaccine given	-	-	-	-	-	-
2021	19A	Vic/Tas	40-44	Male	Unknown	Bacteraemia		Followed up - information not available	-	-	-	-	-	-
2021	19A	Vic/Tas	50-54	Female	Non-Indigenous	Pneumonia		Vaccination data not provided	-	-	-	-	-	-
2021	19A	Vic/Tas	50-54	Female	Non-Indigenous	Bacteraemia		Vaccination data not provided	-	-	-	-	-	-
2021	19A	Vic/Tas	50-54	Male	Non-Indigenous	Pneumonia		Not followed up - information not sought	-	-	-	-	-	-
2021	19A	Vic/Tas	55-59	Female	Non-Indigenous	Pneumonia		Vaccination data not provided	-	-	-	-	-	-
2021	19A	Vic/Tas	60-64	Male	Non-Indigenous	Pneumonia		Vaccine/s given	1	1	-	-	-	-
2021	19A	Vic/Tas	60-64	Male	Non-Indigenous	Pneumonia		Followed up - information not available	-	-	-	-	-	-
2021	19A	Vic/Tas	65-69	Male	Non-Indigenous	Bacteraemia		Vaccination data not provided	-	-	-	-	-	-
2021	19A	Vic/Tas	70-74	Female	Non-Indigenous	Other	Pleural empyema	Vaccine/s given	2	2	-	-	-	-
2021	19A	Vic/Tas	70-74	Female	Non-Indigenous	Pneumonia		No vaccine given	-	-	-	-	-	-
2021	19A	Vic/Tas	70-74	Female	Non-Indigenous	Pneumonia		Vaccination data not provided	-	-	-	-	-	-
2021	19A	Vic/Tas	75-79	Female	Non-Indigenous	Bacteraemia		Vaccine/s given	1	1	-	-	-	-
2021	19A	Vic/Tas	80-84	Female	Unknown	Pneumonia		No vaccine given	-	-	-	-	-	-
2021	19A	Vic/Tas	80-84	Male	Non-Indigenous	Pneumonia		Vaccine/s given	1	1	-	-	-	-
2021	19A	Vic/Tas	85+	Female	Non-Indigenous	Pneumonia		Vaccination data not provided	-	-	-	-	-	-
2021	19A	Vic/Tas	85+	Male	Unknown	Bacteraemia		Not followed up - information not sought	-	-	-	-	-	-
2021	19F	Vic/Tas	< 2 yo	Female	Non-Indigenous	Pneumonia		No vaccine given	-	-	-	-	-	-
2021	19F	Vic/Tas	< 2 yo	Female	Non-Indigenous	Bacteraemia		Vaccine/s given	2	-	-	2	-	-
2021	19F	Vic/Tas	< 2 yo	Female	Non-Indigenous	Other		Vaccine/s given	2	-	-	2	-	-
2021	19F	Vic/Tas	2023-04-02	Female	Non-Indigenous	Bacteraemia		Vaccine/s given	3	-	-	3	-	-
2021	19F	Vic/Tas	2023-04-02	Female	Non-Indigenous	Other	Pleural empyema	Vaccine/s given	3	-	-	3	-	-
2021	19F	Vic/Tas	2023-04-02	Female	Non-Indigenous	Pneumonia		Vaccine/s given	3	-	-	3	-	-
2021	19F	Vic/Tas	2023-04-02	Male	Non-Indigenous	Bacteraemia		Vaccine/s given	4	-	-	4	-	-
2021	19F	Vic/Tas	15-19	Male	Unknown	No data provided		Followed up - information not available	-	-	-	-	-	-
2021	19F	Vic/Tas	30-34	Female	Non-Indigenous	Meningitis		No vaccine given	-	-	-	-	-	-
2021	19F	Vic/Tas	35-39	Female	Non-Indigenous	Pneumonia		Not followed up - information not sought	-	-	-	-	-	-
2021	19F	Vic/Tas	35-39	Male	Non-Indigenous	Pneumonia		Not followed up - information not sought	-	-	-	-	-	-
2021	19F	Vic/Tas	40-44	Male	Non-Indigenous	Bacteraemia		Vaccine/s given	2	1	-	1	-	-
2021	19F	Vic/Tas	45-49	Male	Non-Indigenous	Bacteraemia		No vaccine given	-	-	-	-	-	-
2021	19F	Vic/Tas	50-54	Female	Non-Indigenous	Other	Endophthalmitis	No vaccine given	-	-	-	-	-	-
2021	19F	Vic/Tas	50-54	Female	Non-Indigenous	Meningitis		Vaccination data not provided	-	-	-	-	-	-
2021	19F	Vic/Tas	60-64	Female	Non-Indigenous	Bacteraemia		No vaccine given	-	-	-	-	-	-
2021	19F	Vic/Tas	60-64	Male	Non-Indigenous	Pneumonia		Vaccination data not provided	-	-	-	-	-	-
2021	19F	Vic/Tas	60-64	Male	Non-Indigenous	Pneumonia		No vaccine given	-	-	-	-	-	-
2021	19F	Vic/Tas	60-64	Male	Non-Indigenous	Bacteraemia		Vaccination data not provided	-	-	-	-	-	-
2021	19F	Vic/Tas	60-64	Male	Unknown	No data provided		Followed up - information not available	-	-	-	-	-	-
2021	19F	Vic/Tas	65-69	Female	Non-Indigenous	Pneumonia		Vaccine/s given	2	2	-	-	-	-
2021	19F	Vic/Tas	65-69	Male	Non-Indigenous	Bacteraemia		No vaccine given	-	-	-	-	-	-
2021	19F	Vic/Tas	70-74	Female	Non-Indigenous	Bacteraemia		Vaccine/s given	1	1	-	-	-	-
2021	19F	Vic/Tas	70-74	Female	Non-Indigenous	Pneumonia		No vaccine given	-	-	-	-	-	-
2021	19F	Vic/Tas	70-74	Female	Non-Indigenous	Pneumonia		Vaccine/s given	1	1	-	-	-	-
2021	19F	Vic/Tas	70-74	Male	Non-Indigenous	Meningitis		Not followed up - information not sought	-	-	-	-	-	-
2021	19F	Vic/Tas	75-79	Male	Non-Indigenous	Unknown		No vaccine given	-	-	-	-	-	-
2021	19F	Vic/Tas	80-84	Male	Non-Indigenous	Bacteraemia		Vaccination data not provided	-	-	-	-	-	-
2021	20	Vic/Tas	50-54	Male	Non-Indigenous	Pneumonia		Vaccine/s given	2	1	-	1	-	-
2021	21	Vic/Tas	2023-04-02	Male	Non-Indigenous	Bacteraemia		Vaccine not available for serotype	3	-	-	3	-	-
2021	22A OR 22F	Vic/Tas	< 2 yo	Male	Non-Indigenous	Bacteraemia		Vaccine not available for serotype	2	-	-	2	-	-
2021	22F	Vic/Tas	< 2 yo	Female	Non-Indigenous	Bacteraemia		Vaccine/s given	3	-	-	3	-	-
2021	22F	Vic/Tas	< 2 yo	Male	Non-Indigenous	Bacteraemia		Too young for vaccination	-	-	-	-	-	-
2021	22F	Vic/Tas	< 2 yo	Male	Non-Indigenous	Bacteraemia		Vaccine/s given	3	-	-	3	-	-
2021	22F	Vic/Tas	2023-09-05	Female	Non-Indigenous	Pneumonia		Vaccine/s given	2	-	-	2	-	-
2021	22F	Vic/Tas	25-29	Female	Unknown	Pneumonia		Followed up - information not available	-	-	-	-	-	-
2021	22F	Vic/Tas	30-34	Female	Non-Indigenous	Bacteraemia		No vaccine given	-	-	-	-	-	-
2021	22F	Vic/Tas	35-39	Male	Non-Indigenous	Pneumonia		No vaccine given	-	-	-	-	-	-
2021	22F	Vic/Tas	45-49	Male	Unknown	Pneumonia		Followed up - information not available	-	-	-	-	-	-
2021	22F	Vic/Tas	50-54	Male	Non-Indigenous	Pneumonia		No vaccine given	-	-	-	-	-	-
2021	22F	Vic/Tas	55-59	Male	Indigenous	Meningitis		Vaccination data not provided	-	-	-	-	-	-
2021	22F	Vic/Tas	60-64	Female	Non-Indigenous	Pneumonia		Vaccine/s given	1	1	-	-	-	-
2021	22F	Vic/Tas	60-64	Male	Non-Indigenous	Bacteraemia		Not followed up - information not sought	-	-	-	-	-	-
2021	22F	Vic/Tas	75-79	Female	Non-Indigenous	Pneumonia		Vaccination data not provided	-	-	-	-	-	-
2021	22F	Vic/Tas	75-79	Female	Unknown	Bacteraemia		Followed up - information not available	-	-	-	-	-	-
2021	22F	Vic/Tas	75-79	Male	Non-Indigenous	Meningitis|Pneumonia		Vaccination data not provided	-	-	-	-	-	-
2021	23A	Vic/Tas	< 2 yo	Female	Non-Indigenous	Other	Septic arthritis	Vaccine not available for serotype	3	-	-	3	-	-
2021	23A	Vic/Tas	< 2 yo	Male	Non-Indigenous	Bacteraemia		Vaccine not available for serotype	1	-	-	1	-	-
2021	23A	Vic/Tas	35-39	Female	Unknown	Meningitis|Other	Other sterile site	Vaccine not available for serotype	-	-	-	-	-	-
2021	23A	Vic/Tas	60-64	Female	Non-Indigenous	Bacteraemia		Vaccine not available for serotype	-	-	-	-	-	-
2021	23A	Vic/Tas	65-69	Female	Non-Indigenous	Pneumonia		Vaccine not available for serotype	-	-	-	-	-	-
2021	23A	Vic/Tas	70-74	Female	Non-Indigenous	Pneumonia		Vaccine not available for serotype	2	1	-	1	-	-
2021	23A	Vic/Tas	70-74	Male	Non-Indigenous	Meningitis		Vaccine not available for serotype	1	1	-	-	-	-
2021	23A	Vic/Tas	70-74	Male	Non-Indigenous	Bacteraemia		Vaccine not available for serotype	2	2	-	-	-	-
2021	23A	Vic/Tas	75-79	Male	Non-Indigenous	Pneumonia		Vaccine not available for serotype	1	-	-	1	-	-
2021	23A	Vic/Tas	80-84	Female	Non-Indigenous	Pneumonia		Vaccine not available for serotype	-	-	-	-	-	-
2021	23A	Vic/Tas	80-84	Male	Non-Indigenous	Pneumonia		Vaccine not available for serotype	1	1	-	-	-	-
2021	23A	Vic/Tas	85+	Female	Non-Indigenous	Pneumonia		Vaccine not available for serotype	1	1	-	-	-	-
2021	23A	Vic/Tas	85+	Female	Unknown	Other		Vaccine not available for serotype	1	-	-	1	-	-
2021	23A	Vic/Tas	85+	Male	Non-Indigenous	Pneumonia		Vaccine not available for serotype	3	3	-	-	-	-
2021	23B	Vic/Tas	< 2 yo	Male	Non-Indigenous	Bacteraemia		Vaccine not available for serotype	1	-	-	1	-	-
2021	23B	Vic/Tas	2023-04-02	Female	Non-Indigenous	Bacteraemia		Vaccine not available for serotype	3	-	-	3	-	-
2021	23B	Vic/Tas	2023-04-02	Male	Non-Indigenous	Bacteraemia		Vaccine not available for serotype	3	-	-	3	-	-
2021	23B	Vic/Tas	2023-09-05	Female	Non-Indigenous	Bacteraemia		Vaccine not available for serotype	3	-	-	3	-	-
2021	23B	Vic/Tas	2023-09-05	Female	Non-Indigenous	Bacteraemia		Vaccine not available for serotype	3	-	-	3	-	-
2021	23B	Vic/Tas	55-59	Male	Non-Indigenous	Bacteraemia		Vaccine not available for serotype	-	-	-	-	-	-
2021	23B	Vic/Tas	60-64	Male	Non-Indigenous	Other		Vaccine not available for serotype	-	-	-	-	-	-
2021	23B	Vic/Tas	65-69	Female	Non-Indigenous	Bacteraemia		Vaccine not available for serotype	-	-	-	-	-	-
2021	23B	Vic/Tas	65-69	Male	Non-Indigenous	Other|Pneumonia	Pleural effusion	Vaccine not available for serotype	-	-	-	-	-	-
2021	23B	Vic/Tas	70-74	Female	Non-Indigenous	Bacteraemia		Vaccine not available for serotype	1	1	-	-	-	-
2021	23B	Vic/Tas	70-74	Female	Non-Indigenous	Other	Other sterile site	Vaccine not available for serotype	2	2	-	-	-	-
2021	23B	Vic/Tas	75-79	Female	Non-Indigenous	Other	Pleural effusion	Vaccine not available for serotype	-	-	-	-	-	-
2021	23B	Vic/Tas	75-79	Male	Non-Indigenous	Bacteraemia		Vaccine not available for serotype	-	-	-	-	-	-
2021	23B	Vic/Tas	75-79	Male	Non-Indigenous	Bacteraemia		Vaccine not available for serotype	1	1	-	-	-	-
2021	23B	Vic/Tas	80-84	Female	Non-Indigenous	Bacteraemia		Vaccine not available for serotype	2	2	-	-	-	-
2021	23B	Vic/Tas	85+	Male	Non-Indigenous	Pneumonia		Vaccine not available for serotype	2	2	-	-	-	-
2021	23B	Vic/Tas	85+	Male	Non-Indigenous	Pneumonia		Vaccine not available for serotype	-	-	-	-	-	-
2021	23F	Vic/Tas	35-39	Male	Non-Indigenous	Pneumonia		Vaccination data not provided	-	-	-	-	-	-
2021	24	Vic/Tas	70-74	Male	Non-Indigenous	Bacteraemia		Vaccine not available for serotype	-	-	-	-	-	-
2021	24B	Vic/Tas	< 2 yo	Male	Non-Indigenous	Meningitis|Other		Vaccine not available for serotype	3	-	-	3	-	-
2021	3	Vic/Tas	< 2 yo	Male	Non-Indigenous	Other|Pneumonia	Pleural empyema	Vaccine/s given	3	-	-	3	-	-
2021	3	Vic/Tas	2023-04-02	Female	Non-Indigenous	Other	Pleural empyema	Vaccine/s given	3	-	-	3	-	-
2021	3	Vic/Tas	2023-04-02	Female	Non-Indigenous	Other|Pneumonia	Pleural effusion	Vaccine/s given	3	-	-	3	-	-
2021	3	Vic/Tas	2023-04-02	Female	Non-Indigenous	Pneumonia		Vaccine/s given	4	-	-	4	-	-
2021	3	Vic/Tas	2023-04-02	Female	Non-Indigenous	Other|Pneumonia	Pleural empyema	Vaccine/s given	3	-	-	3	-	-
2021	3	Vic/Tas	2023-04-02	Female	Non-Indigenous	Other	Pleural empyema	Vaccine/s given	3	-	-	3	-	-
2021	3	Vic/Tas	2023-04-02	Female	Non-Indigenous	Other	Pleural empyema	Vaccine/s given	3	-	-	3	-	-
2021	3	Vic/Tas	2023-04-02	Male	Non-Indigenous	Pneumonia		Vaccine/s given	3	-	-	3	-	-
2021	3	Vic/Tas	2023-04-02	Male	Non-Indigenous	Other	Pleural empyema	Vaccine/s given	3	-	-	3	-	-
2021	3	Vic/Tas	2023-04-02	Male	Non-Indigenous	Pneumonia		Vaccine/s given	3	-	-	3	-	-
2021	3	Vic/Tas	2023-04-02	Male	Non-Indigenous	Other|Pneumonia	Pleural empyema	Vaccine/s given	3	-	-	3	-	-
2021	3	Vic/Tas	2023-04-02	Male	Non-Indigenous	Other	Pleural empyema	Vaccine/s given	3	-	-	3	-	-
2021	3	Vic/Tas	2023-04-02	Male	Non-Indigenous	Pneumonia		Vaccine/s given	3	-	-	3	-	-
2021	3	Vic/Tas	2023-04-02	Male	Non-Indigenous	Bacteraemia		Vaccine/s given	3	-	-	3	-	-
2021	3	Vic/Tas	2023-09-05	Female	Non-Indigenous	Other|Pneumonia	Pleural empyema	Vaccine/s given	3	-	-	3	-	-
2021	3	Vic/Tas	2023-09-05	Female	Non-Indigenous	Other		Vaccine/s given	3	-	-	3	-	-
2021	3	Vic/Tas	15-19	Male	Non-Indigenous	Bacteraemia		No vaccine given	-	-	-	-	-	-
2021	3	Vic/Tas	25-29	Male	Non-Indigenous	Bacteraemia		No vaccine given	-	-	-	-	-	-
2021	3	Vic/Tas	35-39	Male	Non-Indigenous	Pneumonia		No vaccine given	-	-	-	-	-	-
2021	3	Vic/Tas	35-39	Male	Non-Indigenous	Bacteraemia		Not followed up - information not sought	-	-	-	-	-	-
2021	3	Vic/Tas	45-49	Female	Non-Indigenous	Bacteraemia		Not followed up - information not sought	-	-	-	-	-	-
2021	3	Vic/Tas	45-49	Male	Non-Indigenous	Bacteraemia		No vaccine given	-	-	-	-	-	-
2021	3	Vic/Tas	45-49	Male	Unknown	Meningitis		Vaccination data not provided	-	-	-	-	-	-
2021	3	Vic/Tas	50-54	Female	Indigenous	Other|Pneumonia	Pleural effusion	Not followed up - information not sought	-	-	-	-	-	-
2021	3	Vic/Tas	50-54	Female	Non-Indigenous	Pneumonia		Vaccine/s given	1	1	-	-	-	-
2021	3	Vic/Tas	50-54	Female	Non-Indigenous	Pneumonia		No vaccine given	-	-	-	-	-	-
2021	3	Vic/Tas	55-59	Male	Non-Indigenous	Pneumonia		No vaccine given	-	-	-	-	-	-
2021	3	Vic/Tas	60-64	Female	Non-Indigenous	Unknown		Vaccination data not provided	-	-	-	-	-	-
2021	3	Vic/Tas	60-64	Male	Non-Indigenous	Pneumonia		No vaccine given	-	-	-	-	-	-
2021	3	Vic/Tas	60-64	Male	Non-Indigenous	Pneumonia		No vaccine given	-	-	-	-	-	-
2021	3	Vic/Tas	65-69	Female	Non-Indigenous	Pneumonia		Vaccination data not provided	-	-	-	-	-	-
2021	3	Vic/Tas	65-69	Female	Non-Indigenous	Pneumonia		Vaccination data not provided	-	-	-	-	-	-
2021	3	Vic/Tas	65-69	Male	Non-Indigenous	Pneumonia		Vaccine/s given	1	1	-	-	-	-
2021	3	Vic/Tas	70-74	Female	Non-Indigenous	Meningitis		Vaccine/s given	1	1	-	-	-	-
2021	3	Vic/Tas	70-74	Male	Non-Indigenous	Pneumonia		Vaccine/s given	1	1	-	-	-	-
2021	3	Vic/Tas	70-74	Male	Non-Indigenous	Pneumonia		Vaccine/s given	1	-	-	1	-	-
2021	3	Vic/Tas	70-74	Male	Unknown	Pneumonia		Followed up - information not available	-	-	-	-	-	-
2021	3	Vic/Tas	75-79	Female	Non-Indigenous	Bacteraemia		Followed up - information not available	-	-	-	-	-	-
2021	3	Vic/Tas	75-79	Male	Non-Indigenous	Other|Pneumonia	Pleural effusion	Vaccination data not provided	-	-	-	-	-	-
2021	3	Vic/Tas	80-84	Male	Non-Indigenous	Pneumonia		Not followed up - information not sought	-	-	-	-	-	-
2021	3	Vic/Tas	85+	Female	Non-Indigenous	Bacteraemia		No vaccine given	-	-	-	-	-	-
2021	3	Vic/Tas	85+	Female	Non-Indigenous	Bacteraemia		Vaccination data not provided	-	-	-	-	-	-
2021	3	Vic/Tas	85+	Female	Non-Indigenous	Pneumonia		Vaccination data not provided	-	-	-	-	-	-
2021	3	Vic/Tas	85+	Female	Non-Indigenous	Bacteraemia		Not followed up - information not sought	-	-	-	-	-	-
2021	3	Vic/Tas	85+	Male	Non-Indigenous	Pneumonia		Vaccination data not provided	-	-	-	-	-	-
2021	31	Vic/Tas	2014-10-01	Male	Non-Indigenous	Bacteraemia		Vaccine not available for serotype	3	-	3	-	-	-
2021	31	Vic/Tas	75-79	Male	Non-Indigenous	Pneumonia		Vaccine not available for serotype	1	-	-	1	-	-
2021	31	Vic/Tas	85+	Female	Non-Indigenous	Pneumonia		Vaccine not available for serotype	2	2	-	-	-	-
2021	33A	Vic/Tas	35-39	Female	Non-Indigenous	Bacteraemia		Vaccine not available for serotype	-	-	-	-	-	-
2021	33F	Vic/Tas	< 2 yo	Female	Non-Indigenous	Bacteraemia		Vaccine/s given	3	-	-	3	-	-
2021	33F	Vic/Tas	2023-04-02	Male	Non-Indigenous	Bacteraemia		Vaccine/s given	3	-	-	3	-	-
2021	33F	Vic/Tas	30-34	Female	Non-Indigenous	Bacteraemia		No vaccine given	-	-	-	-	-	-
2021	33F	Vic/Tas	30-34	Male	Unknown	No data provided		Followed up - information not available	-	-	-	-	-	-
2021	33F	Vic/Tas	40-44	Female	Non-Indigenous	Bacteraemia		Vaccine/s given	1	1	-	-	-	-
2021	33F	Vic/Tas	50-54	Female	Non-Indigenous	Pneumonia		No vaccine given	-	-	-	-	-	-
2021	33F	Vic/Tas	60-64	Female	Non-Indigenous	Other	Pleural effusion	No vaccine given	-	-	-	-	-	-
2021	33F	Vic/Tas	65-69	Female	Non-Indigenous	Pneumonia		Followed up - information not available	-	-	-	-	-	-
2021	33F	Vic/Tas	70-74	Male	Non-Indigenous	Bacteraemia		Vaccine/s given	1	1	-	-	-	-
2021	33F	Vic/Tas	75-79	Male	Non-Indigenous	Bacteraemia		Vaccine/s given	2	1	1	-	-	-
2021	33F	Vic/Tas	80-84	Female	Non-Indigenous	Pneumonia		Vaccination data not provided	-	-	-	-	-	-
2021	33F	Vic/Tas	85+	Male	Non-Indigenous	Bacteraemia		Vaccine/s given	2	2	-	-	-	-
2021	34	Vic/Tas	35-39	Male	Non-Indigenous	Unknown		Vaccine not available for serotype	-	-	-	-	-	-
2021	35B	Vic/Tas	< 2 yo	Male	Non-Indigenous	Pneumonia		Vaccine not available for serotype	2	-	-	2	-	-
2021	35B	Vic/Tas	< 2 yo	Male	Non-Indigenous	Other	Pleural effusion	Vaccine not available for serotype	2	-	-	2	-	-
2021	35B	Vic/Tas	45-49	Female	Unknown	Pneumonia		Vaccine not available for serotype	-	-	-	-	-	-
2021	35B	Vic/Tas	55-59	Male	Non-Indigenous	Bacteraemia		Vaccine not available for serotype	-	-	-	-	-	-
2021	35B	Vic/Tas	55-59	Male	Unknown	Pneumonia		Vaccine not available for serotype	-	-	-	-	-	-
2021	35B	Vic/Tas	65-69	Male	Non-Indigenous	Bacteraemia		Vaccine not available for serotype	1	1	-	-	-	-
2021	35B	Vic/Tas	85+	Male	Non-Indigenous	Other|Pneumonia	Pleural effusion	Vaccine not available for serotype	-	-	-	-	-	-
2021	35F	Vic/Tas	< 2 yo	Male	Non-Indigenous	Bacteraemia		Vaccine not available for serotype	2	-	-	2	-	-
2021	35F	Vic/Tas	65-69	Male	Non-Indigenous	Pneumonia		Vaccine not available for serotype	-	-	-	-	-	-
2021	35F	Vic/Tas	80-84	Female	Unknown	Pneumonia		Vaccine not available for serotype	-	-	-	-	-	-
2021	38	Vic/Tas	< 2 yo	Female	Non-Indigenous	Pneumonia		Vaccine not available for serotype	3	-	-	3	-	-
2021	38	Vic/Tas	85+	Female	Non-Indigenous	Bacteraemia		Vaccine not available for serotype	1	1	-	-	-	-
2021	4	Vic/Tas	20-24	Male	Non-Indigenous	Pneumonia		Followed up - information not available	-	-	-	-	-	-
2021	4	Vic/Tas	65-69	Female	Non-Indigenous	Other		No vaccine given	-	-	-	-	-	-
2021	6A	Vic/Tas	70-74	Male	Non-Indigenous	Bacteraemia		Vaccine/s given	1	1	-	-	-	-
2021	6B	Vic/Tas	80-84	Female	Non-Indigenous	Pneumonia		No vaccine given	-	-	-	-	-	-
2021	6B	Vic/Tas	80-84	Female	Non-Indigenous	Pneumonia		Vaccine/s given	1	-	-	1	-	-
2021	6B	Vic/Tas	80-84	Female	Non-Indigenous	Pneumonia		Vaccine/s given	1	-	-	1	-	-
2021	6C	Vic/Tas	< 2 yo	Male	Non-Indigenous	Other	Other sterile site	Vaccine not available for serotype	2	-	-	-	-	2
2021	6C	Vic/Tas	2023-09-05	Male	Non-Indigenous	Bacteraemia		Vaccine not available for serotype	3	-	-	3	-	-
2021	6C	Vic/Tas	60-64	Female	Non-Indigenous	Pneumonia		Vaccine not available for serotype	-	-	-	-	-	-
2021	6C	Vic/Tas	60-64	Male	Non-Indigenous	Bacteraemia		Vaccine not available for serotype	-	-	-	-	-	-
2021	6C	Vic/Tas	65-69	Female	Non-Indigenous	Bacteraemia		Vaccine not available for serotype	1	1	-	-	-	-
2021	6C	Vic/Tas	65-69	Male	Non-Indigenous	Bacteraemia		Vaccine not available for serotype	1	1	-	-	-	-
2021	6C	Vic/Tas	70-74	Female	Non-Indigenous	Pneumonia		Vaccine not available for serotype	-	-	-	-	-	-
2021	6C	Vic/Tas	70-74	Female	Non-Indigenous	Pneumonia		Vaccine not available for serotype	-	-	-	-	-	-
2021	6C	Vic/Tas	85+	Female	Non-Indigenous	Pneumonia		Vaccine not available for serotype	1	1	-	-	-	-
2021	6C	Vic/Tas	85+	Female	Non-Indigenous	Bacteraemia		Vaccine not available for serotype	-	-	-	-	-	-
2021	6C	Vic/Tas	85+	Male	Non-Indigenous	Bacteraemia		Vaccine not available for serotype	-	-	-	-	-	-
2021	6C	Vic/Tas	85+	Male	Non-Indigenous	Pneumonia		Vaccine not available for serotype	3	2	-	1	-	-
2021	7B	Vic/Tas	< 2 yo	Male	Non-Indigenous	Pneumonia		Vaccine not available for serotype	2	-	-	2	-	-
2021	7F	Vic/Tas	2023-04-02	Male	Non-Indigenous	Bacteraemia		Vaccine/s given	3	-	-	3	-	-
2021	7F	Vic/Tas	65-69	Male	Non-Indigenous	Bacteraemia		Vaccine/s given	1	1	-	-	-	-
2021	8	Vic/Tas	35-39	Female	Indigenous	Pneumonia		Followed up - information not available	-	-	-	-	-	-
2021	8	Vic/Tas	35-39	Male	Non-Indigenous	Pneumonia		Followed up - information not available	-	-	-	-	-	-
2021	8	Vic/Tas	40-44	Male	Non-Indigenous	Meningitis		Not followed up - information not sought	-	-	-	-	-	-
2021	8	Vic/Tas	45-49	Male	Indigenous	Pneumonia		Not followed up - information not sought	-	-	-	-	-	-
2021	8	Vic/Tas	50-54	Female	Non-Indigenous	Pneumonia		Not followed up - information not sought	-	-	-	-	-	-
2021	8	Vic/Tas	50-54	Male	Non-Indigenous	Bacteraemia		No vaccine given	-	-	-	-	-	-
2021	8	Vic/Tas	60-64	Female	Non-Indigenous	Bacteraemia		No vaccine given	-	-	-	-	-	-
2021	8	Vic/Tas	60-64	Female	Non-Indigenous	Bacteraemia		Vaccination data not provided	-	-	-	-	-	-
2021	8	Vic/Tas	60-64	Male	Non-Indigenous	Other	Other sterile site	No vaccine given	-	-	-	-	-	-
2021	8	Vic/Tas	70-74	Female	Indigenous	Pneumonia		Vaccine/s given	2	1	-	1	-	-
2021	9N	Vic/Tas	20-24	Male	Unknown	Pneumonia		Followed up - information not available	-	-	-	-	-	-
2021	9N	Vic/Tas	25-29	Male	Non-Indigenous	Bacteraemia		Followed up - information not available	-	-	-	-	-	-
2021	9N	Vic/Tas	40-44	Male	Non-Indigenous	Pneumonia		Vaccination data not provided	-	-	-	-	-	-
2021	9N	Vic/Tas	50-54	Male	Non-Indigenous	Pneumonia		Vaccination data not provided	-	-	-	-	-	-
2021	9N	Vic/Tas	50-54	Male	Unknown	Pneumonia		Followed up - information not available	-	-	-	-	-	-
2021	9N	Vic/Tas	55-59	Male	Non-Indigenous	Pneumonia		Vaccination data not provided	-	-	-	-	-	-
2021	9N	Vic/Tas	60-64	Female	Non-Indigenous	Pneumonia		No vaccine given	-	-	-	-	-	-
2021	9N	Vic/Tas	65-69	Female	Non-Indigenous	Pneumonia		No vaccine given	-	-	-	-	-	-
2021	9N	Vic/Tas	70-74	Female	Non-Indigenous	Bacteraemia		Vaccination data not provided	-	-	-	-	-	-
2021	9N	Vic/Tas	70-74	Female	Non-Indigenous	Pneumonia		Vaccination data not provided	-	-	-	-	-	-
2021	9N	Vic/Tas	70-74	Female	Non-Indigenous	Other|Pneumonia	Pleural effusion	Vaccine/s given	1	1	-	-	-	-
2021	9N	Vic/Tas	70-74	Male	Non-Indigenous	Pneumonia		Vaccination data not provided	-	-	-	-	-	-
2021	9N	Vic/Tas	70-74	Male	Non-Indigenous	Pneumonia		Vaccine/s given	2	1	-	1	-	-
2021	9N	Vic/Tas	75-79	Female	Non-Indigenous	Pneumonia		Vaccination data not provided	-	-	-	-	-	-
2021	9N	Vic/Tas	85+	Female	Non-Indigenous	Pneumonia		Vaccine/s given	1	-	-	1	-	-
2021	9N	Vic/Tas	85+	Female	Non-Indigenous	Bacteraemia		Vaccine/s given	1	-	-	1	-	-
2021	9N	Vic/Tas	85+	Male	Non-Indigenous	Pneumonia		Vaccination data not provided	-	-	-	-	-	-
2021	UNTYPED	Vic/Tas	< 2 yo	Male	Non-Indigenous	Other	Other sterile site	Serotype unknown	3	-	-	3	-	-
2021	UNTYPED	Vic/Tas	< 2 yo	Male	Non-Indigenous	Other		Serotype unknown	3	-	-	3	-	-
2021	UNTYPED	Vic/Tas	20-24	Female	Non-Indigenous	Bacteraemia		Serotype unknown	-	-	-	-	-	-
2021	UNTYPED	Vic/Tas	20-24	Male	Unknown	Bacteraemia		Serotype unknown	-	-	-	-	-	-
2021	UNTYPED	Vic/Tas	25-29	Female	Unknown	Bacteraemia		Serotype unknown	-	-	-	-	-	-
2021	UNTYPED	Vic/Tas	40-44	Female	Non-Indigenous	Bacteraemia		Serotype unknown	-	-	-	-	-	-
2021	UNTYPED	Vic/Tas	45-49	Male	Non-Indigenous	Bacteraemia		Serotype unknown	-	-	-	-	-	-
2021	UNTYPED	Vic/Tas	50-54	Male	Non-Indigenous	Unknown		Serotype unknown	-	-	-	-	-	-
2021	UNTYPED	Vic/Tas	65-69	Male	Non-Indigenous	Pneumonia		Serotype unknown	-	-	-	-	-	-
2021	Not Available	WA	< 2 yo	Female	Indigenous	Other	Cellulitis	Vaccine/s given	1	-	-	1	-	-
2021	Not Available	WA	< 2 yo	Female	Non-Indigenous	Pneumonia		Vaccine not available for serotype	1	-	-	1	-	-
2021	Not Available	WA	< 2 yo	Female	Non-Indigenous	Bacteraemia		Vaccine/s given	1	-	-	1	-	-
2021	Not Available	WA	< 2 yo	Female	Non-Indigenous	Bacteraemia		Vaccine not available for serotype	1	-	-	1	-	-
2021	Not Available	WA	< 2 yo	Female	Non-Indigenous	Bacteraemia		Vaccine not available for serotype	1	-	-	1	-	-
2021	Not Available	WA	< 2 yo	Female	Non-Indigenous	Bacteraemia		Too young for vaccination	-	-	-	-	-	-
2021	Not Available	WA	< 2 yo	Female	Non-Indigenous	Bacteraemia		Vaccine/s given	1	-	-	1	-	-
2021	Not Available	WA	< 2 yo	Male	Indigenous	Unknown		Too young for vaccination	-	-	-	-	-	-
2021	Not Available	WA	< 2 yo	Male	Indigenous	Bacteraemia		Too young for vaccination	-	-	-	-	-	-
2021	Not Available	WA	< 2 yo	Male	Indigenous	Unknown		Serotype unknown	1	-	-	1	-	-
2021	Not Available	WA	< 2 yo	Male	Indigenous	No data provided		Vaccine not available for serotype	2	-	-	2	-	-
2021	Not Available	WA	< 2 yo	Male	Non-Indigenous	Meningitis		Too young for vaccination	-	-	-	-	-	-
2021	Not Available	WA	< 2 yo	Male	Non-Indigenous	Pneumonia		Serotype unknown	1	-	-	1	-	-
2021	Not Available	WA	< 2 yo	Male	Non-Indigenous	Bacteraemia		Vaccine/s given	1	-	-	1	-	-
2021	Not Available	WA	< 2 yo	Male	Non-Indigenous	Other	Other sterile site	Vaccine not available for serotype	-	-	-	-	-	-
2021	Not Available	WA	< 2 yo	Male	Non-Indigenous	Pneumonia		Vaccine not available for serotype	1	-	-	1	-	-
2021	Not Available	WA	< 2 yo	Male	Non-Indigenous	Meningitis		Too young for vaccination	-	-	-	-	-	-
2021	Not Available	WA	< 2 yo	Male	Non-Indigenous	Pneumonia		Serotype unknown	1	-	-	1	-	-
2021	Not Available	WA	< 2 yo	Male	Non-Indigenous	Bacteraemia		Vaccine not available for serotype	1	-	-	1	-	-
2021	Not Available	WA	2023-04-02	Female	Indigenous	Pneumonia		Vaccine/s given	1	-	-	1	-	-
2021	Not Available	WA	2023-04-02	Female	Indigenous	Bacteraemia		Vaccine not available for serotype	1	-	-	1	-	-
2021	Not Available	WA	2023-04-02	Female	Non-Indigenous	Pneumonia		Serotype unknown	1	-	-	1	-	-
2021	Not Available	WA	2023-04-02	Female	Non-Indigenous	Pneumonia		Vaccine/s given	1	-	-	1	-	-
2021	Not Available	WA	2023-04-02	Female	Non-Indigenous	Pneumonia		Vaccine/s given	1	-	-	1	-	-
2021	Not Available	WA	2023-04-02	Female	Non-Indigenous	Pneumonia		Vaccine/s given	1	-	-	1	-	-
2021	Not Available	WA	2023-04-02	Female	Non-Indigenous	Other	Pleural empyema	Serotype unknown	1	-	-	1	-	-
2021	Not Available	WA	2023-04-02	Female	Non-Indigenous	Pneumonia		Serotype unknown	1	-	-	1	-	-
2021	Not Available	WA	2023-04-02	Female	Non-Indigenous	Pneumonia		Vaccine/s given	1	-	-	1	-	-
2021	Not Available	WA	2023-04-02	Female	Non-Indigenous	Pneumonia		Vaccine/s given	1	-	-	1	-	-
2021	Not Available	WA	2023-04-02	Male	Non-Indigenous	Pneumonia		Serotype unknown	1	-	-	1	-	-
2021	Not Available	WA	2023-04-02	Male	Non-Indigenous	Pneumonia		Serotype unknown	1	-	-	1	-	-
2021	Not Available	WA	2023-04-02	Male	Non-Indigenous	Other|Pneumonia	Pleural effusion	Serotype unknown	1	-	-	1	-	-
2021	Not Available	WA	2023-04-02	Male	Non-Indigenous	Bacteraemia		Vaccine/s given	1	-	-	1	-	-
2021	Not Available	WA	2023-04-02	Male	Non-Indigenous	Pneumonia		Serotype unknown	1	-	-	1	-	-
2021	Not Available	WA	2023-04-02	Male	Non-Indigenous	Pneumonia		Vaccine not available for serotype	1	-	-	1	-	-
2021	Not Available	WA	2023-04-02	Male	Non-Indigenous	Other|Pneumonia	Pleural empyema	Vaccine/s given	1	-	-	1	-	-
2021	Not Available	WA	2023-04-02	Male	Non-Indigenous	Pneumonia		Serotype unknown	1	-	-	1	-	-
2021	Not Available	WA	2023-04-02	Male	Non-Indigenous	Pneumonia		Serotype unknown	1	-	-	1	-	-
2021	Not Available	WA	2023-09-05	Female	Indigenous	Bacteraemia		Vaccine/s given	1	-	-	1	-	-
2021	Not Available	WA	2023-09-05	Female	Non-Indigenous	Pneumonia		Vaccine/s given	1	-	-	1	-	-
2021	Not Available	WA	2023-09-05	Female	Non-Indigenous	Pneumonia		Vaccine/s given	1	-	-	1	-	-
2021	Not Available	WA	2023-09-05	Female	Non-Indigenous	Pneumonia		Vaccine/s given	1	-	-	1	-	-
2021	Not Available	WA	2023-09-05	Male	Indigenous	Bacteraemia		Vaccine/s given	1	1	-	-	-	-
2021	Not Available	WA	2023-09-05	Male	Indigenous	Other	Other sterile site	Vaccine not available for serotype	1	-	-	1	-	-
2021	Not Available	WA	2023-09-05	Male	Non-Indigenous	Bacteraemia		Vaccine/s given	1	-	-	1	-	-
2021	Not Available	WA	2023-09-05	Male	Non-Indigenous	Other|Pneumonia	Pleural empyema	Vaccine/s given	1	-	-	1	-	-
2021	Not Available	WA	2023-09-05	Male	Non-Indigenous	Meningitis|Pneumonia		Vaccine/s given	1	-	-	1	-	-
2021	Not Available	WA	2023-09-05	Male	Non-Indigenous	Other	Septic arthritis	Vaccine/s given	1	-	-	1	-	-
2021	Not Available	WA	2014-10-01	Female	Indigenous	Pneumonia		Vaccine not available for serotype	1	-	-	1	-	-
2021	Not Available	WA	2014-10-01	Male	Indigenous	Other	Septic arthritis	Vaccine not available for serotype	1	-	-	1	-	-
2021	Not Available	WA	2014-10-01	Male	Non-Indigenous	Bacteraemia		Vaccine not available for serotype	1	-	-	-	-	1
2021	Not Available	WA	15-19	Female	Indigenous	Pneumonia		Vaccine/s given	4	1	3	-	-	-
2021	Not Available	WA	15-19	Male	Non-Indigenous	Pneumonia		Vaccine not available for serotype	-	-	-	-	-	-
2021	Not Available	WA	20-24	Female	Non-Indigenous	Pneumonia		No vaccine given	-	-	-	-	-	-
2021	Not Available	WA	20-24	Male	Indigenous	Other	Other sterile site	Vaccine not available for serotype	1	-	1	-	-	-
2021	Not Available	WA	20-24	Male	Non-Indigenous	Other	Other sterile site	Vaccine/s given	1	1	-	-	-	-
2021	Not Available	WA	25-29	Female	Indigenous	Pneumonia		Vaccine not available for serotype	-	-	-	-	-	-
2021	Not Available	WA	25-29	Female	Indigenous	Pneumonia		No vaccine given	-	-	-	-	-	-
2021	Not Available	WA	25-29	Female	Indigenous	Pneumonia		No vaccine given	-	-	-	-	-	-
2021	Not Available	WA	25-29	Female	Indigenous	Bacteraemia	Other sterile site	No vaccine given	-	-	-	-	-	-
2021	Not Available	WA	25-29	Female	Indigenous	No data provided		Vaccine not available for serotype	2	2	-	-	-	-
2021	Not Available	WA	25-29	Female	Non-Indigenous	Bacteraemia		Vaccine/s given	1	-	-	1	-	-
2021	Not Available	WA	25-29	Male	Indigenous	Bacteraemia		No vaccine given	-	-	-	-	-	-
2021	Not Available	WA	25-29	Male	Indigenous	Other	Other sterile site	No vaccine given	-	-	-	-	-	-
2021	Not Available	WA	25-29	Male	Non-Indigenous	Pneumonia		No vaccine given	-	-	-	-	-	-
2021	Not Available	WA	25-29	Male	Non-Indigenous	Pneumonia		No vaccine given	-	-	-	-	-	-
2021	Not Available	WA	30-34	Female	Indigenous	Pneumonia		Vaccine/s given	1	1	-	-	-	-
2021	Not Available	WA	30-34	Female	Non-Indigenous	Bacteraemia		No vaccine given	-	-	-	-	-	-
2021	Not Available	WA	30-34	Female	Non-Indigenous	Other	Other sterile site	No vaccine given	-	-	-	-	-	-
2021	Not Available	WA	30-34	Male	Indigenous	Bacteraemia		Vaccine not available for serotype	-	-	-	-	-	-
2021	Not Available	WA	30-34	Male	Non-Indigenous	Pneumonia		No vaccine given	-	-	-	-	-	-
2021	Not Available	WA	35-39	Female	Indigenous	Pneumonia		No vaccine given	-	-	-	-	-	-
2021	Not Available	WA	35-39	Female	Indigenous	Pneumonia		No vaccine given	-	-	-	-	-	-
2021	Not Available	WA	35-39	Female	Non-Indigenous	Pneumonia		No vaccine given	-	-	-	-	-	-
2021	Not Available	WA	35-39	Female	Non-Indigenous	Meningitis		No vaccine given	-	-	-	-	-	-
2021	Not Available	WA	35-39	Female	Non-Indigenous	Meningitis|Other	Other sterile site	No vaccine given	-	-	-	-	-	-
2021	Not Available	WA	35-39	Male	Indigenous	Meningitis		Vaccine not available for serotype	-	-	-	-	-	-
2021	Not Available	WA	35-39	Male	Indigenous	Pneumonia		Vaccine not available for serotype	-	-	-	-	-	-
2021	Not Available	WA	35-39	Male	Indigenous	Pneumonia		No vaccine given	-	-	-	-	-	-
2021	Not Available	WA	40-44	Female	Indigenous	Pneumonia		No vaccine given	-	-	-	-	-	-
2021	Not Available	WA	40-44	Female	Indigenous	No data provided		Vaccine not available for serotype	1	1	-	-	-	-
2021	Not Available	WA	40-44	Female	Indigenous	Pneumonia		Vaccine not available for serotype	1	1	-	-	-	-
2021	Not Available	WA	40-44	Female	Indigenous	Pneumonia		Vaccine not available for serotype	-	-	-	-	-	-
2021	Not Available	WA	40-44	Female	Non-Indigenous	Pneumonia		No vaccine given	-	-	-	-	-	-
2021	Not Available	WA	40-44	Female	Non-Indigenous	Other	Peritonitis	No vaccine given	-	-	-	-	-	-
2021	Not Available	WA	40-44	Female	Non-Indigenous	Bacteraemia		No vaccine given	-	-	-	-	-	-
2021	Not Available	WA	40-44	Female	Non-Indigenous	Bacteraemia		Serotype unknown	-	-	-	-	-	-
2021	Not Available	WA	40-44	Male	Indigenous	No data provided		Vaccine not available for serotype	2	2	-	-	-	-
2021	Not Available	WA	40-44	Male	Indigenous	Bacteraemia		No vaccine given	-	-	-	-	-	-
2021	Not Available	WA	40-44	Male	Indigenous	Pneumonia		Vaccine not available for serotype	1	1	-	-	-	-
2021	Not Available	WA	40-44	Male	Indigenous	Pneumonia		No vaccine given	-	-	-	-	-	-
2021	Not Available	WA	40-44	Male	Indigenous	Pneumonia		No vaccine given	-	-	-	-	-	-
2021	Not Available	WA	40-44	Male	Non-Indigenous	Pneumonia		Vaccine not available for serotype	-	-	-	-	-	-
2021	Not Available	WA	40-44	Male	Non-Indigenous	Other	Pleural effusion	No vaccine given	-	-	-	-	-	-
2021	Not Available	WA	45-49	Female	Indigenous	Other	Other sterile site	Vaccine not available for serotype	-	-	-	-	-	-
2021	Not Available	WA	45-49	Female	Indigenous	Pneumonia		Vaccine not available for serotype	-	-	-	-	-	-
2021	Not Available	WA	45-49	Female	Indigenous	Bacteraemia		Vaccine/s given	1	-	-	1	-	-
2021	Not Available	WA	45-49	Female	Indigenous	No data provided		Vaccine/s given	2	2	-	-	-	-
2021	Not Available	WA	45-49	Female	Non-Indigenous	Pneumonia		No vaccine given	-	-	-	-	-	-
2021	Not Available	WA	45-49	Male	Indigenous	Pneumonia		No vaccine given	-	-	-	-	-	-
2021	Not Available	WA	45-49	Male	Indigenous	Pneumonia		Vaccine not available for serotype	-	-	-	-	-	-
2021	Not Available	WA	45-49	Male	Indigenous	Pneumonia		No vaccine given	-	-	-	-	-	-
2021	Not Available	WA	45-49	Male	Indigenous	Pneumonia		Vaccine/s given	1	1	-	-	-	-
2021	Not Available	WA	45-49	Male	Indigenous	Pneumonia		Vaccine not available for serotype	1	1	-	-	-	-
2021	Not Available	WA	45-49	Male	Indigenous	Pneumonia		No vaccine given	-	-	-	-	-	-
2021	Not Available	WA	45-49	Male	Non-Indigenous	Pneumonia		No vaccine given	-	-	-	-	-	-
2021	Not Available	WA	50-54	Female	Indigenous	No data provided		Vaccine/s given	2	1	-	1	-	-
2021	Not Available	WA	50-54	Female	Indigenous	Pneumonia		No vaccine given	-	-	-	-	-	-
2021	Not Available	WA	50-54	Female	Indigenous	Bacteraemia		Vaccine not available for serotype	-	-	-	-	-	-
2021	Not Available	WA	50-54	Female	Indigenous	Unknown		Vaccine not available for serotype	-	-	-	-	-	-
2021	Not Available	WA	50-54	Female	Non-Indigenous	Pneumonia		Vaccine not available for serotype	1	1	-	-	-	-
2021	Not Available	WA	50-54	Male	Indigenous	Pneumonia		Vaccine/s given	1	1	-	-	-	-
2021	Not Available	WA	50-54	Male	Indigenous	Pneumonia		No vaccine given	-	-	-	-	-	-
2021	Not Available	WA	50-54	Male	Indigenous	No data provided		No vaccine given	-	-	-	-	-	-
2021	Not Available	WA	50-54	Male	Non-Indigenous	Pneumonia		No vaccine given	-	-	-	-	-	-
2021	Not Available	WA	50-54	Male	Non-Indigenous	Pneumonia		No vaccine given	-	-	-	-	-	-
2021	Not Available	WA	50-54	Male	Non-Indigenous	Pneumonia		No vaccine given	-	-	-	-	-	-
2021	Not Available	WA	50-54	Male	Non-Indigenous	Pneumonia		No vaccine given	-	-	-	-	-	-
2021	Not Available	WA	50-54	Male	Non-Indigenous	Unknown		No vaccine given	-	-	-	-	-	-
2021	Not Available	WA	55-59	Female	Indigenous	Pneumonia		No vaccine given	-	-	-	-	-	-
2021	Not Available	WA	55-59	Female	Indigenous	Bacteraemia		Vaccine/s given	2	2	-	-	-	-
2021	Not Available	WA	55-59	Female	Non-Indigenous	Pneumonia		Vaccine not available for serotype	-	-	-	-	-	-
2021	Not Available	WA	55-59	Female	Non-Indigenous	Bacteraemia		Vaccine not available for serotype	-	-	-	-	-	-
2021	Not Available	WA	55-59	Female	Non-Indigenous	Pneumonia		No vaccine given	-	-	-	-	-	-
2021	Not Available	WA	55-59	Female	Non-Indigenous	Unknown		No vaccine given	-	-	-	-	-	-
2021	Not Available	WA	55-59	Female	Non-Indigenous	Meningitis		No vaccine given	-	-	-	-	-	-
2021	Not Available	WA	55-59	Male	Indigenous	Pneumonia		No vaccine given	-	-	-	-	-	-
2021	Not Available	WA	55-59	Male	Non-Indigenous	Pneumonia		No vaccine given	-	-	-	-	-	-
2021	Not Available	WA	55-59	Male	Non-Indigenous	Pneumonia		No vaccine given	-	-	-	-	-	-
2021	Not Available	WA	60-64	Female	Indigenous	No data provided		Vaccine/s given	4	3	-	1	-	-
2021	Not Available	WA	60-64	Female	Non-Indigenous	Pneumonia		No vaccine given	-	-	-	-	-	-
2021	Not Available	WA	60-64	Female	Non-Indigenous	Pneumonia		Vaccine not available for serotype	-	-	-	-	-	-
2021	Not Available	WA	60-64	Female	Non-Indigenous	Pneumonia		Vaccine not available for serotype	-	-	-	-	-	-
2021	Not Available	WA	60-64	Female	Non-Indigenous	No data provided		Serotype unknown	-	-	-	-	-	-
2021	Not Available	WA	60-64	Female	Non-Indigenous	Pneumonia		No vaccine given	-	-	-	-	-	-
2021	Not Available	WA	60-64	Male	Indigenous	Pneumonia		Vaccine not available for serotype	1	1	-	-	-	-
2021	Not Available	WA	60-64	Male	Indigenous	Pneumonia		Vaccine not available for serotype	1	1	-	-	-	-
2021	Not Available	WA	60-64	Male	Non-Indigenous	Bacteraemia		Vaccine not available for serotype	-	-	-	-	-	-
2021	Not Available	WA	60-64	Male	Non-Indigenous	Pneumonia		No vaccine given	-	-	-	-	-	-
2021	Not Available	WA	60-64	Male	Non-Indigenous	Pneumonia		Vaccine not available for serotype	1	-	-	-	-	1
2021	Not Available	WA	60-64	Male	Non-Indigenous	Meningitis|Pneumonia		Vaccine not available for serotype	-	-	-	-	-	-
2021	Not Available	WA	60-64	Male	Non-Indigenous	Pneumonia		No vaccine given	-	-	-	-	-	-
2021	Not Available	WA	65-69	Female	Non-Indigenous	Pneumonia		No vaccine given	-	-	-	-	-	-
2021	Not Available	WA	65-69	Female	Non-Indigenous	Pneumonia		Vaccine/s given	1	1	-	-	-	-
2021	Not Available	WA	65-69	Female	Non-Indigenous	Pneumonia		Vaccine/s given	1	1	-	-	-	-
2021	Not Available	WA	65-69	Female	Non-Indigenous	Bacteraemia		Vaccine not available for serotype	-	-	-	-	-	-
2021	Not Available	WA	65-69	Female	Non-Indigenous	Pneumonia		No vaccine given	-	-	-	-	-	-
2021	Not Available	WA	65-69	Female	Non-Indigenous	Pneumonia		Vaccine not available for serotype	-	-	-	-	-	-
2021	Not Available	WA	65-69	Female	Non-Indigenous	Pneumonia		Vaccine not available for serotype	1	1	-	-	-	-
2021	Not Available	WA	65-69	Male	Indigenous	Pneumonia		No vaccine given	-	-	-	-	-	-
2021	Not Available	WA	65-69	Male	Indigenous	Other	Septic arthritis	No vaccine given	-	-	-	-	-	-
2021	Not Available	WA	65-69	Male	Non-Indigenous	Pneumonia		Vaccine not available for serotype	-	-	-	-	-	-
2021	Not Available	WA	65-69	Male	Non-Indigenous	Pneumonia		Vaccine/s given	1	1	-	-	-	-
2021	Not Available	WA	65-69	Male	Non-Indigenous	Unknown		Vaccine not available for serotype	-	-	-	-	-	-
2021	Not Available	WA	70-74	Female	Indigenous	Bacteraemia		Vaccine/s given	4	4	-	-	-	-
2021	Not Available	WA	70-74	Female	Indigenous	Pneumonia		Vaccine not available for serotype	1	-	-	1	-	-
2021	Not Available	WA	70-74	Female	Non-Indigenous	Pneumonia		No vaccine given	-	-	-	-	-	-
2021	Not Available	WA	70-74	Female	Non-Indigenous	Other|Pneumonia	Pleural effusion	Vaccine not available for serotype	1	1	-	-	-	-
2021	Not Available	WA	70-74	Male	Non-Indigenous	Pneumonia		No vaccine given	-	-	-	-	-	-
2021	Not Available	WA	70-74	Male	Non-Indigenous	Meningitis		Vaccine not available for serotype	1	1	-	-	-	-
2021	Not Available	WA	70-74	Male	Non-Indigenous	Pneumonia		No vaccine given	-	-	-	-	-	-
2021	Not Available	WA	70-74	Male	Non-Indigenous	Pneumonia		Vaccine/s given	1	1	-	-	-	-
2021	Not Available	WA	70-74	Male	Non-Indigenous	Bacteraemia		No vaccine given	-	-	-	-	-	-
2021	Not Available	WA	75-79	Female	Non-Indigenous	Pneumonia		Vaccine not available for serotype	1	1	-	-	-	-
2021	Not Available	WA	75-79	Female	Non-Indigenous	Bacteraemia		Vaccine/s given	1	1	-	-	-	-
2021	Not Available	WA	75-79	Female	Non-Indigenous	Pneumonia		Vaccine/s given	1	1	-	-	-	-
2021	Not Available	WA	75-79	Male	Indigenous	Pneumonia		Vaccine/s given	1	-	-	1	-	-
2021	Not Available	WA	75-79	Male	Indigenous	Pneumonia		Vaccine/s given	1	1	-	-	-	-
2021	Not Available	WA	75-79	Male	Non-Indigenous	Pneumonia		Vaccine not available for serotype	-	-	-	-	-	-
2021	Not Available	WA	75-79	Male	Non-Indigenous	Bacteraemia		No vaccine given	-	-	-	-	-	-
2021	Not Available	WA	75-79	Male	Non-Indigenous	Pneumonia		Vaccine/s given	1	1	-	-	-	-
2021	Not Available	WA	80-84	Female	Indigenous	Pneumonia		Vaccine/s given	1	1	-	-	-	-
2021	Not Available	WA	80-84	Female	Non-Indigenous	Pneumonia		Vaccine not available for serotype	-	-	-	-	-	-
2021	Not Available	WA	80-84	Female	Non-Indigenous	Pneumonia		Serotype unknown	1	1	-	-	-	-
2021	Not Available	WA	80-84	Female	Non-Indigenous	Bacteraemia		Vaccine not available for serotype	1	-	-	1	-	-
2021	Not Available	WA	80-84	Female	Non-Indigenous	Bacteraemia		No vaccine given	-	-	-	-	-	-
2021	Not Available	WA	80-84	Male	Non-Indigenous	Pneumonia		No vaccine given	-	-	-	-	-	-
2021	Not Available	WA	80-84	Male	Non-Indigenous	Pneumonia		Vaccine/s given	1	1	-	-	-	-
2021	Not Available	WA	85+	Female	Non-Indigenous	Pneumonia		No vaccine given	-	-	-	-	-	-
2021	Not Available	WA	85+	Female	Non-Indigenous	Pneumonia		Vaccine not available for serotype	1	-	-	1	-	-
2021	Not Available	WA	85+	Female	Non-Indigenous	Pneumonia		No vaccine given	-	-	-	-	-	-
2021	Not Available	WA	85+	Female	Non-Indigenous	Other	Other sterile site	No vaccine given	-	-	-	-	-	-
2021	Not Available	WA	85+	Male	Non-Indigenous	Pneumonia		No vaccine given	-	-	-	-	-	-
2021	Not Available	WA	85+	Male	Non-Indigenous	Pneumonia		Vaccine not available for serotype	1	1	-	-	-	-
2021	Not Available	WA	85+	Male	Non-Indigenous	Pneumonia		No vaccine given	-	-	-	-	-	-
2020	1	NSW/ACT	35-39	Female	Non-Indigenous	No data provided		Vaccination data not provided	-	-	-	-	-	-
2020	10A	NSW/ACT	< 2 yo	Female	Indigenous	Bacteraemia		Vaccine/s given	3	-	-	3	-	-
2020	10A	NSW/ACT	2023-04-02	Male	Non-Indigenous	Bacteraemia		Vaccine/s given	3	-	-	3	-	-
2020	10A	NSW/ACT	2023-09-05	Female	Non-Indigenous	Meningitis		Followed up - information not available	-	-	-	-	-	-
2020	10A	NSW/ACT	40-44	Female	Unknown	Pneumonia		No vaccine given	-	-	-	-	-	-
2020	10A	NSW/ACT	50-54	Male	Non-Indigenous	Pneumonia		No vaccine given	-	-	-	-	-	-
2020	10A	NSW/ACT	50-54	Male	Unknown	No data provided		Vaccination data not provided	-	-	-	-	-	-
2020	10A	NSW/ACT	85+	Male	Non-Indigenous	Pneumonia		No vaccine given	-	-	-	-	-	-
2020	11A	NSW/ACT	55-59	Female	Non-Indigenous	Other		Vaccine/s given	1	1	-	-	-	-
2020	11A	NSW/ACT	65-69	Female	Non-Indigenous	Unknown		Vaccination data not provided	-	-	-	-	-	-
2020	11A	NSW/ACT	70-74	Female	Non-Indigenous	Pneumonia		Vaccine/s given	2	1	-	1	-	-
2020	11A	NSW/ACT	70-74	Male	Unknown	Unknown		Vaccination data not provided	-	-	-	-	-	-
2020	11A	NSW/ACT	75-79	Male	Unknown	Unknown		Vaccination data not provided	-	-	-	-	-	-
2020	11A	NSW/ACT	80-84	Female	Non-Indigenous	Bacteraemia		Vaccine/s given	1	1	-	-	-	-
2020	11A	NSW/ACT	80-84	Female	Non-Indigenous	Pneumonia		Vaccination data not provided	-	-	-	-	-	-
2020	11A	NSW/ACT	85+	Female	Non-Indigenous	Pneumonia		Not followed up - information not sought	-	-	-	-	-	-
2020	12F	NSW/ACT	40-44	Female	Indigenous	No data provided		Vaccination data not provided	-	-	-	-	-	-
2020	12F	NSW/ACT	40-44	Female	Non-Indigenous	Pneumonia		Vaccination data not provided	-	-	-	-	-	-
2020	12F	NSW/ACT	40-44	Male	Non-Indigenous	No data provided		Vaccination data not provided	-	-	-	-	-	-
2020	12F	NSW/ACT	45-49	Male	Non-Indigenous	No data provided		Vaccination data not provided	-	-	-	-	-	-
2020	12F	NSW/ACT	55-59	Female	Indigenous	Pneumonia		Not followed up - information not sought	-	-	-	-	-	-
2020	12F	NSW/ACT	55-59	Male	Indigenous	No data provided		No vaccine given	-	-	-	-	-	-
2020	12F	NSW/ACT	60-64	Male	Non-Indigenous	Pneumonia		No vaccine given	-	-	-	-	-	-
2020	12F	NSW/ACT	70-74	Male	Non-Indigenous	Pneumonia		No vaccine given	-	-	-	-	-	-
2020	14	NSW/ACT	70-74	Female	Non-Indigenous	Bacteraemia		Vaccine/s given	1	1	-	-	-	-
2020	15A	NSW/ACT	< 2 yo	Male	Non-Indigenous	Bacteraemia		Vaccine not available for serotype	3	-	-	3	-	-
2020	15A	NSW/ACT	30-34	Female	Unknown	Bacteraemia		Vaccine not available for serotype	-	-	-	-	-	-
2020	15A	NSW/ACT	45-49	Female	Non-Indigenous	Pneumonia		Vaccine not available for serotype	-	-	-	-	-	-
2020	15A	NSW/ACT	45-49	Male	Non-Indigenous	No data provided		Vaccine not available for serotype	-	-	-	-	-	-
2020	15A	NSW/ACT	50-54	Male	Non-Indigenous	Bacteraemia		Vaccine not available for serotype	-	-	-	-	-	-
2020	15A	NSW/ACT	50-54	Male	Non-Indigenous	No data provided		Vaccine not available for serotype	-	-	-	-	-	-
2020	15A	NSW/ACT	70-74	Female	Non-Indigenous	Pneumonia		Vaccine not available for serotype	1	1	-	-	-	-
2020	15A	NSW/ACT	85+	Female	Non-Indigenous	Bacteraemia		Vaccine not available for serotype	1	1	-	-	-	-
2020	15A	NSW/ACT	85+	Male	Non-Indigenous	Pneumonia		Vaccine not available for serotype	-	-	-	-	-	-
2020	15B	NSW/ACT	< 2 yo	Female	Non-Indigenous	Bacteraemia		Vaccine/s given	4	-	-	4	-	-
2020	15B	NSW/ACT	< 2 yo	Female	Non-Indigenous	Meningitis		Vaccine/s given	2	-	-	2	-	-
2020	15B	NSW/ACT	< 2 yo	Female	Non-Indigenous	Meningitis|Pneumonia		Vaccine/s given	2	-	-	2	-	-
2020	15B	NSW/ACT	2023-04-02	Female	Indigenous	Meningitis|Pneumonia		Vaccine/s given	3	-	-	3	-	-
2020	15B	NSW/ACT	2023-04-02	Female	Non-Indigenous	Other		Vaccine/s given	3	-	-	3	-	-
2020	15B	NSW/ACT	2014-10-01	Male	Indigenous	Bacteraemia		Vaccine/s given	3	-	3	-	-	-
2020	15B	NSW/ACT	25-29	Male	Non-Indigenous	No data provided		Vaccination data not provided	-	-	-	-	-	-
2020	15B	NSW/ACT	50-54	Female	Non-Indigenous	Bacteraemia		No vaccine given	-	-	-	-	-	-
2020	15B	NSW/ACT	55-59	Male	Non-Indigenous	No data provided		No vaccine given	-	-	-	-	-	-
2020	15B	NSW/ACT	60-64	Female	Non-Indigenous	Bacteraemia		Vaccine/s given	2	2	-	-	-	-
2020	15B	NSW/ACT	70-74	Male	Non-Indigenous	Other		Vaccine/s given	1	1	-	-	-	-
2020	15B	NSW/ACT	70-74	Male	Non-Indigenous	Meningitis|Pneumonia		Vaccine/s given	2	2	-	-	-	-
2020	15C	NSW/ACT	55-59	Female	Non-Indigenous	Pneumonia		Vaccine not available for serotype	-	-	-	-	-	-
2020	15C	NSW/ACT	70-74	Female	Unknown	Pneumonia		Vaccine not available for serotype	-	-	-	-	-	-
2020	16F	NSW/ACT	25-29	Male	Non-Indigenous	Pneumonia		Vaccine not available for serotype	-	-	-	-	-	-
2020	16F	NSW/ACT	45-49	Male	Unknown	No data provided		Vaccine not available for serotype	-	-	-	-	-	-
2020	16F	NSW/ACT	50-54	Male	Indigenous	Pneumonia		Vaccine not available for serotype	-	-	-	-	-	-
2020	16F	NSW/ACT	55-59	Male	Non-Indigenous	Pneumonia		Vaccine not available for serotype	-	-	-	-	-	-
2020	16F	NSW/ACT	55-59	Unknown	Non-Indigenous	No data provided		Vaccine not available for serotype	-	-	-	-	-	-
2020	16F	NSW/ACT	60-64	Male	Non-Indigenous	Pneumonia		Vaccine not available for serotype	-	-	-	-	-	-
2020	16F	NSW/ACT	60-64	Male	Non-Indigenous	Pneumonia		Vaccine not available for serotype	-	-	-	-	-	-
2020	16F	NSW/ACT	65-69	Female	Non-Indigenous	Pneumonia		Vaccine not available for serotype	1	1	-	-	-	-
2020	16F	NSW/ACT	65-69	Female	Non-Indigenous	Meningitis		Vaccine not available for serotype	-	-	-	-	-	-
2020	16F	NSW/ACT	70-74	Female	Indigenous	Pneumonia		Vaccine not available for serotype	-	-	-	-	-	-
2020	16F	NSW/ACT	70-74	Male	Non-Indigenous	Pneumonia		Vaccine not available for serotype	-	-	-	-	-	-
2020	16F	NSW/ACT	80-84	Female	Non-Indigenous	Pneumonia		Vaccine not available for serotype	-	-	-	-	-	-
2020	16F	NSW/ACT	85+	Male	Non-Indigenous	Pneumonia		Vaccine not available for serotype	2	2	-	-	-	-
2020	17F	NSW/ACT	60-64	Male	Non-Indigenous	Bacteraemia		Vaccine/s given	1	1	-	-	-	-
2020	17F	NSW/ACT	65-69	Male	Non-Indigenous	Pneumonia		No vaccine given	-	-	-	-	-	-
2020	17F	NSW/ACT	80-84	Female	Non-Indigenous	Pneumonia		Vaccine/s given	3	2	-	1	-	-
2020	17F	NSW/ACT	85+	Female	Non-Indigenous	Pneumonia		Vaccine/s given	1	1	-	-	-	-
2020	17F	NSW/ACT	85+	Female	Non-Indigenous	Pneumonia		Vaccine/s given	1	1	-	-	-	-
2020	18C	NSW/ACT	2023-04-02	Male	Non-Indigenous	Other		Vaccine/s given	3	-	-	3	-	-
2020	18C	NSW/ACT	2023-09-05	Male	Indigenous	Pneumonia		Vaccine/s given	3	-	-	3	-	-
2020	18C	NSW/ACT	20-24	Female	Indigenous	No data provided		Vaccination data not provided	-	-	-	-	-	-
2020	18C	NSW/ACT	20-24	Male	Indigenous	Bacteraemia		No vaccine given	-	-	-	-	-	-
2020	18C	NSW/ACT	45-49	Male	Non-Indigenous	Pneumonia		Vaccination data not provided	-	-	-	-	-	-
2020	18C	NSW/ACT	60-64	Male	Non-Indigenous	Other		No vaccine given	-	-	-	-	-	-
2020	19A	NSW/ACT	< 2 yo	Female	Non-Indigenous	Meningitis		Too young for vaccination	-	-	-	-	-	-
2020	19A	NSW/ACT	< 2 yo	Male	Non-Indigenous	Meningitis|Pneumonia		Vaccine/s given	2	-	-	2	-	-
2020	19A	NSW/ACT	2023-09-05	Female	Non-Indigenous	Unknown		Vaccine/s given	3	-	-	3	-	-
2020	19A	NSW/ACT	30-34	Female	Non-Indigenous	Meningitis		Vaccination data not provided	-	-	-	-	-	-
2020	19A	NSW/ACT	35-39	Male	Non-Indigenous	No data provided		Vaccination data not provided	-	-	-	-	-	-
2020	19A	NSW/ACT	45-49	Female	Non-Indigenous	Pneumonia		No vaccine given	-	-	-	-	-	-
2020	19A	NSW/ACT	45-49	Female	Non-Indigenous	Pneumonia		No vaccine given	-	-	-	-	-	-
2020	19A	NSW/ACT	50-54	Male	Unknown	Pneumonia		No vaccine given	-	-	-	-	-	-
2020	19A	NSW/ACT	60-64	Female	Indigenous	Pneumonia		No vaccine given	-	-	-	-	-	-
2020	19A	NSW/ACT	60-64	Female	Non-Indigenous	Pneumonia		No vaccine given	-	-	-	-	-	-
2020	19A	NSW/ACT	60-64	Male	Non-Indigenous	Pneumonia		Vaccine/s given	1	-	-	1	-	-
2020	19A	NSW/ACT	65-69	Female	Non-Indigenous	Pneumonia		Vaccine/s given	1	1	-	-	-	-
2020	19A	NSW/ACT	65-69	Male	Non-Indigenous	Pneumonia		Vaccine/s given	1	1	-	-	-	-
2020	19A	NSW/ACT	70-74	Female	Non-Indigenous	Pneumonia		No vaccine given	-	-	-	-	-	-
2020	19A	NSW/ACT	75-79	Male	Non-Indigenous	Other		Vaccine/s given	1	1	-	-	-	-
2020	19A	NSW/ACT	75-79	Male	Non-Indigenous	Other	Septic arthritis	Vaccine/s given	1	1	-	-	-	-
2020	19A	NSW/ACT	80-84	Female	Non-Indigenous	Pneumonia		Vaccine/s given	1	1	-	-	-	-
2020	19A	NSW/ACT	80-84	Male	Non-Indigenous	Pneumonia		No vaccine given	-	-	-	-	-	-
2020	19A	NSW/ACT	85+	Female	Non-Indigenous	Pneumonia		No vaccine given	-	-	-	-	-	-
2020	19F	NSW/ACT	< 2 yo	Male	Unknown	Bacteraemia		Too young for vaccination	-	-	-	-	-	-
2020	19F	NSW/ACT	2023-04-02	Female	Non-Indigenous	Bacteraemia		Vaccine/s given	2	-	-	2	-	-
2020	19F	NSW/ACT	35-39	Male	Non-Indigenous	Bacteraemia		No vaccine given	-	-	-	-	-	-
2020	19F	NSW/ACT	40-44	Female	Non-Indigenous	No data provided		Vaccination data not provided	-	-	-	-	-	-
2020	19F	NSW/ACT	40-44	Female	Non-Indigenous	Pneumonia		Vaccination data not provided	-	-	-	-	-	-
2020	19F	NSW/ACT	45-49	Male	Non-Indigenous	No data provided		Vaccination data not provided	-	-	-	-	-	-
2020	19F	NSW/ACT	55-59	Female	Non-Indigenous	Bacteraemia		No vaccine given	-	-	-	-	-	-
2020	19F	NSW/ACT	55-59	Male	Non-Indigenous	Pneumonia		No vaccine given	-	-	-	-	-	-
2020	19F	NSW/ACT	65-69	Male	Non-Indigenous	Pneumonia		No vaccine given	-	-	-	-	-	-
2020	19F	NSW/ACT	70-74	Female	Non-Indigenous	Bacteraemia		Vaccine/s given	1	-	-	1	-	-
2020	19F	NSW/ACT	75-79	Male	Non-Indigenous	No data provided		Vaccination data not provided	-	-	-	-	-	-
2020	19F	NSW/ACT	75-79	Male	Unknown	Bacteraemia		Vaccine/s given	1	1	-	-	-	-
2020	19F	NSW/ACT	80-84	Female	Non-Indigenous	Pneumonia		No vaccine given	-	-	-	-	-	-
2020	19F	NSW/ACT	80-84	Male	Non-Indigenous	Meningitis|Pneumonia		Vaccination data not provided	-	-	-	-	-	-
2020	20	NSW/ACT	40-44	Female	Indigenous	No data provided		Vaccination data not provided	-	-	-	-	-	-
2020	20	NSW/ACT	45-49	Male	Non-Indigenous	No data provided		Vaccination data not provided	-	-	-	-	-	-
2020	20	NSW/ACT	55-59	Female	Non-Indigenous	Pneumonia		No vaccine given	-	-	-	-	-	-
2020	20	NSW/ACT	70-74	Female	Indigenous	Pneumonia		Vaccine/s given	1	1	-	-	-	-
2020	20	NSW/ACT	70-74	Male	Non-Indigenous	Pneumonia		No vaccine given	-	-	-	-	-	-
2020	21	NSW/ACT	40-44	Male	Non-Indigenous	No data provided		Vaccine not available for serotype	-	-	-	-	-	-
2020	22F	NSW/ACT	< 2 yo	Female	Non-Indigenous	Bacteraemia		Vaccine/s given	3	-	-	3	-	-
2020	22F	NSW/ACT	< 2 yo	Male	Non-Indigenous	Pneumonia		Vaccine/s given	3	-	-	3	-	-
2020	22F	NSW/ACT	2023-09-05	Female	Non-Indigenous	Pneumonia		Vaccine/s given	3	-	-	3	-	-
2020	22F	NSW/ACT	2014-10-01	Female	Non-Indigenous	Other	Cellulitis	No vaccine given	-	-	-	-	-	-
2020	22F	NSW/ACT	30-34	Female	Indigenous	No data provided		Vaccination data not provided	-	-	-	-	-	-
2020	22F	NSW/ACT	30-34	Female	Non-Indigenous	Pneumonia		No vaccine given	-	-	-	-	-	-
2020	22F	NSW/ACT	40-44	Male	Non-Indigenous	Bacteraemia		Followed up - information not available	-	-	-	-	-	-
2020	22F	NSW/ACT	40-44	Male	Unknown	No data provided		Vaccination data not provided	-	-	-	-	-	-
2020	22F	NSW/ACT	45-49	Female	Non-Indigenous	Pneumonia		No vaccine given	-	-	-	-	-	-
2020	22F	NSW/ACT	50-54	Female	Non-Indigenous	No data provided		Vaccination data not provided	-	-	-	-	-	-
2020	22F	NSW/ACT	55-59	Female	Non-Indigenous	No data provided		Vaccination data not provided	-	-	-	-	-	-
2020	22F	NSW/ACT	55-59	Male	Non-Indigenous	Pneumonia		No vaccine given	-	-	-	-	-	-
2020	22F	NSW/ACT	60-64	Male	Non-Indigenous	Pneumonia		No vaccine given	-	-	-	-	-	-
2020	22F	NSW/ACT	60-64	Male	Non-Indigenous	No data provided		No vaccine given	-	-	-	-	-	-
2020	22F	NSW/ACT	65-69	Female	Non-Indigenous	Pneumonia		No vaccine given	-	-	-	-	-	-
2020	22F	NSW/ACT	65-69	Female	Non-Indigenous	Bacteraemia		No vaccine given	-	-	-	-	-	-
2020	22F	NSW/ACT	65-69	Female	Non-Indigenous	Meningitis		No vaccine given	-	-	-	-	-	-
2020	22F	NSW/ACT	65-69	Female	Non-Indigenous	Pneumonia		Vaccine/s given	2	2	-	-	-	-
2020	22F	NSW/ACT	65-69	Male	Non-Indigenous	Pneumonia		No vaccine given	-	-	-	-	-	-
2020	22F	NSW/ACT	65-69	Male	Non-Indigenous	Pneumonia		No vaccine given	-	-	-	-	-	-
2020	22F	NSW/ACT	70-74	Female	Non-Indigenous	Pneumonia		No vaccine given	-	-	-	-	-	-
2020	22F	NSW/ACT	70-74	Female	Non-Indigenous	Pneumonia		Vaccine/s given	1	1	-	-	-	-
2020	22F	NSW/ACT	70-74	Male	Non-Indigenous	Pneumonia		No vaccine given	-	-	-	-	-	-
2020	22F	NSW/ACT	70-74	Male	Non-Indigenous	Pneumonia		Vaccine/s given	1	1	-	-	-	-
2020	22F	NSW/ACT	75-79	Female	Unknown	Pneumonia		Vaccine/s given	1	1	-	-	-	-
2020	22F	NSW/ACT	75-79	Male	Non-Indigenous	Pneumonia		Vaccination data not provided	-	-	-	-	-	-
2020	22F	NSW/ACT	85+	Female	Non-Indigenous	Pneumonia		Vaccine/s given	2	2	-	-	-	-
2020	22F	NSW/ACT	85+	Male	Non-Indigenous	Pneumonia		Vaccine/s given	1	1	-	-	-	-
2020	23A	NSW/ACT	2023-04-02	Male	Non-Indigenous	Bacteraemia		Vaccine not available for serotype	3	-	-	3	-	-
2020	23A	NSW/ACT	35-39	Female	Non-Indigenous	No data provided		Vaccine not available for serotype	-	-	-	-	-	-
2020	23A	NSW/ACT	35-39	Male	Non-Indigenous	Bacteraemia		Vaccine not available for serotype	1	-	-	-	-	1
2020	23A	NSW/ACT	55-59	Female	Non-Indigenous	No data provided		Vaccine not available for serotype	-	-	-	-	-	-
2020	23A	NSW/ACT	55-59	Male	Non-Indigenous	Pneumonia		Vaccine not available for serotype	-	-	-	-	-	-
2020	23A	NSW/ACT	60-64	Female	Non-Indigenous	Bacteraemia		Vaccine not available for serotype	-	-	-	-	-	-
2020	23A	NSW/ACT	65-69	Male	Non-Indigenous	Meningitis		Vaccine not available for serotype	3	3	-	-	-	-
2020	23A	NSW/ACT	75-79	Female	Non-Indigenous	Bacteraemia		Vaccine not available for serotype	-	-	-	-	-	-
2020	23A	NSW/ACT	85+	Female	Non-Indigenous	Pneumonia		Vaccine not available for serotype	-	-	-	-	-	-
2020	23A	NSW/ACT	85+	Female	Non-Indigenous	Pneumonia		Vaccine not available for serotype	1	1	-	-	-	-
2020	23A	NSW/ACT	85+	Male	Non-Indigenous	No data provided		Vaccine not available for serotype	2	2	-	-	-	-
2020	23A	NSW/ACT	85+	Male	Non-Indigenous	Unknown		Vaccine not available for serotype	2	2	-	-	-	-
2020	23B	NSW/ACT	< 2 yo	Female	Non-Indigenous	Other	Septic arthritis	Vaccine not available for serotype	3	-	-	3	-	-
2020	23B	NSW/ACT	2023-04-02	Female	Non-Indigenous	Pneumonia		Vaccine not available for serotype	4	-	-	4	-	-
2020	23B	NSW/ACT	2023-04-02	Male	Non-Indigenous	Bacteraemia		Vaccine not available for serotype	-	-	-	-	-	-
2020	23B	NSW/ACT	2023-09-05	Male	Non-Indigenous	Bacteraemia		Vaccine not available for serotype	3	-	-	3	-	-
2020	23B	NSW/ACT	2023-09-05	Male	Non-Indigenous	Bacteraemia		Vaccine not available for serotype	-	-	-	-	-	-
2020	23B	NSW/ACT	30-34	Female	Non-Indigenous	No data provided		Vaccine not available for serotype	-	-	-	-	-	-
2020	23B	NSW/ACT	35-39	Male	Non-Indigenous	No data provided		Vaccine not available for serotype	-	-	-	-	-	-
2020	23B	NSW/ACT	45-49	Male	Non-Indigenous	No data provided		Vaccine not available for serotype	-	-	-	-	-	-
2020	23B	NSW/ACT	60-64	Female	Non-Indigenous	Bacteraemia		Vaccine not available for serotype	-	-	-	-	-	-
2020	23B	NSW/ACT	70-74	Female	Non-Indigenous	Bacteraemia		Vaccine not available for serotype	-	-	-	-	-	-
2020	23B	NSW/ACT	75-79	Female	Non-Indigenous	Other	Other sterile site	Vaccine not available for serotype	1	1	-	-	-	-
2020	23B	NSW/ACT	75-79	Male	Non-Indigenous	Other		Vaccine not available for serotype	-	-	-	-	-	-
2020	23B	NSW/ACT	75-79	Male	Non-Indigenous	Bacteraemia		Vaccine not available for serotype	1	1	-	-	-	-
2020	23B	NSW/ACT	80-84	Female	Non-Indigenous	Bacteraemia		Vaccine not available for serotype	-	-	-	-	-	-
2020	23B	NSW/ACT	85+	Male	Unknown	No data provided		Vaccine not available for serotype	2	2	-	-	-	-
2020	23F	NSW/ACT	80-84	Female	Non-Indigenous	Pneumonia		Vaccination data not provided	-	-	-	-	-	-
2020	24F	NSW/ACT	< 2 yo	Female	Non-Indigenous	Other		Vaccine not available for serotype	2	-	-	2	-	-
2020	24F	NSW/ACT	65-69	Male	Non-Indigenous	Pneumonia		Vaccine not available for serotype	-	-	-	-	-	-
2020	24F	NSW/ACT	75-79	Male	Non-Indigenous	Pneumonia		Vaccine not available for serotype	2	2	-	-	-	-
2020	24F	NSW/ACT	85+	Male	Non-Indigenous	Pneumonia		Vaccine not available for serotype	1	1	-	-	-	-
2020	24F	NSW/ACT	85+	Male	Non-Indigenous	Bacteraemia		Vaccine not available for serotype	-	-	-	-	-	-
2020	3	NSW/ACT	< 2 yo	Female	Non-Indigenous	Pneumonia		Vaccine/s given	3	-	-	3	-	-
2020	3	NSW/ACT	< 2 yo	Female	Non-Indigenous	Other|Pneumonia		Vaccine/s given	3	-	-	3	-	-
2020	3	NSW/ACT	< 2 yo	Female	Non-Indigenous	Pneumonia		Vaccine/s given	1	-	-	1	-	-
2020	3	NSW/ACT	< 2 yo	Female	Non-Indigenous	Pneumonia		Vaccine/s given	3	-	3	-	-	-
2020	3	NSW/ACT	< 2 yo	Male	Non-Indigenous	Pneumonia		Vaccine/s given	3	-	-	3	-	-
2020	3	NSW/ACT	2023-04-02	Female	Non-Indigenous	Pneumonia		Vaccine/s given	3	-	-	3	-	-
2020	3	NSW/ACT	2023-04-02	Female	Non-Indigenous	Other|Pneumonia	Pleural effusion	Vaccine/s given	3	-	-	3	-	-
2020	3	NSW/ACT	2023-04-02	Male	Indigenous	Other|Pneumonia		Vaccine/s given	3	-	-	3	-	-
2020	3	NSW/ACT	2023-04-02	Male	Non-Indigenous	Pneumonia		Vaccine/s given	4	-	-	4	-	-
2020	3	NSW/ACT	2023-04-02	Male	Non-Indigenous	Other|Pneumonia		Vaccine/s given	3	-	-	3	-	-
2020	3	NSW/ACT	2023-09-05	Male	Non-Indigenous	Other|Pneumonia		Vaccine/s given	3	-	-	3	-	-
2020	3	NSW/ACT	2014-10-01	Female	Non-Indigenous	Other	Pleural effusion	Vaccination data not provided	-	-	-	-	-	-
2020	3	NSW/ACT	25-29	Female	Non-Indigenous	No data provided		Vaccination data not provided	-	-	-	-	-	-
2020	3	NSW/ACT	25-29	Male	Non-Indigenous	No data provided		Vaccination data not provided	-	-	-	-	-	-
2020	3	NSW/ACT	30-34	Male	Indigenous	Meningitis		No vaccine given	-	-	-	-	-	-
2020	3	NSW/ACT	35-39	Female	Indigenous	Pneumonia		No vaccine given	-	-	-	-	-	-
2020	3	NSW/ACT	35-39	Male	Non-Indigenous	Pneumonia		No vaccine given	-	-	-	-	-	-
2020	3	NSW/ACT	40-44	Male	Indigenous	No data provided		Vaccination data not provided	-	-	-	-	-	-
2020	3	NSW/ACT	40-44	Male	Non-Indigenous	Pneumonia		No vaccine given	-	-	-	-	-	-
2020	3	NSW/ACT	45-49	Female	Indigenous	No data provided		Vaccination data not provided	-	-	-	-	-	-
2020	3	NSW/ACT	45-49	Female	Non-Indigenous	Pneumonia		No vaccine given	-	-	-	-	-	-
2020	3	NSW/ACT	45-49	Female	Non-Indigenous	No data provided		No vaccine given	-	-	-	-	-	-
2020	3	NSW/ACT	50-54	Female	Non-Indigenous	Pneumonia		Vaccine/s given	1	1	-	-	-	-
2020	3	NSW/ACT	50-54	Female	Non-Indigenous	Pneumonia		Vaccination data not provided	-	-	-	-	-	-
2020	3	NSW/ACT	50-54	Male	Indigenous	Pneumonia		No vaccine given	-	-	-	-	-	-
2020	3	NSW/ACT	50-54	Male	Non-Indigenous	Pneumonia		No vaccine given	-	-	-	-	-	-
2020	3	NSW/ACT	50-54	Male	Non-Indigenous	Pneumonia		No vaccine given	-	-	-	-	-	-
2020	3	NSW/ACT	55-59	Female	Non-Indigenous	Pneumonia		No vaccine given	-	-	-	-	-	-
2020	3	NSW/ACT	55-59	Female	Non-Indigenous	Pneumonia		No vaccine given	-	-	-	-	-	-
2020	3	NSW/ACT	60-64	Female	Non-Indigenous	Pneumonia		No vaccine given	-	-	-	-	-	-
2020	3	NSW/ACT	65-69	Female	Indigenous	Other|Pneumonia		No vaccine given	-	-	-	-	-	-
2020	3	NSW/ACT	65-69	Female	Non-Indigenous	Pneumonia		Not followed up - information not sought	-	-	-	-	-	-
2020	3	NSW/ACT	65-69	Male	Non-Indigenous	Bacteraemia		No vaccine given	-	-	-	-	-	-
2020	3	NSW/ACT	65-69	Male	Non-Indigenous	Pneumonia		No vaccine given	-	-	-	-	-	-
2020	3	NSW/ACT	65-69	Male	Unknown	Pneumonia		No vaccine given	-	-	-	-	-	-
2020	3	NSW/ACT	70-74	Female	Non-Indigenous	Other		No vaccine given	-	-	-	-	-	-
2020	3	NSW/ACT	70-74	Male	Unknown	Pneumonia		Vaccine/s given	1	-	-	-	-	1
2020	3	NSW/ACT	75-79	Female	Non-Indigenous	Pneumonia		Vaccine/s given	1	1	-	-	-	-
2020	3	NSW/ACT	75-79	Male	Non-Indigenous	Pneumonia		Vaccine/s given	1	1	-	-	-	-
2020	3	NSW/ACT	80-84	Female	Non-Indigenous	Pneumonia		No vaccine given	-	-	-	-	-	-
2020	3	NSW/ACT	80-84	Female	Non-Indigenous	Pneumonia		Vaccine/s given	2	2	-	-	-	-
2020	3	NSW/ACT	80-84	Female	Non-Indigenous	Pneumonia		Vaccine/s given	1	1	-	-	-	-
2020	3	NSW/ACT	80-84	Male	Non-Indigenous	Pneumonia		No vaccine given	-	-	-	-	-	-
2020	3	NSW/ACT	80-84	Male	Non-Indigenous	Pneumonia		Vaccine/s given	1	1	-	-	-	-
2020	3	NSW/ACT	80-84	Male	Non-Indigenous	Pneumonia		Vaccine/s given	1	1	-	-	-	-
2020	3	NSW/ACT	85+	Female	Non-Indigenous	Pneumonia		Not followed up - information not sought	-	-	-	-	-	-
2020	3	NSW/ACT	85+	Female	Non-Indigenous	Pneumonia		Vaccine/s given	2	2	-	-	-	-
2020	3	NSW/ACT	85+	Female	Non-Indigenous	Pneumonia		Vaccination data not provided	-	-	-	-	-	-
2020	3	NSW/ACT	85+	Female	Non-Indigenous	Pneumonia		Vaccine/s given	2	2	-	-	-	-
2020	3	NSW/ACT	85+	Male	Non-Indigenous	Pneumonia		No vaccine given	-	-	-	-	-	-
2020	3	NSW/ACT	85+	Male	Non-Indigenous	Pneumonia		Vaccine/s given	1	1	-	-	-	-
2020	31	NSW/ACT	65-69	Male	Indigenous	Pneumonia		Vaccine not available for serotype	-	-	-	-	-	-
2020	31	NSW/ACT	80-84	Female	Non-Indigenous	No data provided		Vaccine not available for serotype	-	-	-	-	-	-
2020	33F	NSW/ACT	< 2 yo	Male	Non-Indigenous	Bacteraemia		Vaccine/s given	3	-	-	3	-	-
2020	33F	NSW/ACT	35-39	Male	Non-Indigenous	No data provided		Vaccination data not provided	-	-	-	-	-	-
2020	33F	NSW/ACT	75-79	Female	Non-Indigenous	Pneumonia		No vaccine given	-	-	-	-	-	-
2020	33F	NSW/ACT	85+	Female	Non-Indigenous	Pneumonia		No vaccine given	-	-	-	-	-	-
2020	34	NSW/ACT	50-54	Male	Non-Indigenous	Pneumonia		Vaccine not available for serotype	-	-	-	-	-	-
2020	34	NSW/ACT	75-79	Male	Non-Indigenous	Pneumonia		Vaccine not available for serotype	-	-	-	-	-	-
2020	35B	NSW/ACT	2023-09-05	Female	Non-Indigenous	Unknown		Vaccine not available for serotype	-	-	-	-	-	-
2020	35B	NSW/ACT	75-79	Female	Non-Indigenous	Pneumonia		Vaccine not available for serotype	-	-	-	-	-	-
2020	35B	NSW/ACT	80-84	Male	Non-Indigenous	Meningitis		Vaccine not available for serotype	-	-	-	-	-	-
2020	35B	NSW/ACT	85+	Female	Non-Indigenous	Pneumonia		Vaccine not available for serotype	-	-	-	-	-	-
2020	35B	NSW/ACT	85+	Female	Non-Indigenous	Pneumonia		Vaccine not available for serotype	-	-	-	-	-	-
2020	35B	NSW/ACT	85+	Male	Non-Indigenous	Pneumonia		Vaccine not available for serotype	-	-	-	-	-	-
2020	35F	NSW/ACT	65-69	Male	Non-Indigenous	Pneumonia		Vaccine not available for serotype	-	-	-	-	-	-
2020	35F	NSW/ACT	75-79	Male	Non-Indigenous	Pneumonia		Vaccine not available for serotype	-	-	-	-	-	-
2020	38	NSW/ACT	50-54	Female	Non-Indigenous	Pneumonia		Vaccine not available for serotype	1	1	-	-	-	-
2020	4	NSW/ACT	35-39	Male	Indigenous	No data provided		Vaccination data not provided	-	-	-	-	-	-
2020	4	NSW/ACT	40-44	Male	Non-Indigenous	Pneumonia		Followed up - information not available	-	-	-	-	-	-
2020	4	NSW/ACT	50-54	Female	Non-Indigenous	Pneumonia		No vaccine given	-	-	-	-	-	-
2020	4	NSW/ACT	50-54	Female	Non-Indigenous	Pneumonia		No vaccine given	-	-	-	-	-	-
2020	4	NSW/ACT	55-59	Male	Non-Indigenous	Pneumonia		No vaccine given	-	-	-	-	-	-
2020	4	NSW/ACT	80-84	Female	Non-Indigenous	Unknown		Vaccination data not provided	-	-	-	-	-	-
2020	6B	NSW/ACT	75-79	Male	Non-Indigenous	Unknown		Not followed up - information not sought	-	-	-	-	-	-
2020	6B	NSW/ACT	85+	Female	Non-Indigenous	Pneumonia		No vaccine given	-	-	-	-	-	-
2020	6C	NSW/ACT	30-34	Male	Non-Indigenous	No data provided		Vaccine not available for serotype	-	-	-	-	-	-
2020	6C	NSW/ACT	35-39	Female	Unknown	No data provided		Vaccine not available for serotype	-	-	-	-	-	-
2020	6C	NSW/ACT	45-49	Female	Non-Indigenous	No data provided		Vaccine not available for serotype	-	-	-	-	-	-
2020	6C	NSW/ACT	50-54	Male	Non-Indigenous	Meningitis		Vaccine not available for serotype	-	-	-	-	-	-
2020	6C	NSW/ACT	65-69	Male	Non-Indigenous	Meningitis		Vaccine not available for serotype	1	1	-	-	-	-
2020	6C	NSW/ACT	70-74	Female	Non-Indigenous	Bacteraemia		Vaccine not available for serotype	-	-	-	-	-	-
2020	6C	NSW/ACT	80-84	Male	Non-Indigenous	Meningitis		Vaccine not available for serotype	1	1	-	-	-	-
2020	6C	NSW/ACT	85+	Female	Non-Indigenous	Bacteraemia		Vaccine not available for serotype	2	2	-	-	-	-
2020	6C	NSW/ACT	85+	Male	Non-Indigenous	Pneumonia		Vaccine not available for serotype	2	2	-	-	-	-
2020	7C	NSW/ACT	60-64	Female	Non-Indigenous	Bacteraemia		Vaccine not available for serotype	-	-	-	-	-	-
2020	7C	NSW/ACT	80-84	Male	Non-Indigenous	Pneumonia		Vaccine not available for serotype	1	1	-	-	-	-
2020	7F	NSW/ACT	40-44	Male	Unknown	No data provided		Vaccination data not provided	-	-	-	-	-	-
2020	7F	NSW/ACT	45-49	Female	Unknown	No data provided		Vaccination data not provided	-	-	-	-	-	-
2020	7F	NSW/ACT	55-59	Female	Unknown	Pneumonia		No vaccine given	-	-	-	-	-	-
2020	7F	NSW/ACT	70-74	Male	Non-Indigenous	Pneumonia		Vaccination data not provided	-	-	-	-	-	-
2020	8	NSW/ACT	15-19	Male	Indigenous	No data provided		Vaccination data not provided	-	-	-	-	-	-
2020	8	NSW/ACT	20-24	Male	Non-Indigenous	Pneumonia		No vaccine given	-	-	-	-	-	-
2020	8	NSW/ACT	25-29	Male	Unknown	Pneumonia		No vaccine given	-	-	-	-	-	-
2020	8	NSW/ACT	30-34	Female	Non-Indigenous	No data provided		Vaccination data not provided	-	-	-	-	-	-
2020	8	NSW/ACT	30-34	Female	Non-Indigenous	Bacteraemia		No vaccine given	-	-	-	-	-	-
2020	8	NSW/ACT	35-39	Male	Non-Indigenous	Pneumonia		No vaccine given	-	-	-	-	-	-
2020	8	NSW/ACT	40-44	Female	Non-Indigenous	No data provided		No vaccine given	-	-	-	-	-	-
2020	8	NSW/ACT	45-49	Male	Non-Indigenous	No data provided		Vaccination data not provided	-	-	-	-	-	-
2020	8	NSW/ACT	50-54	Female	Indigenous	Pneumonia		Vaccine/s given	1	1	-	-	-	-
2020	8	NSW/ACT	50-54	Female	Non-Indigenous	Pneumonia		No vaccine given	-	-	-	-	-	-
2020	8	NSW/ACT	50-54	Male	Indigenous	Pneumonia		Not followed up - information not sought	-	-	-	-	-	-
2020	8	NSW/ACT	50-54	Male	Non-Indigenous	Pneumonia		No vaccine given	-	-	-	-	-	-
2020	8	NSW/ACT	50-54	Male	Non-Indigenous	Pneumonia		Vaccination data not provided	-	-	-	-	-	-
2020	8	NSW/ACT	50-54	Male	Non-Indigenous	No data provided		No vaccine given	-	-	-	-	-	-
2020	8	NSW/ACT	55-59	Female	Unknown	Pneumonia		Vaccination data not provided	-	-	-	-	-	-
2020	8	NSW/ACT	55-59	Male	Indigenous	Pneumonia		No vaccine given	-	-	-	-	-	-
2020	8	NSW/ACT	60-64	Female	Non-Indigenous	Pneumonia		No vaccine given	-	-	-	-	-	-
2020	8	NSW/ACT	60-64	Female	Non-Indigenous	Pneumonia		No vaccine given	-	-	-	-	-	-
2020	8	NSW/ACT	60-64	Male	Non-Indigenous	Pneumonia		No vaccine given	-	-	-	-	-	-
2020	8	NSW/ACT	65-69	Male	Indigenous	Pneumonia		Vaccine/s given	1	1	-	-	-	-
2020	8	NSW/ACT	65-69	Male	Indigenous	Bacteraemia		No vaccine given	-	-	-	-	-	-
2020	8	NSW/ACT	75-79	Male	Non-Indigenous	Pneumonia		No vaccine given	-	-	-	-	-	-
2020	8	NSW/ACT	75-79	Male	Non-Indigenous	Pneumonia		No vaccine given	-	-	-	-	-	-
2020	8	NSW/ACT	85+	Male	Non-Indigenous	Pneumonia		No vaccine given	-	-	-	-	-	-
2020	9N	NSW/ACT	2014-10-01	Male	Indigenous	Pneumonia		Vaccine/s given	3	-	3	-	-	-
2020	9N	NSW/ACT	25-29	Male	Non-Indigenous	Pneumonia		No vaccine given	-	-	-	-	-	-
2020	9N	NSW/ACT	30-34	Female	Non-Indigenous	No data provided		Vaccination data not provided	-	-	-	-	-	-
2020	9N	NSW/ACT	35-39	Male	Non-Indigenous	Pneumonia		No vaccine given	-	-	-	-	-	-
2020	9N	NSW/ACT	40-44	Female	Non-Indigenous	No data provided		Vaccination data not provided	-	-	-	-	-	-
2020	9N	NSW/ACT	40-44	Female	Non-Indigenous	Pneumonia		No vaccine given	-	-	-	-	-	-
2020	9N	NSW/ACT	40-44	Male	Unknown	No data provided		Vaccination data not provided	-	-	-	-	-	-
2020	9N	NSW/ACT	50-54	Female	Unknown	No data provided		No vaccine given	-	-	-	-	-	-
2020	9N	NSW/ACT	50-54	Male	Non-Indigenous	No data provided		Vaccination data not provided	-	-	-	-	-	-
2020	9N	NSW/ACT	55-59	Unknown	Unknown	Pneumonia		No vaccine given	-	-	-	-	-	-
2020	9N	NSW/ACT	60-64	Female	Non-Indigenous	No data provided		Vaccine/s given	1	1	-	-	-	-
2020	9N	NSW/ACT	60-64	Female	Non-Indigenous	Pneumonia		No vaccine given	-	-	-	-	-	-
2020	9N	NSW/ACT	60-64	Male	Non-Indigenous	Pneumonia		No vaccine given	-	-	-	-	-	-
2020	9N	NSW/ACT	65-69	Female	Non-Indigenous	Other|Pneumonia		No vaccine given	-	-	-	-	-	-
2020	9N	NSW/ACT	70-74	Male	Unknown	Pneumonia		Vaccination data not provided	-	-	-	-	-	-
2020	9N	NSW/ACT	75-79	Male	Non-Indigenous	Pneumonia		Vaccine/s given	1	1	-	-	-	-
2020	9N	NSW/ACT	75-79	Male	Non-Indigenous	Pneumonia		No vaccine given	-	-	-	-	-	-
2020	9N	NSW/ACT	75-79	Male	Non-Indigenous	Pneumonia		Vaccine/s given	1	1	-	-	-	-
2020	9N	NSW/ACT	80-84	Female	Non-Indigenous	Pneumonia		No vaccine given	-	-	-	-	-	-
2020	9N	NSW/ACT	85+	Female	Non-Indigenous	No data provided		Vaccine/s given	1	1	-	-	-	-
2020	NON TYPABLE	NSW/ACT	2023-04-02	Female	Non-Indigenous	Pneumonia		Serotype unknown	3	-	-	3	-	-
2020	NON TYPABLE	NSW/ACT	55-59	Male	Non-Indigenous	No data provided		Serotype unknown	-	-	-	-	-	-
2020	NON TYPABLE	NSW/ACT	85+	Female	Non-Indigenous	No data provided		Serotype unknown	-	-	-	-	-	-
2020	NON TYPABLE	NSW/ACT	85+	Male	Non-Indigenous	Pneumonia		Serotype unknown	2	2	-	-	-	-
2020	UNTYPED	NSW/ACT	< 2 yo	Female	Indigenous	Other	Septic arthritis	Serotype unknown	2	-	-	2	-	-
2020	UNTYPED	NSW/ACT	2023-04-02	Female	Non-Indigenous	Pneumonia		Serotype unknown	3	-	-	3	-	-
2020	UNTYPED	NSW/ACT	2023-04-02	Male	Indigenous	Pneumonia		Serotype unknown	3	-	-	3	-	-
2020	UNTYPED	NSW/ACT	2023-04-02	Male	Non-Indigenous	Other	Pleural effusion	Serotype unknown	3	-	-	3	-	-
2020	UNTYPED	NSW/ACT	2023-09-05	Female	Non-Indigenous	Other	Pleural effusion	Serotype unknown	3	-	-	3	-	-
2020	UNTYPED	NSW/ACT	2023-09-05	Male	Indigenous	Unknown		Serotype unknown	-	-	-	-	-	-
2020	UNTYPED	NSW/ACT	2014-10-01	Male	Indigenous	No data provided		Serotype unknown	3	-	3	-	-	-
2020	UNTYPED	NSW/ACT	15-19	Female	Unknown	No data provided		Serotype unknown	-	-	-	-	-	-
2020	UNTYPED	NSW/ACT	20-24	Female	Non-Indigenous	No data provided		Serotype unknown	-	-	-	-	-	-
2020	UNTYPED	NSW/ACT	25-29	Female	Indigenous	No data provided		Serotype unknown	-	-	-	-	-	-
2020	UNTYPED	NSW/ACT	25-29	Female	Non-Indigenous	No data provided		Serotype unknown	-	-	-	-	-	-
2020	UNTYPED	NSW/ACT	30-34	Male	Non-Indigenous	Pneumonia		Serotype unknown	-	-	-	-	-	-
2020	UNTYPED	NSW/ACT	35-39	Male	Indigenous	No data provided		Serotype unknown	-	-	-	-	-	-
2020	UNTYPED	NSW/ACT	35-39	Male	Non-Indigenous	No data provided		Serotype unknown	-	-	-	-	-	-
2020	UNTYPED	NSW/ACT	35-39	Male	Unknown	No data provided		Serotype unknown	-	-	-	-	-	-
2020	UNTYPED	NSW/ACT	40-44	Male	Non-Indigenous	No data provided		Serotype unknown	-	-	-	-	-	-
2020	UNTYPED	NSW/ACT	40-44	Male	Non-Indigenous	No data provided		Serotype unknown	-	-	-	-	-	-
2020	UNTYPED	NSW/ACT	45-49	Female	Unknown	No data provided		Serotype unknown	-	-	-	-	-	-
2020	UNTYPED	NSW/ACT	45-49	Male	Non-Indigenous	No data provided		Serotype unknown	-	-	-	-	-	-
2020	UNTYPED	NSW/ACT	45-49	Male	Unknown	No data provided		Serotype unknown	-	-	-	-	-	-
2020	UNTYPED	NSW/ACT	50-54	Female	Non-Indigenous	No data provided		Serotype unknown	-	-	-	-	-	-
2020	UNTYPED	NSW/ACT	50-54	Female	Non-Indigenous	Other		Serotype unknown	-	-	-	-	-	-
2020	UNTYPED	NSW/ACT	50-54	Female	Non-Indigenous	Pneumonia		Serotype unknown	-	-	-	-	-	-
2020	UNTYPED	NSW/ACT	50-54	Female	Non-Indigenous	No data provided		Serotype unknown	-	-	-	-	-	-
2020	UNTYPED	NSW/ACT	50-54	Male	Non-Indigenous	Other		Serotype unknown	-	-	-	-	-	-
2020	UNTYPED	NSW/ACT	55-59	Female	Non-Indigenous	Meningitis		Serotype unknown	-	-	-	-	-	-
2020	UNTYPED	NSW/ACT	55-59	Female	Non-Indigenous	Pneumonia		Serotype unknown	3	-	-	3	-	-
2020	UNTYPED	NSW/ACT	55-59	Female	Unknown	No data provided		Serotype unknown	-	-	-	-	-	-
2020	UNTYPED	NSW/ACT	55-59	Male	Indigenous	Pneumonia		Serotype unknown	1	1	-	-	-	-
2020	UNTYPED	NSW/ACT	55-59	Male	Non-Indigenous	No data provided		Serotype unknown	2	2	-	-	-	-
2020	UNTYPED	NSW/ACT	60-64	Female	Non-Indigenous	Bacteraemia		Serotype unknown	-	-	-	-	-	-
2020	UNTYPED	NSW/ACT	65-69	Male	Non-Indigenous	Other|Pneumonia	Peritonitis	Serotype unknown	-	-	-	-	-	-
2020	UNTYPED	NSW/ACT	65-69	Male	Unknown	Unknown		Serotype unknown	-	-	-	-	-	-
2020	UNTYPED	NSW/ACT	70-74	Female	Non-Indigenous	Unknown		Serotype unknown	-	-	-	-	-	-
2020	UNTYPED	NSW/ACT	70-74	Female	Non-Indigenous	No data provided		Serotype unknown	2	2	-	-	-	-
2020	UNTYPED	NSW/ACT	70-74	Male	Non-Indigenous	Unknown		Serotype unknown	-	-	-	-	-	-
2020	UNTYPED	NSW/ACT	70-74	Male	Non-Indigenous	Unknown		Serotype unknown	1	1	-	-	-	-
2020	UNTYPED	NSW/ACT	70-74	Male	Non-Indigenous	Bacteraemia		Serotype unknown	1	1	-	-	-	-
2020	UNTYPED	NSW/ACT	70-74	Male	Non-Indigenous	Pneumonia		Serotype unknown	-	-	-	-	-	-
2020	UNTYPED	NSW/ACT	75-79	Female	Non-Indigenous	Bacteraemia		Serotype unknown	-	-	-	-	-	-
2020	UNTYPED	NSW/ACT	75-79	Female	Non-Indigenous	Pneumonia		Serotype unknown	1	1	-	-	-	-
2020	UNTYPED	NSW/ACT	75-79	Male	Unknown	Unknown		Serotype unknown	-	-	-	-	-	-
2020	UNTYPED	NSW/ACT	80-84	Male	Non-Indigenous	Pneumonia		Serotype unknown	1	-	-	1	-	-
2020	UNTYPED	NSW/ACT	85+	Female	Non-Indigenous	Pneumonia		Serotype unknown	2	2	-	-	-	-
2020	UNTYPED	NSW/ACT	85+	Male	Non-Indigenous	Bacteraemia		Serotype unknown	1	1	-	-	-	-
2020	UNTYPED	NSW/ACT	85+	Male	Non-Indigenous	Meningitis		Serotype unknown	-	-	-	-	-	-
2020	UNTYPED	NSW/ACT	85+	Male	Non-Indigenous	Pneumonia		Serotype unknown	-	-	-	-	-	-
2020	10A	NT	< 2 yo	Male	Indigenous	Bacteraemia		Vaccine/s given	4	-	-	4	-	-
2020	10A	NT	45-49	Female	Indigenous	Bacteraemia		Vaccine/s given	3	3	-	-	-	-
2020	10A	NT	45-49	Male	Indigenous	Pneumonia		Vaccine/s given	4	4	-	-	-	-
2020	13	NT	25-29	Male	Indigenous	Pneumonia		Vaccine not available for serotype	3	3	-	-	-	-
2020	16F	NT	45-49	Male	Indigenous	Pneumonia		Vaccine not available for serotype	4	3	-	1	-	-
2020	16F	NT	60-64	Male	Indigenous	Pneumonia		Vaccine not available for serotype	3	2	-	1	-	-
2020	17F	NT	2014-10-01	Female	Indigenous	Bacteraemia		Vaccine/s given	4	-	-	1	3	-
2020	17F	NT	45-49	Male	Indigenous	Pneumonia		Vaccine/s given	3	2	-	1	-	-
2020	18A	NT	2023-04-02	Female	Indigenous	Bacteraemia		Vaccine not available for serotype	4	-	-	4	-	-
2020	18A	NT	2023-04-02	Female	Indigenous	Bacteraemia		Vaccine not available for serotype	4	-	-	4	-	-
2020	18A	NT	30-34	Female	Indigenous	Bacteraemia		Vaccine not available for serotype	2	2	-	-	-	-
2020	18A	NT	60-64	Male	Indigenous	Pneumonia		Vaccine not available for serotype	3	2	-	1	-	-
2020	18A	NT	60-64	Male	Indigenous	Bacteraemia		Vaccine not available for serotype	3	2	-	1	-	-
2020	19A	NT	25-29	Male	Indigenous	Pneumonia		No vaccine given	-	-	-	-	-	-
2020	19A	NT	75-79	Male	Non-Indigenous	Pneumonia		No vaccine given	-	-	-	-	-	-
2020	19F	NT	25-29	Male	Indigenous	Meningitis		Vaccine/s given	2	2	-	-	-	-
2020	19F	NT	60-64	Female	Non-Indigenous	Pneumonia		Vaccine/s given	4	3	-	1	-	-
2020	22F	NT	50-54	Male	Non-Indigenous	Pneumonia		No vaccine given	-	-	-	-	-	-
2020	3	NT	35-39	Female	Indigenous	Pneumonia		Vaccine/s given	2	1	-	1	-	-
2020	3	NT	40-44	Female	Indigenous	Bacteraemia		Vaccine/s given	3	2	-	1	-	-
2020	3	NT	40-44	Male	Indigenous	Pneumonia		Vaccine/s given	3	3	-	-	-	-
2020	3	NT	50-54	Female	Indigenous	Pneumonia		Vaccination data not provided	-	-	-	-	-	-
2020	3	NT	50-54	Male	Indigenous	Bacteraemia		Vaccine/s given	4	3	-	1	-	-
2020	3	NT	65-69	Female	Indigenous	Pneumonia		Vaccine/s given	4	3	-	1	-	-
2020	3	NT	80-84	Female	Indigenous	Bacteraemia		Vaccine/s given	3	3	-	-	-	-
2020	33F	NT	2023-09-05	Female	Indigenous	Pneumonia		Vaccination data not provided	-	-	-	-	-	-
2020	4	NT	50-54	Male	Indigenous	Pneumonia		Vaccine/s given	2	2	-	-	-	-
2020	6C	NT	45-49	Male	Indigenous	Pneumonia		Vaccine not available for serotype	-	-	-	-	-	-
2020	6C	NT	50-54	Male	Indigenous	Bacteraemia		Vaccine not available for serotype	4	4	-	-	-	-
2020	6C	NT	85+	Male	Indigenous	Bacteraemia		Vaccine not available for serotype	1	1	-	-	-	-
2020	7F	NT	2014-10-01	Male	Indigenous	Pneumonia		Vaccine/s given	4	1	3	-	-	-
2020	7F	NT	15-19	Male	Indigenous	Pneumonia		Vaccine/s given	5	2	3	-	-	-
2020	7F	NT	45-49	Female	Indigenous	Pneumonia		Vaccine/s given	3	3	-	-	-	-
2020	7F	NT	55-59	Female	Indigenous	Bacteraemia		Vaccine/s given	4	4	-	-	-	-
2020	8	NT	15-19	Female	Indigenous	Pneumonia		Vaccine/s given	4	1	3	-	-	-
2020	8	NT	20-24	Female	Indigenous	Bacteraemia		Vaccine/s given	3	2	-	1	-	-
2020	8	NT	25-29	Female	Indigenous	Pneumonia		Vaccination data not provided	-	-	-	-	-	-
2020	8	NT	30-34	Female	Indigenous	Bacteraemia		Vaccine/s given	2	2	-	-	-	-
2020	8	NT	40-44	Female	Indigenous	Pneumonia		Vaccine/s given	2	2	-	-	-	-
2020	8	NT	50-54	Male	Indigenous	Pneumonia		Vaccine/s given	4	3	-	1	-	-
2020	9N	NT	40-44	Male	Non-Indigenous	Pneumonia		Vaccination data not provided	-	-	-	-	-	-
2020	NON TYPABLE	NT	2014-10-01	Female	Indigenous	Bacteraemia		Serotype unknown	4	-	2	1	1	-
2020	UNTYPED	NT	< 2 yo	Female	Indigenous	Pneumonia		Serotype unknown	4	-	-	4	-	-
2020	UNTYPED	NT	50-54	Female	Indigenous	Bacteraemia		Serotype unknown	2	1	-	1	-	-
2020	UNTYPED	NT	65-69	Female	Indigenous	Bacteraemia		Serotype unknown	2	2	-	-	-	-
2020	1	Qld	35-39	Female	Non-Indigenous	Bacteraemia		Vaccination data not provided	-	-	-	-	-	-
2020	1	Qld	80-84	Male	Non-Indigenous	Bacteraemia		No vaccine given	-	-	-	-	-	-
2020	10A	Qld	55-59	Female	Indigenous	Pneumonia		No vaccine given	-	-	-	-	-	-
2020	10A	Qld	60-64	Female	Non-Indigenous	Unknown		Vaccination data not provided	-	-	-	-	-	-
2020	11A	Qld	25-29	Male	Non-Indigenous	Meningitis		No vaccine given	-	-	-	-	-	-
2020	11A	Qld	70-74	Female	Indigenous	Unknown		Vaccine/s given	2	1	-	1	-	-
2020	11A	Qld	70-74	Female	Non-Indigenous	No data provided		Vaccine/s given	1	1	-	-	-	-
2020	11A	Qld	70-74	Male	Non-Indigenous	No data provided		No vaccine given	-	-	-	-	-	-
2020	11A	Qld	85+	Female	Non-Indigenous	Pneumonia		No vaccine given	-	-	-	-	-	-
2020	11A	Qld	85+	Female	Non-Indigenous	Bacteraemia		No vaccine given	-	-	-	-	-	-
2020	11A	Qld	85+	Male	Non-Indigenous	Bacteraemia		Vaccine/s given	1	1	-	-	-	-
2020	12F	Qld	15-19	Male	Indigenous	Pneumonia		Vaccine/s given	5	2	3	-	-	-
2020	12F	Qld	15-19	Male	Indigenous	Bacteraemia		Vaccine/s given	5	1	4	-	-	-
2020	12F	Qld	15-19	Male	Indigenous	Unknown		Vaccine/s given	3	1	2	-	-	-
2020	12F	Qld	20-24	Female	Indigenous	Unknown		No vaccine given	-	-	-	-	-	-
2020	12F	Qld	20-24	Female	Non-Indigenous	Bacteraemia		Vaccine/s given	2	2	-	-	-	-
2020	12F	Qld	20-24	Male	Indigenous	Pneumonia		No vaccine given	-	-	-	-	-	-
2020	12F	Qld	25-29	Female	Non-Indigenous	Unknown		Vaccination data not provided	-	-	-	-	-	-
2020	12F	Qld	25-29	Male	Indigenous	Pneumonia		Vaccine/s given	1	1	-	-	-	-
2020	12F	Qld	30-34	Female	Indigenous	Pneumonia		No vaccine given	-	-	-	-	-	-
2020	12F	Qld	30-34	Male	Indigenous	Unknown		Vaccine/s given	1	1	-	-	-	-
2020	12F	Qld	40-44	Female	Indigenous	Pneumonia		Vaccine/s given	1	1	-	-	-	-
2020	12F	Qld	40-44	Male	Indigenous	Pneumonia		No vaccine given	-	-	-	-	-	-
2020	12F	Qld	45-49	Male	Indigenous	Pneumonia		Vaccine/s given	2	2	-	-	-	-
2020	12F	Qld	45-49	Male	Indigenous	Pneumonia		Vaccine/s given	1	1	-	-	-	-
2020	12F	Qld	50-54	Female	Indigenous	Bacteraemia		Vaccine/s given	2	2	-	-	-	-
2020	12F	Qld	55-59	Male	Indigenous	Pneumonia		Vaccine/s given	3	3	-	-	-	-
2020	12F	Qld	55-59	Male	Indigenous	Pneumonia		Vaccine/s given	2	2	-	-	-	-
2020	12F	Qld	60-64	Male	Indigenous	Pneumonia		Vaccine/s given	3	3	-	-	-	-
2020	15A	Qld	75-79	Female	Non-Indigenous	Other	Cellulitis	Vaccine not available for serotype	1	1	-	-	-	-
2020	15B	Qld	40-44	Male	Non-Indigenous	Unknown		No vaccine given	-	-	-	-	-	-
2020	15B	Qld	60-64	Female	Non-Indigenous	Bacteraemia		No vaccine given	-	-	-	-	-	-
2020	15B	Qld	75-79	Male	Non-Indigenous	Bacteraemia		Vaccine/s given	2	2	-	-	-	-
2020	15B OR 15C	Qld	2023-04-02	Male	Non-Indigenous	Bacteraemia		Vaccine not available for serotype	-	-	-	-	-	-
2020	15C	Qld	< 2 yo	Female	Non-Indigenous	Unknown		Vaccine not available for serotype	1	-	-	1	-	-
2020	15C	Qld	2023-04-02	Female	Non-Indigenous	Other		Vaccine not available for serotype	3	-	-	3	-	-
2020	15C	Qld	2023-04-02	Female	Non-Indigenous	No data provided		Vaccine not available for serotype	3	-	-	3	-	-
2020	15C	Qld	2023-09-05	Male	Non-Indigenous	Bacteraemia		Vaccine not available for serotype	3	-	-	3	-	-
2020	15C	Qld	70-74	Female	Non-Indigenous	Bacteraemia		Vaccine not available for serotype	-	-	-	-	-	-
2020	15C	Qld	75-79	Male	Non-Indigenous	Bacteraemia		Vaccine not available for serotype	-	-	-	-	-	-
2020	16F	Qld	2023-04-02	Male	Indigenous	Bacteraemia		Vaccine not available for serotype	4	-	-	4	-	-
2020	16F	Qld	35-39	Male	Indigenous	Bacteraemia		Vaccine not available for serotype	1	1	-	-	-	-
2020	16F	Qld	45-49	Male	Non-Indigenous	Unknown		Vaccine not available for serotype	-	-	-	-	-	-
2020	16F	Qld	55-59	Female	Indigenous	Bacteraemia		Vaccine not available for serotype	-	-	-	-	-	-
2020	16F	Qld	70-74	Female	Indigenous	Other	Septic arthritis	Vaccine not available for serotype	2	2	-	-	-	-
2020	17F	Qld	55-59	Female	Unknown	Unknown		Vaccination data not provided	-	-	-	-	-	-
2020	18A	Qld	25-29	Male	Indigenous	Pneumonia		Vaccine not available for serotype	2	2	-	-	-	-
2020	18A	Qld	25-29	Male	Indigenous	Unknown		Vaccine not available for serotype	-	-	-	-	-	-
2020	18F	Qld	45-49	Female	Non-Indigenous	Bacteraemia		Vaccine not available for serotype	-	-	-	-	-	-
2020	19A	Qld	2014-10-01	Female	Non-Indigenous	Other		Vaccine/s given	4	-	3	1	-	-
2020	19A	Qld	15-19	Male	Non-Indigenous	Pneumonia		Vaccine/s given	3	-	3	-	-	-
2020	19A	Qld	30-34	Male	Indigenous	Pneumonia		No vaccine given	-	-	-	-	-	-
2020	19A	Qld	45-49	Male	Indigenous	Bacteraemia		Vaccination data not provided	-	-	-	-	-	-
2020	19A	Qld	55-59	Female	Non-Indigenous	Unknown		Vaccination data not provided	-	-	-	-	-	-
2020	19A	Qld	55-59	Male	Non-Indigenous	Pneumonia		No vaccine given	-	-	-	-	-	-
2020	19A	Qld	65-69	Female	Non-Indigenous	Pneumonia		No vaccine given	-	-	-	-	-	-
2020	19A	Qld	65-69	Female	Non-Indigenous	Pneumonia		No vaccine given	-	-	-	-	-	-
2020	19A	Qld	65-69	Male	Non-Indigenous	Pneumonia		No vaccine given	-	-	-	-	-	-
2020	19A	Qld	75-79	Male	Non-Indigenous	Pneumonia		Vaccine/s given	2	2	-	-	-	-
2020	19A	Qld	85+	Female	Non-Indigenous	Bacteraemia		No vaccine given	-	-	-	-	-	-
2020	19A	Qld	85+	Male	Non-Indigenous	Pneumonia		Vaccine/s given	1	1	-	-	-	-
2020	19F	Qld	< 2 yo	Female	Non-Indigenous	Bacteraemia		Vaccine/s given	1	-	-	1	-	-
2020	19F	Qld	2014-10-01	Female	Non-Indigenous	Bacteraemia		Vaccine/s given	3	-	3	-	-	-
2020	19F	Qld	15-19	Female	Indigenous	Pneumonia		Vaccine/s given	3	-	3	-	-	-
2020	19F	Qld	20-24	Male	Indigenous	Pneumonia		No vaccine given	-	-	-	-	-	-
2020	19F	Qld	25-29	Male	Non-Indigenous	Pneumonia		Vaccination data not provided	-	-	-	-	-	-
2020	19F	Qld	25-29	Male	Non-Indigenous	Pneumonia		No vaccine given	-	-	-	-	-	-
2020	19F	Qld	30-34	Female	Indigenous	Pneumonia		Vaccine/s given	3	3	-	-	-	-
2020	19F	Qld	40-44	Male	Indigenous	Pneumonia		Vaccination data not provided	-	-	-	-	-	-
2020	19F	Qld	45-49	Male	Indigenous	Pneumonia		Vaccine/s given	1	1	-	-	-	-
2020	19F	Qld	55-59	Female	Non-Indigenous	Bacteraemia		No vaccine given	-	-	-	-	-	-
2020	19F	Qld	55-59	Male	Non-Indigenous	Bacteraemia		Vaccination data not provided	-	-	-	-	-	-
2020	19F	Qld	60-64	Female	Indigenous	Bacteraemia		No vaccine given	-	-	-	-	-	-
2020	19F	Qld	60-64	Male	Non-Indigenous	Unknown		Vaccine/s given	1	1	-	-	-	-
2020	19F	Qld	70-74	Female	Non-Indigenous	Unknown		No vaccine given	-	-	-	-	-	-
2020	19F	Qld	70-74	Male	Non-Indigenous	Other		No vaccine given	-	-	-	-	-	-
2020	19F	Qld	75-79	Female	Non-Indigenous	Unknown		No vaccine given	-	-	-	-	-	-
2020	19F	Qld	80-84	Male	Non-Indigenous	Pneumonia		No vaccine given	-	-	-	-	-	-
2020	19F	Qld	80-84	Male	Non-Indigenous	Pneumonia		No vaccine given	-	-	-	-	-	-
2020	21	Qld	< 2 yo	Female	Non-Indigenous	Bacteraemia		Vaccine not available for serotype	2	-	-	2	-	-
2020	22F	Qld	< 2 yo	Male	Non-Indigenous	Pneumonia		Vaccine/s given	3	-	-	3	-	-
2020	22F	Qld	< 2 yo	Male	Non-Indigenous	Meningitis		Vaccine/s given	2	-	-	2	-	-
2020	22F	Qld	2014-10-01	Female	Unknown	Unknown		Vaccine/s given	5	-	4	1	-	-
2020	22F	Qld	2014-10-01	Male	Indigenous	Unknown		Vaccine/s given	4	1	3	-	-	-
2020	22F	Qld	35-39	Male	Non-Indigenous	Bacteraemia		Vaccination data not provided	-	-	-	-	-	-
2020	22F	Qld	45-49	Male	Non-Indigenous	Bacteraemia		No vaccine given	-	-	-	-	-	-
2020	22F	Qld	60-64	Female	Non-Indigenous	Pneumonia		No vaccine given	-	-	-	-	-	-
2020	22F	Qld	65-69	Female	Indigenous	Pneumonia		Vaccine/s given	1	1	-	-	-	-
2020	22F	Qld	65-69	Male	Indigenous	Pneumonia		Vaccine/s given	2	2	-	-	-	-
2020	22F	Qld	65-69	Male	Non-Indigenous	Pneumonia		No vaccine given	-	-	-	-	-	-
2020	22F	Qld	75-79	Female	Non-Indigenous	Pneumonia		No vaccine given	-	-	-	-	-	-
2020	22F	Qld	85+	Male	Non-Indigenous	Unknown		No vaccine given	-	-	-	-	-	-
2020	23A	Qld	45-49	Female	Non-Indigenous	Unknown		Vaccine not available for serotype	1	1	-	-	-	-
2020	23A	Qld	60-64	Male	Indigenous	Unknown		Vaccine not available for serotype	-	-	-	-	-	-
2020	23A	Qld	60-64	Male	Non-Indigenous	Pneumonia		Vaccine not available for serotype	-	-	-	-	-	-
2020	23A	Qld	65-69	Male	Non-Indigenous	Bacteraemia		Vaccine not available for serotype	-	-	-	-	-	-
2020	23A	Qld	75-79	Male	Non-Indigenous	Pneumonia		Vaccine not available for serotype	-	-	-	-	-	-
2020	23A	Qld	75-79	Male	Non-Indigenous	Meningitis		Vaccine not available for serotype	-	-	-	-	-	-
2020	23B	Qld	< 2 yo	Male	Non-Indigenous	Bacteraemia		Vaccine not available for serotype	2	-	-	2	-	-
2020	23B	Qld	< 2 yo	Male	Non-Indigenous	Meningitis		Vaccine not available for serotype	2	-	-	2	-	-
2020	23B	Qld	2023-04-02	Female	Non-Indigenous	Bacteraemia		Vaccine not available for serotype	3	-	-	3	-	-
2020	23B	Qld	2023-04-02	Male	Indigenous	Pneumonia		Vaccine not available for serotype	4	-	-	4	-	-
2020	23B	Qld	2023-04-02	Male	Non-Indigenous	Bacteraemia		Vaccine not available for serotype	3	-	-	3	-	-
2020	23B	Qld	2014-10-01	Male	Indigenous	Bacteraemia		Vaccine not available for serotype	4	1	3	-	-	-
2020	23B	Qld	20-24	Male	Non-Indigenous	Bacteraemia		Vaccine not available for serotype	-	-	-	-	-	-
2020	23B	Qld	35-39	Female	Non-Indigenous	Bacteraemia		Vaccine not available for serotype	-	-	-	-	-	-
2020	23B	Qld	40-44	Male	Non-Indigenous	Bacteraemia		Vaccine not available for serotype	-	-	-	-	-	-
2020	23B	Qld	45-49	Male	Non-Indigenous	No data provided		Vaccine not available for serotype	-	-	-	-	-	-
2020	23B	Qld	60-64	Male	Non-Indigenous	Unknown		Vaccine not available for serotype	-	-	-	-	-	-
2020	23B	Qld	65-69	Female	Non-Indigenous	Meningitis		Vaccine not available for serotype	-	-	-	-	-	-
2020	23B	Qld	65-69	Male	Non-Indigenous	Bacteraemia		Vaccine not available for serotype	1	1	-	-	-	-
2020	23B	Qld	65-69	Male	Non-Indigenous	Bacteraemia		Vaccine not available for serotype	1	1	-	-	-	-
2020	23B	Qld	65-69	Male	Non-Indigenous	Bacteraemia		Vaccine not available for serotype	-	-	-	-	-	-
2020	23B	Qld	70-74	Female	Non-Indigenous	Bacteraemia		Vaccine not available for serotype	1	1	-	-	-	-
2020	23B	Qld	75-79	Male	Non-Indigenous	Unknown		Vaccine not available for serotype	1	1	-	-	-	-
2020	23B	Qld	80-84	Female	Non-Indigenous	Pneumonia		Vaccine not available for serotype	-	-	-	-	-	-
2020	23B	Qld	80-84	Female	Non-Indigenous	Bacteraemia		Vaccine not available for serotype	-	-	-	-	-	-
2020	23B	Qld	85+	Male	Non-Indigenous	Unknown		Vaccine not available for serotype	-	-	-	-	-	-
2020	24B	Qld	< 2 yo	Male	Non-Indigenous	Bacteraemia		Vaccine not available for serotype	3	-	-	3	-	-
2020	24B	Qld	85+	Male	Non-Indigenous	Unknown		Vaccine not available for serotype	-	-	-	-	-	-
2020	24F	Qld	15-19	Female	Non-Indigenous	Bacteraemia		Vaccine not available for serotype	-	-	-	-	-	-
2020	3	Qld	2023-04-02	Female	Non-Indigenous	Pneumonia		Vaccine/s given	2	-	-	2	-	-
2020	3	Qld	2023-04-02	Female	Non-Indigenous	Unknown		Vaccine/s given	3	-	-	3	-	-
2020	3	Qld	2023-04-02	Female	Non-Indigenous	Pneumonia		Vaccine/s given	3	-	-	3	-	-
2020	3	Qld	2023-04-02	Female	Non-Indigenous	Pneumonia		Vaccine/s given	3	-	-	3	-	-
2020	3	Qld	2023-04-02	Female	Non-Indigenous	Bacteraemia		Vaccine/s given	3	-	-	3	-	-
2020	3	Qld	2023-04-02	Male	Non-Indigenous	Bacteraemia		Too young for vaccination	-	-	-	-	-	-
2020	3	Qld	2023-04-02	Male	Non-Indigenous	Unknown		Vaccine/s given	3	-	-	3	-	-
2020	3	Qld	25-29	Female	Non-Indigenous	Bacteraemia		No vaccine given	-	-	-	-	-	-
2020	3	Qld	25-29	Female	Non-Indigenous	Unknown		Vaccination data not provided	-	-	-	-	-	-
2020	3	Qld	35-39	Male	Non-Indigenous	Pneumonia		No vaccine given	-	-	-	-	-	-
2020	3	Qld	35-39	Male	Non-Indigenous	Pneumonia		No vaccine given	-	-	-	-	-	-
2020	3	Qld	40-44	Female	Non-Indigenous	Unknown		Vaccination data not provided	-	-	-	-	-	-
2020	3	Qld	45-49	Male	Indigenous	Pneumonia		No vaccine given	-	-	-	-	-	-
2020	3	Qld	45-49	Male	Indigenous	Bacteraemia		Vaccination data not provided	-	-	-	-	-	-
2020	3	Qld	45-49	Male	Non-Indigenous	Bacteraemia		No vaccine given	-	-	-	-	-	-
2020	3	Qld	45-49	Male	Non-Indigenous	Bacteraemia		No vaccine given	-	-	-	-	-	-
2020	3	Qld	50-54	Female	Non-Indigenous	Pneumonia		No vaccine given	-	-	-	-	-	-
2020	3	Qld	50-54	Male	Indigenous	Pneumonia		Vaccine/s given	2	2	-	-	-	-
2020	3	Qld	50-54	Male	Non-Indigenous	Unknown		Vaccination data not provided	-	-	-	-	-	-
2020	3	Qld	55-59	Female	Non-Indigenous	Bacteraemia		No vaccine given	-	-	-	-	-	-
2020	3	Qld	55-59	Male	Non-Indigenous	Unknown		No vaccine given	-	-	-	-	-	-
2020	3	Qld	55-59	Male	Non-Indigenous	Pneumonia		No vaccine given	-	-	-	-	-	-
2020	3	Qld	60-64	Female	Non-Indigenous	Pneumonia		No vaccine given	-	-	-	-	-	-
2020	3	Qld	65-69	Male	Non-Indigenous	Pneumonia		No vaccine given	-	-	-	-	-	-
2020	3	Qld	75-79	Female	Non-Indigenous	Pneumonia		No vaccine given	-	-	-	-	-	-
2020	3	Qld	80-84	Female	Non-Indigenous	Bacteraemia		No vaccine given	-	-	-	-	-	-
2020	3	Qld	85+	Female	Non-Indigenous	Unknown		No vaccine given	-	-	-	-	-	-
2020	31	Qld	65-69	Female	Non-Indigenous	Bacteraemia		Vaccine not available for serotype	-	-	-	-	-	-
2020	33B	Qld	40-44	Male	Indigenous	Bacteraemia		Vaccine not available for serotype	3	3	-	-	-	-
2020	33B	Qld	85+	Male	Unknown	Unknown		Vaccine not available for serotype	-	-	-	-	-	-
2020	33F	Qld	65-69	Female	Non-Indigenous	Pneumonia		No vaccine given	-	-	-	-	-	-
2020	33F	Qld	65-69	Male	Non-Indigenous	Bacteraemia		Vaccination data not provided	-	-	-	-	-	-
2020	33F	Qld	70-74	Male	Non-Indigenous	Pneumonia		No vaccine given	-	-	-	-	-	-
2020	35B	Qld	2023-09-05	Male	Indigenous	Pneumonia		Vaccine not available for serotype	4	-	-	4	-	-
2020	35B	Qld	35-39	Female	Non-Indigenous	Bacteraemia		Vaccine not available for serotype	-	-	-	-	-	-
2020	35B	Qld	60-64	Male	Non-Indigenous	Bacteraemia		Vaccine not available for serotype	-	-	-	-	-	-
2020	35B	Qld	65-69	Male	Indigenous	Bacteraemia		Vaccine not available for serotype	4	4	-	-	-	-
2020	35F	Qld	50-54	Male	Non-Indigenous	Bacteraemia		Vaccine not available for serotype	-	-	-	-	-	-
2020	35F	Qld	65-69	Male	Non-Indigenous	Unknown		Vaccine not available for serotype	-	-	-	-	-	-
2020	35F	Qld	70-74	Female	Non-Indigenous	Bacteraemia		Vaccine not available for serotype	-	-	-	-	-	-
2020	35F	Qld	85+	Male	Non-Indigenous	Unknown		Vaccine not available for serotype	-	-	-	-	-	-
2020	38	Qld	< 2 yo	Male	Non-Indigenous	Bacteraemia		Vaccine not available for serotype	2	-	-	2	-	-
2020	38	Qld	65-69	Male	Non-Indigenous	Pneumonia		Vaccine not available for serotype	-	-	-	-	-	-
2020	38	Qld	65-69	Male	Non-Indigenous	Unknown		Vaccine not available for serotype	-	-	-	-	-	-
2020	38	Qld	85+	Female	Non-Indigenous	Bacteraemia		Vaccine not available for serotype	-	-	-	-	-	-
2020	6C	Qld	2023-09-05	Male	Non-Indigenous	Bacteraemia		Vaccine not available for serotype	3	-	-	3	-	-
2020	6C	Qld	65-69	Male	Non-Indigenous	Bacteraemia		Vaccine not available for serotype	-	-	-	-	-	-
2020	6C	Qld	70-74	Male	Non-Indigenous	Bacteraemia		Vaccine not available for serotype	-	-	-	-	-	-
2020	6C	Qld	75-79	Male	Non-Indigenous	Unknown		Vaccine not available for serotype	-	-	-	-	-	-
2020	6C	Qld	80-84	Male	Non-Indigenous	Other		Vaccine not available for serotype	-	-	-	-	-	-
2020	6C	Qld	80-84	Male	Non-Indigenous	Bacteraemia		Vaccine not available for serotype	1	1	-	-	-	-
2020	6C	Qld	85+	Male	Non-Indigenous	Bacteraemia		Vaccine not available for serotype	-	-	-	-	-	-
2020	7F	Qld	55-59	Male	Indigenous	Pneumonia		Vaccine/s given	1	1	-	-	-	-
2020	8	Qld	2023-04-02	Male	Indigenous	Meningitis		No vaccine given	-	-	-	-	-	-
2020	8	Qld	2023-09-05	Male	Indigenous	Bacteraemia		Vaccine/s given	4	-	-	4	-	-
2020	8	Qld	15-19	Male	Non-Indigenous	Bacteraemia		Vaccine/s given	3	-	3	-	-	-
2020	8	Qld	30-34	Female	Indigenous	Pneumonia		No vaccine given	-	-	-	-	-	-
2020	8	Qld	30-34	Male	Indigenous	Bacteraemia		Vaccination data not provided	-	-	-	-	-	-
2020	8	Qld	35-39	Male	Indigenous	Pneumonia		No vaccine given	-	-	-	-	-	-
2020	8	Qld	40-44	Male	Non-Indigenous	No data provided		Vaccination data not provided	-	-	-	-	-	-
2020	8	Qld	40-44	Male	Non-Indigenous	Pneumonia		Vaccination data not provided	-	-	-	-	-	-
2020	8	Qld	40-44	Male	Non-Indigenous	Pneumonia		No vaccine given	-	-	-	-	-	-
2020	8	Qld	45-49	Male	Indigenous	Pneumonia		No vaccine given	-	-	-	-	-	-
2020	8	Qld	50-54	Male	Indigenous	Pneumonia		No vaccine given	-	-	-	-	-	-
2020	8	Qld	55-59	Female	Indigenous	Pneumonia		Vaccine/s given	4	4	-	-	-	-
2020	8	Qld	55-59	Female	Non-Indigenous	Bacteraemia		No vaccine given	-	-	-	-	-	-
2020	8	Qld	55-59	Female	Non-Indigenous	Pneumonia		No vaccine given	-	-	-	-	-	-
2020	8	Qld	55-59	Male	Non-Indigenous	No data provided		Vaccination data not provided	-	-	-	-	-	-
2020	8	Qld	60-64	Female	Indigenous	Pneumonia		Vaccine/s given	2	2	-	-	-	-
2020	8	Qld	65-69	Female	Non-Indigenous	Pneumonia		No vaccine given	-	-	-	-	-	-
2020	8	Qld	75-79	Male	Indigenous	Pneumonia		No vaccine given	-	-	-	-	-	-
2020	8	Qld	80-84	Female	Non-Indigenous	Pneumonia		No vaccine given	-	-	-	-	-	-
2020	8	Qld	80-84	Female	Non-Indigenous	Bacteraemia		No vaccine given	-	-	-	-	-	-
2020	9N	Qld	15-19	Female	Indigenous	Bacteraemia		Vaccine/s given	4	1	3	-	-	-
2020	9N	Qld	50-54	Female	Indigenous	Bacteraemia		No vaccine given	-	-	-	-	-	-
2020	9N	Qld	60-64	Male	Non-Indigenous	Bacteraemia		No vaccine given	-	-	-	-	-	-
2020	9N	Qld	60-64	Male	Non-Indigenous	Unknown		Vaccination data not provided	-	-	-	-	-	-
2020	9N	Qld	75-79	Female	Non-Indigenous	Bacteraemia		No vaccine given	-	-	-	-	-	-
2020	NON TYPABLE	Qld	< 2 yo	Male	Non-Indigenous	Pneumonia		Serotype unknown	2	-	-	2	-	-
2020	NON TYPABLE	Qld	2023-04-02	Male	Indigenous	No data provided		Serotype unknown	2	-	-	2	-	-
2020	NON TYPABLE	Qld	40-44	Female	Non-Indigenous	Meningitis		Serotype unknown	-	-	-	-	-	-
2020	NON TYPABLE	Qld	50-54	Female	Non-Indigenous	Pneumonia		Serotype unknown	-	-	-	-	-	-
2020	UNTYPED	Qld	< 2 yo	Female	Non-Indigenous	Meningitis		Serotype unknown	3	-	-	3	-	-
2020	UNTYPED	Qld	2023-04-02	Female	Non-Indigenous	Pneumonia		Serotype unknown	3	-	-	3	-	-
2020	UNTYPED	Qld	2023-04-02	Female	Non-Indigenous	Pneumonia		Serotype unknown	3	-	-	3	-	-
2020	UNTYPED	Qld	2023-09-05	Male	Non-Indigenous	Pneumonia		Serotype unknown	3	-	-	3	-	-
2020	UNTYPED	Qld	2014-10-01	Female	Non-Indigenous	Unknown		Serotype unknown	-	-	-	-	-	-
2020	UNTYPED	Qld	15-19	Male	Indigenous	Pneumonia		Serotype unknown	3	1	2	-	-	-
2020	UNTYPED	Qld	40-44	Female	Indigenous	Pneumonia		Serotype unknown	1	1	-	-	-	-
2020	UNTYPED	Qld	55-59	Female	Non-Indigenous	Pneumonia		Serotype unknown	2	1	-	1	-	-
2020	UNTYPED	Qld	60-64	Male	Non-Indigenous	Pneumonia		Serotype unknown	1	1	-	-	-	-
2020	UNTYPED	Qld	65-69	Male	Non-Indigenous	Meningitis		Serotype unknown	-	-	-	-	-	-
2020	UNTYPED	Qld	75-79	Female	Non-Indigenous	Unknown		Serotype unknown	-	-	-	-	-	-
2020	UNTYPED	Qld	75-79	Male	Non-Indigenous	Pneumonia		Serotype unknown	-	-	-	-	-	-
2020	UNTYPED	Qld	80-84	Male	Non-Indigenous	Unknown		Serotype unknown	-	-	-	-	-	-
2020	11A	SA	2023-09-05	Female	Indigenous	Bacteraemia		Vaccine/s given	3	-	-	3	-	-
2020	11A	SA	40-44	Female	Non-Indigenous	Bacteraemia		No vaccine given	-	-	-	-	-	-
2020	11A	SA	55-59	Female	Non-Indigenous	Pneumonia		No vaccine given	-	-	-	-	-	-
2020	11A	SA	60-64	Female	Non-Indigenous	Other	Ascites	No vaccine given	-	-	-	-	-	-
2020	11A	SA	80-84	Female	Non-Indigenous	Pneumonia		No vaccine given	-	-	-	-	-	-
2020	12F	SA	2023-09-05	Female	Indigenous	Bacteraemia		Vaccine/s given	4	-	-	4	-	-
2020	15A	SA	2023-09-05	Female	Indigenous	Bacteraemia		Vaccine not available for serotype	4	-	-	4	-	-
2020	15A	SA	70-74	Female	Non-Indigenous	Pneumonia		Vaccine not available for serotype	-	-	-	-	-	-
2020	15A	SA	80-84	Female	Non-Indigenous	Pneumonia		Vaccine not available for serotype	1	1	-	-	-	-
2020	15B	SA	< 2 yo	Male	Non-Indigenous	Bacteraemia		Vaccine/s given	3	-	-	3	-	-
2020	15B	SA	2023-09-05	Female	Non-Indigenous	Other		Vaccine/s given	2	-	-	2	-	-
2020	15B	SA	70-74	Female	Non-Indigenous	Meningitis		No vaccine given	-	-	-	-	-	-
2020	15B	SA	80-84	Male	Non-Indigenous	Bacteraemia		Vaccination data not provided	-	-	-	-	-	-
2020	19A	SA	45-49	Female	Non-Indigenous	Pneumonia		No vaccine given	-	-	-	-	-	-
2020	19A	SA	70-74	Male	Non-Indigenous	Pneumonia		No vaccine given	-	-	-	-	-	-
2020	19A	SA	70-74	Male	Non-Indigenous	Pneumonia		No vaccine given	-	-	-	-	-	-
2020	19A	SA	80-84	Female	Non-Indigenous	Pneumonia		No vaccine given	-	-	-	-	-	-
2020	19F	SA	< 2 yo	Male	Non-Indigenous	Bacteraemia		No vaccine given	-	-	-	-	-	-
2020	19F	SA	30-34	Male	Non-Indigenous	Pneumonia		Vaccine/s given	1	1	-	-	-	-
2020	19F	SA	40-44	Male	Indigenous	Pneumonia		No vaccine given	-	-	-	-	-	-
2020	19F	SA	45-49	Male	Indigenous	Pneumonia		Vaccine/s given	4	3	-	1	-	-
2020	19F	SA	55-59	Male	Non-Indigenous	Pneumonia		Vaccination data not provided	-	-	-	-	-	-
2020	19F	SA	60-64	Male	Non-Indigenous	Pneumonia		No vaccine given	-	-	-	-	-	-
2020	19F	SA	65-69	Female	Non-Indigenous	Pneumonia		No vaccine given	-	-	-	-	-	-
2020	19F	SA	65-69	Male	Non-Indigenous	Meningitis		No vaccine given	-	-	-	-	-	-
2020	22A OR 22F	SA	2023-04-02	Female	Non-Indigenous	Bacteraemia		Vaccine not available for serotype	3	-	-	3	-	-
2020	22F	SA	< 2 yo	Female	Non-Indigenous	Bacteraemia		No vaccine given	-	-	-	-	-	-
2020	22F	SA	40-44	Female	Indigenous	Pneumonia		Vaccination data not provided	-	-	-	-	-	-
2020	22F	SA	55-59	Female	Non-Indigenous	Pneumonia		No vaccine given	-	-	-	-	-	-
2020	22F	SA	55-59	Female	Non-Indigenous	Pneumonia		No vaccine given	-	-	-	-	-	-
2020	22F	SA	60-64	Female	Non-Indigenous	Pneumonia		No vaccine given	-	-	-	-	-	-
2020	22F	SA	80-84	Female	Non-Indigenous	Pneumonia		Vaccination data not provided	-	-	-	-	-	-
2020	23A	SA	70-74	Female	Non-Indigenous	Bacteraemia		Vaccine not available for serotype	1	1	-	-	-	-
2020	23A	SA	85+	Female	Non-Indigenous	Bacteraemia		Vaccine not available for serotype	1	1	-	-	-	-
2020	23B	SA	2023-04-02	Male	Non-Indigenous	Bacteraemia		Vaccine not available for serotype	3	-	-	3	-	-
2020	23B	SA	50-54	Male	Non-Indigenous	Other		Vaccine not available for serotype	-	-	-	-	-	-
2020	23B	SA	80-84	Female	Non-Indigenous	Pneumonia		Vaccine not available for serotype	-	-	-	-	-	-
2020	3	SA	2023-09-05	Male	Non-Indigenous	Pneumonia		Vaccine/s given	3	-	-	3	-	-
2020	3	SA	45-49	Male	Non-Indigenous	Pneumonia		No vaccine given	-	-	-	-	-	-
2020	3	SA	65-69	Female	Non-Indigenous	Pneumonia		Vaccine/s given	2	1	-	1	-	-
2020	3	SA	85+	Female	Non-Indigenous	Pneumonia		Vaccine/s given	1	1	-	-	-	-
2020	3	SA	85+	Male	Non-Indigenous	Pneumonia		Vaccine/s given	1	-	-	-	-	1
2020	31	SA	65-69	Male	Non-Indigenous	Pneumonia		Vaccine not available for serotype	1	1	-	-	-	-
[truncated: 19,572 more rows]
