# Supplementary material for: Population structure, serotype distribution and antibiotic resistance of Streptococcus pneumoniae causing invasive disease in Victoria, Australia
Source: Microb Genom. 2023 Jul 20;9(7):mgen001070. doi: 10.1099/mgen.0.001070 (PMC10438814; doi:10.1099/mgen.0.001070)
Supplement: Supplementary material 4 [file mgen-9-1070-s004.xlsx]

## Sheet: Seroba_Validation_Summary
AUSMDU	accession	study	bioproject_accession	biosample_accession	Date coll	Specimen source type	Quellung Serotype	SeroBA Serotype	concordance
AUSMDU00020511	SRR23725385	SRP426086	PRJNA857543	SAMN33607075	2018-09-29	Blood (whole)	6C	6C	same
AUSMDU00024531	SRR23725396	SRP426086	PRJNA857543	SAMN33607310	2019-01-07	Blood (whole)	23B	23B1	diff
AUSMDU00028094	SRR23725397	SRP426086	PRJNA857543	SAMN33607067	2019-04-05	Blood (whole)	3	3	same
AUSMDU00023093	SRR23725398	SRP426086	PRJNA857543	SAMN33607309	2018-11-30	Blood (whole)	23B	23B1	diff
AUSMDU00036762	SRR23725399	SRP426086	PRJNA857543	SAMN33607286	2018-07-19	Blood (whole)	33F	33F	same
AUSMDU00036554	SRR23725400	SRP426086	PRJNA857543	SAMN33607285	2018-07-07	Blood (whole)	33F	33F	same
AUSMDU00036551	SRR23725402	SRP426086	PRJNA857543	SAMN33607284	2018-07-06	Blood (whole)	33F	33F	same
AUSMDU00026754	SRR23725403	SRP426086	PRJNA857543	SAMN33607302	2019-03-07	Blood (whole)	23B	23B	same
AUSMDU00030324	SRR23725404	SRP426086	PRJNA857543	SAMN33607301	2019-06-04	Blood	33F	33F	same
AUSMDU00030275	SRR23725408	SRP426086	PRJNA857543	SAMN33607299	2019-05-29	Blood (whole)	33F	33F	same
AUSMDU00029238	SRR23725409	SRP426086	PRJNA857543	SAMN33607298	2019-05-13	Blood	33F	33F	same
AUSMDU00028539	SRR23725410	SRP426086	PRJNA857543	SAMN33607297	2019-04-19	Blood	33F	33F	same
AUSMDU00022024	SRR23725411	SRP426086	PRJNA857543	SAMN33607296	2018-11-06	Blood (whole)	33F	33F	same
AUSMDU00021575	SRR23725413	SRP426086	PRJNA857543	SAMN33607295	2018-10-25	Blood (whole)	33F	33F	same
AUSMDU00020636	SRR23725415	SRP426086	PRJNA857543	SAMN33607293	2018-10-04	Blood (whole)	33F	33F	same
AUSMDU00020319	SRR23725416	SRP426086	PRJNA857543	SAMN33607292	2018-09-22	Blood (whole)	33F	33F	same
AUSMDU00020182	SRR23725418	SRP426086	PRJNA857543	SAMN33607291	2018-09-21	Blood (whole)	33F	33F	same
AUSMDU00019883	SRR23725419	SRP426086	PRJNA857543	SAMN33607290	2018-09-10	Blood (whole)	33F	33F	same
AUSMDU00031062	SRR23725424	SRP426086	PRJNA857543	SAMN33607287	2019-06-28	Blood (whole)	22F	22F	same
AUSMDU00030514	SRR23725427	SRP426086	PRJNA857543	SAMN33607283	2019-06-14	Blood (whole)	22F	22F	same
AUSMDU00031237	SRR23725428	SRP426086	PRJNA857543	SAMN33607227	2019-06-30	Blood (whole)	6C	6C	same
AUSMDU00037129	SRR23725433	SRP426086	PRJNA857543	SAMN33607221	2018-07-25	Blood culture	38	38	same
AUSMDU00022575	SRR23725439	SRP426086	PRJNA857543	SAMN33607216	2018-11-17	Blood (whole)	19A	19A	same
AUSMDU00030390	SRR23725441	SRP426086	PRJNA857543	SAMN33607214	2019-06-08	Blood (whole)	23B	23B	same
AUSMDU00028581	SRR23725443	SRP426086	PRJNA857543	SAMN33607212	2019-04-23	Blood (whole)	23B	23B	same
AUSMDU00037317	SRR23725448	SRP426086	PRJNA857543	SAMN33607208	2018-08-10	Blood (whole)	23B	23B	same
AUSMDU00030739	SRR23725449	SRP426086	PRJNA857543	SAMN33607207	2019-06-19	Blood (whole)	3	3	same
AUSMDU00037457	SRR23725452	SRP426086	PRJNA857543	SAMN33607185	2018-08-21	Blood (whole)	33F	33F	same
AUSMDU00027662	SRR23725453	SRP426086	PRJNA857543	SAMN33607184	2019-04-08	Blood (whole)	23A	23A	same
AUSMDU00028582	SRR23725454	SRP426086	PRJNA857543	SAMN33607203	2019-04-25	Blood (whole)	3	3	same
AUSMDU00022715	SRR23725455	SRP426086	PRJNA857543	SAMN33607180	2018-11-21	Blood (whole)	24	serogroup 24	diff
AUSMDU00028781	SRR23725457	SRP426086	PRJNA857543	SAMN33607202	2019-04-22	Cerebro spinal fluid	3	3	same
AUSMDU00027652	SRR23725459	SRP426086	PRJNA857543	SAMN33607200	2019-04-05	Blood (whole)	3	3	same
AUSMDU00021878	SRR23725460	SRP426086	PRJNA857543	SAMN33607076	2018-10-29	Blood (whole)	6C	6C	same
AUSMDU00037323	SRR23725481	SRP426086	PRJNA857543	SAMN33607074	2018-08-14	Blood culture	6C	6C	same
AUSMDU00020589	SRR23725493	SRP426086	PRJNA857543	SAMN33607282	2018-10-02	Blood (whole)	19A	22F	diff
AUSMDU00021215	SRR23725496	SRP426086	PRJNA857543	SAMN33607064	2018-10-09	Blood (whole)	3	3	same
AUSMDU00024143	SRR23725497	SRP426086	PRJNA857543	SAMN33607279	2018-12-27	Blood (whole)	23F	23F	same
AUSMDU00022340	SRR23725498	SRP426086	PRJNA857543	SAMN33607278	2018-11-16	Blood (whole)	24	serogroup 24	diff
AUSMDU00021529	SRR23725499	SRP426086	PRJNA857543	SAMN33607277	2018-10-22	Blood (whole)	24	serogroup 24	diff
AUSMDU00020163	SRR23725500	SRP426086	PRJNA857543	SAMN33607276	2018-09-18	Blood (whole)	24	serogroup 24	diff
AUSMDU00036738	SRR23725501	SRP426086	PRJNA857543	SAMN33607275	2018-07-09	Blood (whole)	22F	22F	same
AUSMDU00037299	SRR23725502	SRP426086	PRJNA857543	SAMN33607274	2018-08-09	Blood (whole)	24	serogroup 24	diff
AUSMDU00037278	SRR23725503	SRP426086	PRJNA857543	SAMN33607273	2018-07-27	Blood (whole)	24	serogroup 24	diff
AUSMDU00021336	SRR23725508	SRP426086	PRJNA857543	SAMN33607269	2018-10-14	Blood (whole)	23F	23F	same
AUSMDU00028534	SRR23725512	SRP426086	PRJNA857543	SAMN33607263	2019-04-13	Blood (whole)	19F	19F	same
AUSMDU00026075	SRR23725513	SRP426086	PRJNA857543	SAMN33607245	2019-02-25	Blood (whole)	23B	23B1	diff
AUSMDU00030236	SRR23725514	SRP426086	PRJNA857543	SAMN33607244	2019-05-29	Blood (whole)	12F	12F	same
AUSMDU00022820	SRR23725515	SRP426086	PRJNA857543	SAMN33607243	2018-11-25	Blood (whole)	23B	23B1	diff
AUSMDU00030763	SRR23725516	SRP426086	PRJNA857543	SAMN33607262	2019-06-21	Blood (whole)	19F	19F	same
AUSMDU00019643	SRR23725517	SRP426086	PRJNA857543	SAMN33607261	2018-09-01	Blood (whole)	19F	19F	same
AUSMDU00026791	SRR23725519	SRP426086	PRJNA857543	SAMN33607062	2019-03-10	Ear Aspirate	19F	19F	same
AUSMDU00026635	SRR23725525	SRP426086	PRJNA857543	SAMN33607199	2019-03-11	Blood (whole)	3	3	same
AUSMDU00026764	SRR23725526	SRP426086	PRJNA857543	SAMN33607198	2019-03-07	Blood (whole)	3	3	same
AUSMDU00021045	SRR23725527	SRP426086	PRJNA857543	SAMN33607197	2018-10-09	Not supplied	3	3	same
AUSMDU00026066	SRR23725528	SRP426086	PRJNA857543	SAMN33607196	2019-02-21	Blood (whole)	35F	35F	same
AUSMDU00024425	SRR23725535	SRP426086	PRJNA857543	SAMN33607189	2019-01-05		35B	35B	same
AUSMDU00025617	SRR23725538	SRP426086	PRJNA857543	SAMN33607183	2019-01-04	Blood (whole)	23A	23A	same
AUSMDU00022247	SRR23725539	SRP426086	PRJNA857543	SAMN33607182	2018-11-12	Blood (whole)	23A	23A	same
AUSMDU00030504	SRR23725540	SRP426086	PRJNA857543	SAMN33607181	2019-06-15	Blood (whole)	38	25A	diff
AUSMDU00021214	SRR23725541	SRP426086	PRJNA857543	SAMN33607179	2018-10-09	Blood (whole)	23A	23A	same
AUSMDU00031972	SRR23725543	SRP426086	PRJNA857543	SAMN33607165	2019-07-16	Blood (whole)	23B	23F	diff
AUSMDU00028199	SRR23725544	SRP426086	PRJNA857543	SAMN33607166	2019-04-14	Blood (whole)	23B	23B1	diff
AUSMDU00036741	SRR23725552	SRP426086	PRJNA857543	SAMN33607172	2018-07-11	Blood (whole)	23A	23A	same
AUSMDU00036756	SRR23725553	SRP426086	PRJNA857543	SAMN33607173	2018-07-13	Blood (whole)	23A	23A	same
AUSMDU00036750	SRR23725554	SRP426086	PRJNA857543	SAMN33607174	2018-07-13	Blood (whole)	24	serogroup 24	diff
AUSMDU00037448	SRR23725555	SRP426086	PRJNA857543	SAMN33607175	2018-08-17	Blood (whole)	23A	23A	same
AUSMDU00032458	SRR23725559	SRP426086	PRJNA857543	SAMN33607138	2019-07-28	Blood (whole)	22F	22F	same
AUSMDU00021041	SRR23725560	SRP426086	PRJNA857543	SAMN33607137	2018-10-06	Blood (whole)	22F	22F	same
AUSMDU00037467	SRR23725561	SRP426086	PRJNA857543	SAMN33607136	2018-08-26	Blood (whole)	22F	22F	same
AUSMDU00032160	SRR23725562	SRP426086	PRJNA857543	SAMN33607135	2019-07-18	Blood (whole)	22F	22F	same
AUSMDU00031958	SRR23725563	SRP426086	PRJNA857543	SAMN33607134	2019-07-15	Blood (whole)	22F	22F	same
AUSMDU00037475	SRR23725565	SRP426086	PRJNA857543	SAMN33607132	2018-10-03	Blood (whole)	19F	19F	same
AUSMDU00031331	SRR23725567	SRP426086	PRJNA857543	SAMN33607130	2019-07-04	Blood (whole)	22F	22F	same
AUSMDU00031476	SRR23725569	SRP426086	PRJNA857543	SAMN33607129	2019-07-03	Blood (whole)	22F	22F	same
AUSMDU00031361	SRR23725570	SRP426086	PRJNA857543	SAMN33607128	2019-07-02	Blood (whole)	22F	22F	same
AUSMDU00031045	SRR23725571	SRP426086	PRJNA857543	SAMN33607127	2019-06-28	Blood (whole)	22F	22F	same
AUSMDU00023054	SRR23725572	SRP426086	PRJNA857543	SAMN33607126	2018-11-30	Blood (whole)	19A	19A	same
AUSMDU00030738	SRR23725573	SRP426086	PRJNA857543	SAMN33607125	2019-06-21	Blood (whole)	22F	22F	same
AUSMDU00030785	SRR23725574	SRP426086	PRJNA857543	SAMN33607124	2019-06-20	Blood (whole)	22F	22F	same
AUSMDU00037459	SRR23725575	SRP426086	PRJNA857543	SAMN33607123	2018-08-22	Blood (whole)	19A	19A	same
AUSMDU00030396	SRR23725576	SRP426086	PRJNA857543	SAMN33607122	2019-06-08	Blood (whole)	22F	22F	same
AUSMDU00022885	SRR23725579	SRP426086	PRJNA857543	SAMN33607099	2018-11-03	Blood (whole)	15A	15A	same
AUSMDU00029774	SRR23725580	SRP426086	PRJNA857543	SAMN33607119	2019-05-26	Blood (whole)	22F	22F	same
AUSMDU00029284	SRR23725582	SRP426086	PRJNA857543	SAMN33607117	2019-05-12	Blood (whole)	22F	22F	same
AUSMDU00029226	SRR23725583	SRP426086	PRJNA857543	SAMN33607116	2019-05-10	Tissue	22F	22F	same
AUSMDU00030461	SRR23725593	SRP426086	PRJNA857543	SAMN33607084	2019-06-14	Blood (whole)	3	3	same
AUSMDU00036548	SRR23725604	SRP426086	PRJNA857543	SAMN33607081	2018-07-03	Blood (whole)	22F	22F	same
AUSMDU00036752	SRR23725613	SRP426086	PRJNA857543	SAMN33607082	2018-07-14	Blood (whole)	7C	7C	same
AUSMDU00022016	SRR23725616	SRP426086	PRJNA857543	SAMN33607071	2018-11-05	Blood (whole)	38	38	same
AUSMDU00020171	SRR23725617	SRP426086	PRJNA857543	SAMN33607349	2018-09-19	Blood (whole)	19F	19F	same
AUSMDU00031973	SRR23725619	SRP426086	PRJNA857543	SAMN33607348	2019-07-16	Blood (whole)	35F	35F	same
AUSMDU00036757	SRR23725639	SRP426086	PRJNA857543	SAMN33607330	2018-07-16	Blood (whole)	35B	35B	same
AUSMDU00030069	SRR23725640	SRP426086	PRJNA857543	SAMN33607069	2019-05-31	Hip Pus	21	21	same
AUSMDU00031190	SRR23725642	SRP426086	PRJNA857543	SAMN33607347	2019-06-30	Blood (whole)	35F	35F	same
AUSMDU00019782	SRR23725645	SRP426086	PRJNA857543	SAMN33607344	2018-09-09	Blood (whole)	35F	35F	same
AUSMDU00036371	SRR23725646	SRP426086	PRJNA857543	SAMN33607343	2018-07-03	Blood (whole)	35F	35F	same
AUSMDU00024530	SRR23725647	SRP426086	PRJNA857543	SAMN33607342	2019-01-11	Blood (whole)	22F	22F	same
AUSMDU00032141	SRR23725657	SRP426086	PRJNA857543	SAMN33607247	2019-07-19	Blood (whole)	15A	15A	same
AUSMDU00037471	SRR23725658	SRP426086	PRJNA857543	SAMN33607246	2018-08-28	Blood (whole)	15A	15A	same
AUSMDU00037470	SRR23725662	SRP426086	PRJNA857543	SAMN33607242	2018-08-28	Blood (whole)	23B	23B1	diff
AUSMDU00037451	SRR23725663	SRP426086	PRJNA857543	SAMN33607241	2018-08-15		23B	23B1	diff
AUSMDU00026331	SRR23725664	SRP426086	PRJNA857543	SAMN33607240	2019-03-01	Blood (whole)	9N	9N	same
AUSMDU00022011	SRR23725667	SRP426086	PRJNA857543	SAMN33607239	2018-11-03	Blood (whole)	9N	9N	same
AUSMDU00037306	SRR23725668	SRP426086	PRJNA857543	SAMN33607238	2018-08-09	Blood (whole)	23B	23B1	diff
AUSMDU00037280	SRR23725669	SRP426086	PRJNA857543	SAMN33607237	2018-07-27	Blood (whole)	23B	23B1	diff
AUSMDU00037131	SRR23725670	SRP426086	PRJNA857543	SAMN33607236	2018-07-26	Blood (whole)	23B	23B1	diff
AUSMDU00036758	SRR23725671	SRP426086	PRJNA857543	SAMN33607235	2018-07-15	Blood (whole)	23B	23B1	diff
AUSMDU00037464	SRR23725680	SRP426086	PRJNA857543	SAMN33607176	2018-08-25	Blood (whole)	23A	23A	same
AUSMDU00019665	SRR23725681	SRP426086	PRJNA857543	SAMN33607177	2018-09-04	Blood (whole)	23A	23A	same
AUSMDU00019965	SRR23725682	SRP426086	PRJNA857543	SAMN33607178	2018-09-11	Blood (whole)	23A	23A	same
AUSMDU00021213	SRR23725683	SRP426086	PRJNA857543	SAMN33607156	2018-10-09	Blood (whole)	23A	23A	same
AUSMDU00021369	SRR23725684	SRP426086	PRJNA857543	SAMN33607157	2018-10-19	Blood (whole)	23A	23A	same
AUSMDU00032263	SRR23725687	SRP426086	PRJNA857543	SAMN33607052	2019-07-22	Blood (whole)	35F	35F	same
AUSMDU00032532	SRR23725702	SRP426086	PRJNA857543	SAMN33607146	2019-07-28	Blood (whole)	22F	22F	same
AUSMDU00031561	SRR23725708	SRP426086	PRJNA857543	SAMN33607140	2019-07-10	Blood (whole)	22F	22F	same
AUSMDU00022439	SRR23725711	SRP426086	PRJNA857543	SAMN33607040	2018-11-15	Cerebro spinal fluid	35B	35B	same
AUSMDU00030431	SRR23725713	SRP426086	PRJNA857543	SAMN33607114	2019-06-14	Blood (whole)	11A	11A	same
AUSMDU00026333	SRR23725714	SRP426086	PRJNA857543	SAMN33607113	2019-03-01	Blood (whole)	22F	22F	same
AUSMDU00029441	SRR23725715	SRP426086	PRJNA857543	SAMN33607112	2019-05-15	Blood (whole)	10A	10A	same
AUSMDU00028939	SRR23725716	SRP426086	PRJNA857543	SAMN33607111	2019-05-03	Blood (whole)	15C	15B	diff
AUSMDU00024396	SRR23725717	SRP426086	PRJNA857543	SAMN33607110	2019-01-04	Blood (whole)	22F	22F	same
AUSMDU00021359	SRR23725718	SRP426086	PRJNA857543	SAMN33607047	2018-10-18	Blood (whole)	35F	35F	same
AUSMDU00024240	SRR23725719	SRP426086	PRJNA857543	SAMN33607109	2018-12-30	Blood (whole)	22F	22F	same
AUSMDU00023890	SRR23725721	SRP426086	PRJNA857543	SAMN33607107	2018-12-18	Blood (whole)	22F	22F	same
AUSMDU00023836	SRR23725722	SRP426086	PRJNA857543	SAMN33607106	2018-12-16	Blood (whole)	22F	22F	same
AUSMDU00021880	SRR23725724	SRP426086	PRJNA857543	SAMN33607104	2018-10-27		22F	22F	same
AUSMDU00021357	SRR23725725	SRP426086	PRJNA857543	SAMN33607103	2018-10-17	Blood (whole)	22F	22F	same
AUSMDU00021043	SRR23725726	SRP426086	PRJNA857543	SAMN33607102	2018-10-07		22F	22F	same
AUSMDU00023692	SRR23725728	SRP426086	PRJNA857543	SAMN33607100	2018-12-14	Blood (whole)	15A	15A	same
AUSMDU00020620	SRR23725732	SRP426086	PRJNA857543	SAMN33607098	2018-10-02	Blood (whole)	22F	22F	same
AUSMDU00019952	SRR23725734	SRP426086	PRJNA857543	SAMN33607097	2018-09-15	Blood (whole)	15A	15A	same
AUSMDU00020006	SRR23725735	SRP426086	PRJNA857543	SAMN33607096	2018-09-15	Blood (whole)	22F	22F	same
AUSMDU00019664	SRR23725736	SRP426086	PRJNA857543	SAMN33607095	2018-09-03	Blood (whole)	22F	22F	same
AUSMDU00028598	SRR23725737	SRP426086	PRJNA857543	SAMN33607094	2019-04-25	Blood (whole)	9N	9N	same
AUSMDU00037452	SRR23725738	SRP426086	PRJNA857543	SAMN33607093	2018-08-17	Blood (whole)	22F	22F	same
AUSMDU00037312	SRR23725740	SRP426086	PRJNA857543	SAMN33607091	2018-08-12	Blood (whole)	22F	22F	same
AUSMDU00037310	SRR23725741	SRP426086	PRJNA857543	SAMN33607090	2018-08-08	Blood (whole)	22F	22F	same
AUSMDU00037290	SRR23725743	SRP426086	PRJNA857543	SAMN33607089	2018-08-02	Blood (whole)	22F	22F	same
AUSMDU00024248	SRR23725775	SRP426086	PRJNA857543	SAMN33607077	2019-01-01	Blood (whole)	6C	6C	same
AUSMDU00031974	SRR23725779	SRP426086	PRJNA857543	SAMN33607043	2019-07-15	Blood (whole)	35B	35B	same
AUSMDU00031741	SRR23725784	SRP426086	PRJNA857543	SAMN33607335	2019-07-11	Blood (whole)	35B	35B	same
AUSMDU00028593	SRR23725785	SRP426086	PRJNA857543	SAMN33607334	2019-04-27	Blood (whole)	35B	35B	same
AUSMDU00022101	SRR23725786	SRP426086	PRJNA857543	SAMN33607333	2018-11-09	Blood (whole)	9N	9N	same
AUSMDU00026628	SRR23725787	SRP426086	PRJNA857543	SAMN33607332	2019-03-09	Blood (whole)	6C	6C	same
AUSMDU00021189	SRR23725788	SRP426086	PRJNA857543	SAMN33607331	2018-10-11	Lung Swab	35B	35B	same
AUSMDU00023112	SRR23725795	SRP426086	PRJNA857543	SAMN33607325	2018-11-28	Tissue	33F	33F	same
AUSMDU00036552	SRR23725799	SRP426086	PRJNA857543	SAMN33607320	2018-07-05	Blood (whole)	33F	33F	same
AUSMDU00028538	SRR23725800	SRP426086	PRJNA857543	SAMN33607068	2019-04-19	Blood (whole)	3	3	same
AUSMDU00030411	SRR23725807	SRP426086	PRJNA857543	SAMN33607311	2019-06-12	Cerebro spinal fluid	23B	23B1	diff
AUSMDU00032077	SRR23725808	SRP426086	PRJNA857543	SAMN33607088	2019-07-18	Blood (whole)	3	3	same
AUSMDU00036753	SRR23725815	SRP426086	PRJNA857543	SAMN33607087	2018-07-14	Blood (whole)	22F	22F	same
AUSMDU00036746	SRR23725825	SRP426086	PRJNA857543	SAMN33607086	2018-07-12	Blood (whole)	22F	22F	same
AUSMDU00036370	SRR23725837	SRP426086	PRJNA857543	SAMN33607083	2018-07-04	Blood (whole)	22F	22F	same
AUSMDU00020165	SRR23725852	SRP426086	PRJNA857543	SAMN33606810	2018-09-18	Blood (whole)	19A	19A	same
AUSMDU00037320	SRR23725853	SRP426086	PRJNA857543	SAMN33606809	2018-08-13	Blood (whole)	19A	19A	same
AUSMDU00036751	SRR23725854	SRP426086	PRJNA857543	SAMN33606808	2018-07-14	Blood (whole)	19A	19A	same
AUSMDU00026397	SRR23725857	SRP426086	PRJNA857543	SAMN33606805	2019-03-05	Blood (whole)	17F	17F	same
AUSMDU00032197	SRR23725860	SRP426086	PRJNA857543	SAMN33606802	2019-07-18	Blood (whole)	11A	11A	same
AUSMDU00031167	SRR23725861	SRP426086	PRJNA857543	SAMN33606568	2019-06-27	Blood (whole)	6C	6C	same
AUSMDU00021047	SRR23725863	SRP426086	PRJNA857543	SAMN33606800	2018-10-08	Blood (whole)	15C	15B	diff
AUSMDU00030943	SRR23725865	SRP426086	PRJNA857543	SAMN33606778	2019-06-21	Blood (whole)	11A	11A	same
AUSMDU00019518	SRR23725866	SRP426086	PRJNA857543	SAMN33606777	2018-09-02	Blood (whole)	17F	17F	same
AUSMDU00036739	SRR23725867	SRP426086	PRJNA857543	SAMN33606776	2018-07-09	Blood (whole)	17F	17F	same
AUSMDU00028091	SRR23725869	SRP426086	PRJNA857543	SAMN33606794	2019-04-10	Blood (whole)	11A	11A	same
AUSMDU00026800	SRR23725870	SRP426086	PRJNA857543	SAMN33606793	2019-03-12	Blood (whole)	11A	11A	same
AUSMDU00023111	SRR23725873	SRP426086	PRJNA857543	SAMN33606791	2018-11-29	Blood (whole)	11A	11A	same
AUSMDU00031882	SRR23725874	SRP426086	PRJNA857543	SAMN33606790	2019-07-14	Blood (whole)	12F	12F	same
AUSMDU00027641	SRR23725875	SRP426086	PRJNA857543	SAMN33606789	2019-04-07	Blood (whole)	12F	12F	same
AUSMDU00024423	SRR23725876	SRP426086	PRJNA857543	SAMN33606788	2019-01-06	Blood (whole)	12F	12F	same
AUSMDU00037460	SRR23725877	SRP426086	PRJNA857543	SAMN33606787	2018-08-22	Blood (whole)	11A	11A	same
AUSMDU00029613	SRR23725878	SRP426086	PRJNA857543	SAMN33606737	2019-05-21	Blood (whole)	11A	11A	same
AUSMDU00023625	SRR23725879	SRP426086	PRJNA857543	SAMN33606736	2018-12-11	Blood (whole)	11A	11A	same
AUSMDU00024426	SRR23725890	SRP426086	PRJNA857543	SAMN33606746	2018-12-28	Blood (whole)	15C	15C	same
AUSMDU00030453	SRR23725892	SRP426086	PRJNA857543	SAMN33606744	2019-06-12	Blood (whole)	11A	11A	same
AUSMDU00027523	SRR23725896	SRP426086	PRJNA857543	SAMN33606544	2019-04-06	Blood (whole)	8	8	same
AUSMDU00030137	SRR23725900	SRP426086	PRJNA857543	SAMN33606716	2019-05-29	Blood (whole)	15A	15A	same
AUSMDU00020629	SRR23725903	SRP426086	PRJNA857543	SAMN33606733	2018-10-05	Blood (whole)	11A	11A	same
AUSMDU00020631	SRR23725906	SRP426086	PRJNA857543	SAMN33606731	2018-10-02	Right elbow Aspirate	15B	15B	same
AUSMDU00032057	SRR23725909	SRP426086	PRJNA857543	SAMN33606728	2019-07-14	Blood (whole)	9N	9N	same
AUSMDU00029005	SRR23725910	SRP426086	PRJNA857543	SAMN33606641	2019-05-05	Blood (whole)	6C	6C	same
AUSMDU00028573	SRR23725911	SRP426086	PRJNA857543	SAMN33606640	2019-04-25	Blood (whole)	6C	6C	same
AUSMDU00028592	SRR23725912	SRP426086	PRJNA857543	SAMN33606639	2019-04-23	Blood (whole)	6C	6C	same
AUSMDU00027333	SRR23725914	SRP426086	PRJNA857543	SAMN33606637	2019-03-28	Blood (whole)	6C	6C	same
AUSMDU00023392	SRR23725916	SRP426086	PRJNA857543	SAMN33606630	2018-12-05	Blood (whole)	6C	6C	same
AUSMDU00037319	SRR23725917	SRP426086	PRJNA857543	SAMN33606629	2018-08-13	Blood (whole)	7F	7F	same
AUSMDU00021871	SRR23725918	SRP426086	PRJNA857543	SAMN33606628	2018-10-30	Blood (whole)	6C	6C	same
AUSMDU00021211	SRR23725920	SRP426086	PRJNA857543	SAMN33606626	2018-10-09	Blood (whole)	6C	6C	same
AUSMDU00036755	SRR23725921	SRP426086	PRJNA857543	SAMN33606625	2018-07-15	Blood (whole)	7F	7F	same
AUSMDU00036760	SRR23725922	SRP426086	PRJNA857543	SAMN33606624	2018-07-15	Blood (whole)	7F	7F	same
AUSMDU00020351	SRR23725923	SRP426086	PRJNA857543	SAMN33606623	2018-09-24	Blood (whole)	6C	6C	same
AUSMDU00031352	SRR23725924	SRP426086	PRJNA857543	SAMN33606622	2019-07-03	Blood (whole)	9N	9N	same
AUSMDU00031155	SRR23725925	SRP426086	PRJNA857543	SAMN33606550	2019-07-01	Blood (whole)	8	8	same
AUSMDU00037308	SRR23725926	SRP426086	PRJNA857543	SAMN33606621	2018-08-10	Blood (whole)	6C	6C	same
AUSMDU00037291	SRR23725927	SRP426086	PRJNA857543	SAMN33606620	2018-08-03	Blood (whole)	6C	6C	same
AUSMDU00036764	SRR23725928	SRP426086	PRJNA857543	SAMN33606619	2018-07-20	Blood (whole)	6C	6C	same
AUSMDU00036740	SRR23725929	SRP426086	PRJNA857543	SAMN33606618	2018-07-10	Blood (whole)	6C	6C	same
AUSMDU00023432	SRR23725930	SRP426086	PRJNA857543	SAMN33606617	2018-12-06	Blood (whole)	6A	6A	same
AUSMDU00024142	SRR23725932	SRP426086	PRJNA857543	SAMN33607008	2018-12-27	Blood (whole)	19F	19F	same
AUSMDU00032067	SRR23725933	SRP426086	PRJNA857543	SAMN33607027	2019-07-16	Blood (whole)	19F	19F	same
AUSMDU00031553	SRR23725934	SRP426086	PRJNA857543	SAMN33607026	2019-07-08	Blood (whole)	19F	19F	same
AUSMDU00031562	SRR23725935	SRP426086	PRJNA857543	SAMN33607025	2019-07-07	Blood (whole)	19F	19F	same
AUSMDU00031268	SRR23725936	SRP426086	PRJNA857543	SAMN33607024	2019-06-29	Blood (whole)	19F	19F	same
AUSMDU00032368	SRR23725937	SRP426086	PRJNA857543	SAMN33607023	2019-07-26	Blood (whole)	33F	33F	same
AUSMDU00026808	SRR23725938	SRP426086	PRJNA857543	SAMN33607012	2019-03-14	Blood (whole)	19F	19F	same
AUSMDU00037283	SRR23725940	SRP426086	PRJNA857543	SAMN33607002	2018-07-29	Blood (whole)	24	serogroup 24	diff
AUSMDU00031046	SRR23725941	SRP426086	PRJNA857543	SAMN33606588	2019-06-27	Blood (whole)	21	21	same
AUSMDU00024164	SRR23725943	SRP426086	PRJNA857543	SAMN33607007	2018-12-27	Blood (whole)	19F	19F	same
AUSMDU00023369	SRR23725944	SRP426086	PRJNA857543	SAMN33607006	2018-12-05	Blood (whole)	19F	19F	same
AUSMDU00022735	SRR23725945	SRP426086	PRJNA857543	SAMN33607005	2018-11-22	Lung Swab	19F	19F	same
AUSMDU00030784	SRR23725946	SRP426086	PRJNA857543	SAMN33607004	2019-06-20	Blood (whole)	38	25A	diff
AUSMDU00037446	SRR23725947	SRP426086	PRJNA857543	SAMN33607003	2018-08-13	Blood (whole)	24	serogroup 24	diff
AUSMDU00021904	SRR23725949	SRP426086	PRJNA857543	SAMN33606586	2018-11-01	Blood (whole)	21	21	same
AUSMDU00020324	SRR23725951	SRP426086	PRJNA857543	SAMN33607000	2018-09-19	Blood (whole)	19F	19F	same
AUSMDU00037449	SRR23725954	SRP426086	PRJNA857543	SAMN33606997	2018-08-17	Blood (whole)	19F	19F	same
AUSMDU00037302	SRR23725956	SRP426086	PRJNA857543	SAMN33606995	2018-08-05	Blood (whole)	19F	19F	same
AUSMDU00037288	SRR23725957	SRP426086	PRJNA857543	SAMN33606994	2018-08-03	Cerebro spinal fluid	19F	19F	same
AUSMDU00036759	SRR23725959	SRP426086	PRJNA857543	SAMN33606992	2018-07-17	Blood (whole)	20	20	same
AUSMDU00032536	SRR23725960	SRP426086	PRJNA857543	SAMN33606587	2019-07-29	Blood (whole)	3	3	same
AUSMDU00036557	SRR23725961	SRP426086	PRJNA857543	SAMN33606991	2018-07-08	Blood (whole)	19F	19F	same
AUSMDU00036367	SRR23725962	SRP426086	PRJNA857543	SAMN33606990	2018-07-02	Blood (whole)	19F	19F	same
AUSMDU00026816	SRR23725964	SRP426086	PRJNA857543	SAMN33606900	2019-03-17	Blood (whole)	15B	15C	diff
AUSMDU00037298	SRR23725965	SRP426086	PRJNA857543	SAMN33606899	2018-08-07		15B	15C	diff
AUSMDU00032401	SRR23725970	SRP426086	PRJNA857543	SAMN33606894	2019-07-21	Blood (whole)	22F	22F	same
AUSMDU00032075	SRR23725972	SRP426086	PRJNA857543	SAMN33606892	2019-07-15	Blood (whole)	22F	22F	same
AUSMDU00031559	SRR23725974	SRP426086	PRJNA857543	SAMN33606891	2019-07-09	Blood (whole)	22F	22F	same
AUSMDU00029805	SRR23725976	SRP426086	PRJNA857543	SAMN33606889	2019-05-27	Blood (whole)	22F	22F	same
AUSMDU00030092	SRR23725977	SRP426086	PRJNA857543	SAMN33606888	2019-05-27	Blood (whole)	22F	22F	same
AUSMDU00028822	SRR23725980	SRP426086	PRJNA857543	SAMN33606884	2019-04-29	Blood	22F	22F	same
AUSMDU00031329	SRR23725981	SRP426086	PRJNA857543	SAMN33606883	2019-07-05	Blood (whole)	15B	15B	same
AUSMDU00026627	SRR23725982	SRP426086	PRJNA857543	SAMN33606882	2019-03-08	Blood (whole)	22F	22F	same
AUSMDU00024394	SRR23725986	SRP426086	PRJNA857543	SAMN33606879	2019-01-04	Blood (whole)	22F	22F	same
AUSMDU00024439	SRR23725987	SRP426086	PRJNA857543	SAMN33606878	2018-12-19	Blood (whole)	22F	22F	same
AUSMDU00022414	SRR23725988	SRP426086	PRJNA857543	SAMN33606877	2018-11-15	Blood (whole)	22F	22F	same
AUSMDU00020046	SRR23725990	SRP426086	PRJNA857543	SAMN33606874	2018-09-16	Blood (whole)	22F	22F	same
AUSMDU00037450	SRR23725992	SRP426086	PRJNA857543	SAMN33606872	2018-08-15	Blood (whole)	22F	22F	same
AUSMDU00036742	SRR23725996	SRP426086	PRJNA857543	SAMN33606786	2018-07-11	Blood (whole)	11A	11A	same
AUSMDU00021267	SRR23725997	SRP426086	PRJNA857543	SAMN33606785	2018-10-16	Blood (whole)	12F	12F	same
AUSMDU00020505	SRR23725999	SRP426086	PRJNA857543	SAMN33606783	2018-09-25	Blood (whole)	12F	12F	same
AUSMDU00037286	SRR23726000	SRP426086	PRJNA857543	SAMN33606782	2018-08-01	Blood (whole)	12F	12F	same
AUSMDU00026332	SRR23726001	SRP426086	PRJNA857543	SAMN33606566	2019-03-01	Blood (whole)	6C	6C	same
AUSMDU00036737	SRR23726006	SRP426086	PRJNA857543	SAMN33606756	2018-07-10	Blood (whole)	16F	16F	same
AUSMDU00021362	SRR23726007	SRP426086	PRJNA857543	SAMN33606775	2018-10-18	Cerebro spinal fluid	10A	10A	same
AUSMDU00037453	SRR23726008	SRP426086	PRJNA857543	SAMN33606774	2018-08-17	Blood (whole)	10A	10A	same
AUSMDU00037300	SRR23726009	SRP426086	PRJNA857543	SAMN33606773	2018-08-10	Blood (whole)	10A	10A	same
AUSMDU00036747	SRR23726010	SRP426086	PRJNA857543	SAMN33606772	2018-07-13	Blood	10A	10A	same
AUSMDU00024004	SRR23726011	SRP426086	PRJNA857543	SAMN33606565	2018-12-19	Blood (whole)	6C	6C	same
AUSMDU00031521	SRR23726014	SRP426086	PRJNA857543	SAMN33606769	2019-07-07	Blood (whole)	16F	16F	same
AUSMDU00031548	SRR23726015	SRP426086	PRJNA857543	SAMN33606768	2019-06-07	Blood (whole)	16F	16F	same
AUSMDU00025271	SRR23726023	SRP426086	PRJNA857543	SAMN33606761	2019-01-26	Blood (whole)	16F	16F	same
AUSMDU00031706	SRR23726028	SRP426086	PRJNA857543	SAMN33606727	2019-07-11	Blood (whole)	9N	9N	same
AUSMDU00031557	SRR23726029	SRP426086	PRJNA857543	SAMN33606726	2019-07-09	Blood (whole)	9N	9N	same
AUSMDU00031413	SRR23726031	SRP426086	PRJNA857543	SAMN33606724	2019-06-30	Blood (whole)	9N	9N	same
AUSMDU00030464	SRR23726032	SRP426086	PRJNA857543	SAMN33606723	2019-06-14	Blood (whole)	9N	9N	same
AUSMDU00030435	SRR23726035	SRP426086	PRJNA857543	SAMN33606721	2019-06-11	Blood (whole)	9N	9N	same
AUSMDU00030274	SRR23726036	SRP426086	PRJNA857543	SAMN33606720	2019-06-06	Blood (whole)	9N	9N	same
AUSMDU00029725	SRR23726037	SRP426086	PRJNA857543	SAMN33606719	2019-05-24	Blood (whole)	9N	9N	same
AUSMDU00029285	SRR23726038	SRP426086	PRJNA857543	SAMN33606718	2019-05-16	Blood (whole)	9N	9N	same
AUSMDU00030457	SRR23726039	SRP426086	PRJNA857543	SAMN33606717	2019-06-13	Blood (whole)	15A	15A	same
AUSMDU00025670	SRR23726040	SRP426086	PRJNA857543	SAMN33606715	2019-02-12	Blood (whole)	15A	15A	same
AUSMDU00028093	SRR23726041	SRP426086	PRJNA857543	SAMN33606714	2019-04-10	Blood (whole)	9N	9N	same
AUSMDU00026114	SRR23726043	SRP426086	PRJNA857543	SAMN33606712	2019-02-24	Blood (whole)	9N	9N	same
AUSMDU00037466	SRR23726045	SRP426086	PRJNA857543	SAMN33606696	2018-08-25	Blood (whole)	9N	9N	same
AUSMDU00025886	SRR23726047	SRP426086	PRJNA857543	SAMN33606711	2019-02-19	Blood (whole)	9N	9N	same
AUSMDU00025480	SRR23726048	SRP426086	PRJNA857543	SAMN33606710	2019-02-09	Blood (whole)	9N	9N	same
AUSMDU00025024	SRR23726049	SRP426086	PRJNA857543	SAMN33606709	2019-01-27	Blood (whole)	9N	9N	same
AUSMDU00022639	SRR23726052	SRP426086	PRJNA857543	SAMN33606708	2018-11-20	Blood (whole)	9N	9N	same
AUSMDU00020508	SRR23726054	SRP426086	PRJNA857543	SAMN33606706	2018-09-28	Blood (whole)	11A	11A	same
AUSMDU00036736	SRR23726055	SRP426086	PRJNA857543	SAMN33606705	2018-07-08	Blood (whole)	11A	11A	same
AUSMDU00021378	SRR23726056	SRP426086	PRJNA857543	SAMN33606704	2018-10-21	Blood (whole)	9N	9N	same
AUSMDU00020531	SRR23726057	SRP426086	PRJNA857543	SAMN33606703	2018-10-01	Blood (whole)	9N	9N	same
AUSMDU00020368	SRR23726058	SRP426086	PRJNA857543	SAMN33606702	2018-09-25		9N	9N	same
AUSMDU00023110	SRR23726066	SRP426086	PRJNA857543	SAMN33606963	2018-11-29	Blood (whole)	23B	23B1	diff
AUSMDU00030249	SRR23726076	SRP426086	PRJNA857543	SAMN33606974	2019-06-04	Blood (whole)	23B	23B1	diff
AUSMDU00030068	SRR23726078	SRP426086	PRJNA857543	SAMN33606972	2019-05-25	Blood (whole)	23B	23B1	diff
AUSMDU00032341	SRR23726079	SRP426086	PRJNA857543	SAMN33606585	2019-07-28	Blood (whole)	3	3	same
AUSMDU00028920	SRR23726082	SRP426086	PRJNA857543	SAMN33606969	2019-05-04	Blood (whole)	23B	23B1	diff
AUSMDU00027253	SRR23726084	SRP426086	PRJNA857543	SAMN33606967	2019-03-24	Blood (whole)	23B	23B1	diff
AUSMDU00026828	SRR23726085	SRP426086	PRJNA857543	SAMN33606966	2019-03-06	Blood (whole)	23B	23B1	diff
AUSMDU00025669	SRR23726087	SRP426086	PRJNA857543	SAMN33606964	2019-02-12	Blood (whole)	23B	23B1	diff
AUSMDU00021358	SRR23726088	SRP426086	PRJNA857543	SAMN33606942	2018-10-16	Blood (whole)	19A	19A	same
AUSMDU00020329	SRR23726089	SRP426086	PRJNA857543	SAMN33606582	2018-09-21	Blood (whole)	20	20	same
AUSMDU00028533	SRR23726090	SRP426086	PRJNA857543	SAMN33606546	2019-04-13	Blood (whole)	8	8	same
AUSMDU00023624	SRR23726091	SRP426086	PRJNA857543	SAMN33606960	2018-11-28	Cerebro spinal fluid	23B	23B1	diff
AUSMDU00036556	SRR23726092	SRP426086	PRJNA857543	SAMN33606868	2018-07-08	Blood (whole)	22F	22F	same
AUSMDU00036550	SRR23726094	SRP426086	PRJNA857543	SAMN33606866	2018-07-04	Blood (whole)	22F	22F	same
AUSMDU00032284	SRR23726095	SRP426086	PRJNA857543	SAMN33606865	2019-07-23	Blood (whole)	15A	15A	same
AUSMDU00036369	SRR23726096	SRP426086	PRJNA857543	SAMN33606864	2018-07-01	Blood (whole)	22F	22F	same
AUSMDU00030929	SRR23726097	SRP426086	PRJNA857543	SAMN33606863	2019-06-15	Blood (whole)	15A	15A	same
AUSMDU00029858	SRR23726099	SRP426086	PRJNA857543	SAMN33606885	2019-05-26	Blood (whole)	22F	22F	same
AUSMDU00032078	SRR23726100	SRP426086	PRJNA857543	SAMN33606574	2019-07-18	Blood (whole)	14	14	same
AUSMDU00030045	SRR23726101	SRP426086	PRJNA857543	SAMN33606861	2019-05-27	Blood (whole)	15A	15A	same
AUSMDU00026361	SRR23726102	SRP426086	PRJNA857543	SAMN33606860	2019-02-26	Blood (whole)	15A	15A	same
AUSMDU00022905	SRR23726104	SRP426086	PRJNA857543	SAMN33606858	2018-11-24	Blood (whole)	15A	15A	same
AUSMDU00023707	SRR23726105	SRP426086	PRJNA857543	SAMN33606880	2018-12-13	Blood (whole)	15B	15B	same
AUSMDU00031558	SRR23726106	SRP426086	PRJNA857543	SAMN33606838	2019-07-09	Blood (whole)	12F	12F	same
AUSMDU00031115	SRR23726108	SRP426086	PRJNA857543	SAMN33606837	2019-06-24	Blood (whole)	12F	12F	same
AUSMDU00030210	SRR23726109	SRP426086	PRJNA857543	SAMN33606836	2019-06-04	Blood (whole)	12F	12F	same
AUSMDU00020630	SRR23726110	SRP426086	PRJNA857543	SAMN33606875	2018-10-04	Blood (whole)	22F	22F	same
AUSMDU00037318	SRR23726111	SRP426086	PRJNA857543	SAMN33606854	2018-08-13	Blood (whole)	15A	15A	same
AUSMDU00036761	SRR23726112	SRP426086	PRJNA857543	SAMN33606853	2018-07-16	Blood (whole)	15A	15A	same
AUSMDU00025737	SRR23726114	SRP426086	PRJNA857543	SAMN33606573	2019-02-11	Swab	14	14	same
AUSMDU00036994	SRR23726116	SRP426086	PRJNA857543	SAMN33606870	2018-07-18	Blood (whole)	22F	22F	same
AUSMDU00030412	SRR23726118	SRP426086	PRJNA857543	SAMN33606849	2019-06-10	Blood (whole)	19F	19F	same
AUSMDU00024241	SRR23726121	SRP426086	PRJNA857543	SAMN33606846	2018-12-30	Blood (whole)	19F	19F	same
AUSMDU00020504	SRR23726123	SRP426086	PRJNA857543	SAMN33606844	2018-09-27	Blood (whole)	19F	19F	same
AUSMDU00020340	SRR23726124	SRP426086	PRJNA857543	SAMN33606701	2018-09-19	Blood (whole)	9N	9N	same
AUSMDU00020194	SRR23726125	SRP426086	PRJNA857543	SAMN33606700	2018-09-18	Blood (whole)	9N	9N	same
AUSMDU00019428	SRR23726126	SRP426086	PRJNA857543	SAMN33606699	2018-08-29	Blood (whole)	9N	9N	same
AUSMDU00023135	SRR23726128	SRP426086	PRJNA857543	SAMN33606542	2018-12-03	Blood (whole)	8	8	same
AUSMDU00031114	SRR23726131	SRP426086	PRJNA857543	SAMN33606679	2019-06-24	Blood (whole)	7F	7F	same
AUSMDU00029758	SRR23726132	SRP426086	PRJNA857543	SAMN33606678	2019-05-24	Blood (whole)	7F	7F	same
AUSMDU00037454	SRR23726134	SRP426086	PRJNA857543	SAMN33606694	2018-08-18	Blood (whole)	9N	9N	same
AUSMDU00032367	SRR23726136	SRP426086	PRJNA857543	SAMN33606692	2019-07-24	Blood (whole)	9N	9N	same
AUSMDU00036749	SRR23726138	SRP426086	PRJNA857543	SAMN33606691	2018-07-12	Blood (whole)	9N	9N	same
AUSMDU00036734	SRR23726139	SRP426086	PRJNA857543	SAMN33606690	2018-07-07	Blood (whole)	9N	9N	same
AUSMDU00036549	SRR23726140	SRP426086	PRJNA857543	SAMN33606689	2018-07-03	Blood (whole)	9N	9N	same
AUSMDU00031705	SRR23726142	SRP426086	PRJNA857543	SAMN33606687	2019-07-12	Blood (whole)	7F	9L	diff
AUSMDU00037297	SRR23726143	SRP426086	PRJNA857543	SAMN33606686	2018-08-08	Blood (whole)	12F	12F	same
AUSMDU00030462	SRR23726144	SRP426086	PRJNA857543	SAMN33606685	2019-06-13	Blood (whole)	9N	9N	same
AUSMDU00025736	SRR23726145	SRP426086	PRJNA857543	SAMN33606684	2019-02-08	Lung Swab	11A	11E	diff
AUSMDU00023595	SRR23726148	SRP426086	PRJNA857543	SAMN33606556	2018-12-09	Blood (whole)	6C	6C	same
AUSMDU00027359	SRR23726149	SRP426086	PRJNA857543	SAMN33606677	2019-03-30	Blood (whole)	7F	7F	same
AUSMDU00024593	SRR23726150	SRP426086	PRJNA857543	SAMN33606676	2019-01-06	Blood (whole)	7F	7F	same
AUSMDU00022049	SRR23726151	SRP426086	PRJNA857543	SAMN33606675	2018-11-03	Blood (whole)	7F	7F	same
AUSMDU00020513	SRR23726153	SRP426086	PRJNA857543	SAMN33606673	2018-09-25	Blood (whole)	7F	7F	same
AUSMDU00037458	SRR23726154	SRP426086	PRJNA857543	SAMN33606672	2018-08-20	Blood (whole)	7F	7F	same
AUSMDU00032323	SRR23726155	SRP426086	PRJNA857543	SAMN33606553	2019-07-27	Blood (whole)	8	8	same
AUSMDU00037292	SRR23726158	SRP426086	PRJNA857543	SAMN33606671	2018-08-06	Blood (whole)	7F	7F	same
AUSMDU00037123	SRR23726159	SRP426086	PRJNA857543	SAMN33606670	2018-07-21	Blood (whole)	7F	7F	same
AUSMDU00028784	SRR23726162	SRP426086	PRJNA857543	SAMN33606667	2019-04-27	Blood (whole)	9N	9N	same
AUSMDU00021973	SRR23726164	SRP426086	PRJNA857543	SAMN33606665	2018-11-03	Blood (whole)	9N	9N	same
AUSMDU00019541	SRR23726165	SRP426086	PRJNA857543	SAMN33606664	2018-09-01		9N	9N	same
AUSMDU00030518	SRR23726166	SRP426086	PRJNA857543	SAMN33606663	2019-06-11	Blood (whole)	11A	11A	same
AUSMDU00020350	SRR23726167	SRP426086	PRJNA857543	SAMN33606543	2018-09-24	Blood (whole)	6C	6C	same
AUSMDU00032228	SRR23726168	SRP426086	PRJNA857543	SAMN33606552	2019-07-22	Blood (whole)	8	8	same
AUSMDU00029730	SRR23726169	SRP426086	PRJNA857543	SAMN33606642	2019-05-23	Blood (whole)	6C	6C	same
AUSMDU00021906	SRR23726170	SRP426086	PRJNA857543	SAMN33606643	2018-11-02	Blood (whole)	10A	10A	same
AUSMDU00032084	SRR23726171	SRP426086	PRJNA857543	SAMN33606644	2019-07-19	Blood (whole)	6C	6C	same
AUSMDU00026649	SRR23726172	SRP426086	PRJNA857543	SAMN33606645	2019-03-11	Blood (whole)	10A	10A	same
AUSMDU00037296	SRR23726178	SRP426086	PRJNA857543	SAMN33606654	2018-08-08	Blood (whole)	9N	9N	same
AUSMDU00037456	SRR23726179	SRP426086	PRJNA857543	SAMN33606655	2018-08-20	Blood (whole)	9N	9N	same
AUSMDU00037465	SRR23726183	SRP426086	PRJNA857543	SAMN33606659	2018-08-25	Blood (whole)	9N	9N	same
AUSMDU00023023	SRR23726184	SRP426086	PRJNA857543	SAMN33606660	2018-11-27	Blood (whole)	11A	11A	same
AUSMDU00037469	SRR23726185	SRP426086	PRJNA857543	SAMN33606661	2018-08-26	Blood (whole)	9N	9N	same
AUSMDU00037468	SRR23726186	SRP426086	PRJNA857543	SAMN33606662	2018-08-27	Blood (whole)	9N	9N	same
AUSMDU00022108	SRR23726187	SRP426086	PRJNA857543	SAMN33606554	2018-11-10	Blood (whole)	6C	6C	same
AUSMDU00024791	SRR23726191	SRP426086	PRJNA857543	SAMN33606612	2019-01-18	Blood (whole)	8	8	same
AUSMDU00030488	SRR23726192	SRP426086	PRJNA857543	SAMN33606549	2019-06-15	Blood (whole)	8	8	same
AUSMDU00023685	SRR23726194	SRP426086	PRJNA857543	SAMN33606632	2018-12-12	Blood (whole)	6C	6C	same
AUSMDU00031520	SRR23726195	SRP426086	PRJNA857543	SAMN33606551	2019-07-07	Blood (whole)	8	8	same
AUSMDU00026624	SRR23726196	SRP426086	PRJNA857543	SAMN33606635	2019-03-03	Blood (whole)	6C	6C	same
AUSMDU00021377	SRR23726198	SRP426086	PRJNA857543	SAMN33606631	2018-10-19	Blood (whole)	7F	7F	same
AUSMDU00031179	SRR23726199	SRP426086	PRJNA857543	SAMN33606611	2019-07-01	Blood (whole)	38	38	same
AUSMDU00029295	SRR23726200	SRP426086	PRJNA857543	SAMN33606610	2019-05-06	Blood (whole)	38	38	same
AUSMDU00037311	SRR23726201	SRP426086	PRJNA857543	SAMN33606609	2018-08-11	Blood culture	38	38	same
AUSMDU00030233	SRR23726206	SRP426086	PRJNA857543	SAMN33606548	2019-06-03	Blood (whole)	8	8	same
AUSMDU00030003	SRR23726212	SRP426086	PRJNA857543	SAMN33606596	2019-05-30	Blood (whole)	31	31	same
AUSMDU00029306	SRR23726213	SRP426086	PRJNA857543	SAMN33606595	2019-05-13	Blood (whole)	31	31	same
AUSMDU00026631	SRR23726215	SRP426086	PRJNA857543	SAMN33606593	2019-03-10	Blood (whole)	31	31	same
AUSMDU00037321	SRR23726218	SRP426086	PRJNA857543	SAMN33606957	2018-08-13	Blood (whole)	23B	23B1	diff
AUSMDU00037315	SRR23726220	SRP426086	PRJNA857543	SAMN33606955	2018-08-12	Blood (whole)	23B	23B1	diff
AUSMDU00032485	SRR23726225	SRP426086	PRJNA857543	SAMN33606951	2019-07-28	Blood (whole)	19A	19A	same
AUSMDU00028594	SRR23726226	SRP426086	PRJNA857543	SAMN33606950	2019-04-24	Blood (whole)	23B	23B	same
AUSMDU00028583	SRR23726227	SRP426086	PRJNA857543	SAMN33606948	2019-04-25	Blood (whole)	19A	19A	same
AUSMDU00028998	SRR23726228	SRP426086	PRJNA857543	SAMN33606947	2019-02-28	Blood (whole)	19A	19A	same
AUSMDU00024163	SRR23726229	SRP426086	PRJNA857543	SAMN33606946	2018-12-28	Blood (whole)	19A	19A	same
AUSMDU00024051	SRR23726230	SRP426086	PRJNA857543	SAMN33606945	2018-12-24	Blood (whole)	19A	19A	same
AUSMDU00019442	SRR23726231	SRP426086	PRJNA857543	SAMN33606944	2018-08-30	Blood (whole)	23B	23B	same
AUSMDU00022441	SRR23726232	SRP426086	PRJNA857543	SAMN33606943	2018-11-15	Blood (whole)	19A	19A	same
AUSMDU00030953	SRR23726237	SRP426086	PRJNA857543	SAMN33606939	2019-06-27	Blood (whole)	23B	23B	same
AUSMDU00028844	SRR23726238	SRP426086	PRJNA857543	SAMN33606938	2019-04-30	Blood (whole)	23B	23B	same
AUSMDU00037463	SRR23726239	SRP426086	PRJNA857543	SAMN33606937	2018-08-22	Blood (whole)	19A	19A	same
AUSMDU00037447	SRR23726240	SRP426086	PRJNA857543	SAMN33606936	2018-08-15	Blood (whole)	19A	19A	same
AUSMDU00021885	SRR23726241	SRP426086	PRJNA857543	SAMN33606935	2018-10-30	Blood (whole)	23B	23B	same
AUSMDU00037279	SRR23726242	SRP426086	PRJNA857543	SAMN33606934	2018-07-27	Blood (whole)	19A	19A	same
AUSMDU00037120	SRR23726243	SRP426086	PRJNA857543	SAMN33606933	2018-07-19	Blood (whole)	19A	19A	same
AUSMDU00036765	SRR23726244	SRP426086	PRJNA857543	SAMN33606932	2018-07-18	Blood (whole)	19A	19A	same
AUSMDU00021048	SRR23726246	SRP426086	PRJNA857543	SAMN33606931	2018-10-09	Blood (whole)	23B	23B	same
AUSMDU00036553	SRR23726247	SRP426086	PRJNA857543	SAMN33606930	2018-07-05		19A	19A	same
AUSMDU00019910	SRR23726249	SRP426086	PRJNA857543	SAMN33606842	2018-09-01	Blood (whole)	19F	19F	same
AUSMDU00037303	SRR23726250	SRP426086	PRJNA857543	SAMN33606572	2018-08-09	Blood (whole)	14	14	same
AUSMDU00027673	SRR23726251	SRP426086	PRJNA857543	SAMN33606545	2019-04-09	Blood (whole)	3	8	diff
AUSMDU00024242	SRR23726257	SRP426086	PRJNA857543	SAMN33606816		Blood (whole)	11A	11A	same
AUSMDU00028551	SRR23726259	SRP426086	PRJNA857543	SAMN33606834	2019-04-21	Blood (whole)	12F	12F	same
AUSMDU00026024	SRR23726260	SRP426086	PRJNA857543	SAMN33606833	2019-02-23	Blood (whole)	12F	12F	same
AUSMDU00036368	SRR23726262	SRP426086	PRJNA857543	SAMN33606571	2018-07-02	Blood (whole)	14	14	same
AUSMDU00023596	SRR23726263	SRP426086	PRJNA857543	SAMN33606831	2018-12-08	Blood (whole)	12F	12F	same
AUSMDU00022156	SRR23726264	SRP426086	PRJNA857543	SAMN33606830	2018-11-12	Blood (whole)	12F	12F	same
AUSMDU00022166	SRR23726265	SRP426086	PRJNA857543	SAMN33606829	2018-11-12	Blood (whole)	12F	12F	same
AUSMDU00019881	SRR23726268	SRP426086	PRJNA857543	SAMN33606826	2018-09-12	Blood (whole)	12F	12F	same
AUSMDU00030849	SRR23726269	SRP426086	PRJNA857543	SAMN33606825	2019-06-17	Blood (whole)	19A	19A	same
AUSMDU00037293	SRR23726270	SRP426086	PRJNA857543	SAMN33606824	2018-08-04	Blood (whole)	12F	12F	same
AUSMDU00037304	SRR23726272	SRP426086	PRJNA857543	SAMN33606822	2018-07-31	Blood (whole)	12F	12F	same
AUSMDU00037130	SRR23726274	SRP426086	PRJNA857543	SAMN33606821	2018-07-24	Blood (whole)	12F	12F	same
AUSMDU00036763	SRR23726275	SRP426086	PRJNA857543	SAMN33606820	2018-07-17	Blood (whole)	12F	12F	same
AUSMDU00020583	SRR23726276	SRP426086	PRJNA857543	SAMN33606819	2018-10-02	Blood (whole)	22F	19A	diff
AUSMDU00030452	SRR23726278	SRP426086	PRJNA857543	SAMN33606797	2019-06-10	Blood (whole)	11A	11A	same
AUSMDU00029870	SRR23726279	SRP426086	PRJNA857543	SAMN33606796	2019-05-28	Blood (whole)	11A	11A	same
AUSMDU00020330	SRR23726280	SRP426086	PRJNA857543	SAMN33606592	2018-09-22	Blood (whole)	31	31	same
AUSMDU00029273	SRR23726283	SRP426086	PRJNA857543	SAMN33606547	2019-05-15	Blood (whole)	8	8	same
AUSMDU00037476	SRR23726286	SRP426086	PRJNA857543	SAMN33607037	2018-11-07	Blood (whole)	33F	33A	diff
AUSMDU00030070	SRR23726296	SRP426086	PRJNA857543	SAMN33607022	2019-05-30	Blood (whole)	33F	33F	same
AUSMDU00030397	SRR23726298	SRP426086	PRJNA857543	SAMN33607021	2019-06-10	Blood (whole)	19F	19F	same
AUSMDU00032198	SRR23726300	SRP426086	PRJNA857543	SAMN33607028	2019-07-17	Blood (whole)	19F	19F	same
AUSMDU00030398	SRR23726301	SRP426086	PRJNA857543	SAMN33607020	2019-06-10	Blood (whole)	19F	19F	same
AUSMDU00025721	SRR23726302	SRP426086	PRJNA857543	SAMN33607019	2019-02-15	Blood (whole)	33F	33F	same
AUSMDU00029743	SRR23726303	SRP426086	PRJNA857543	SAMN33607018	2019-05-25	Blood (whole)	19F	19F	same
AUSMDU00029062	SRR23726304	SRP426086	PRJNA857543	SAMN33607017	2019-05-09	Blood (whole)	19F	19F	same
AUSMDU00028537	SRR23726305	SRP426086	PRJNA857543	SAMN33607016	2019-04-16	Blood (whole)	19F	19F	same
AUSMDU00021174	SRR23726306	SRP426086	PRJNA857543	SAMN33607015	2018-10-11	Blood (whole)	33F	33F	same
AUSMDU00021044	SRR23726307	SRP426086	PRJNA857543	SAMN33607014	2018-10-06	Blood (whole)	33F	33F	same
AUSMDU00028090	SRR23726308	SRP426086	PRJNA857543	SAMN33607013	2019-04-10	Blood (whole)	19F	19F	same
AUSMDU00037455	SRR23726309	SRP426086	PRJNA857543	SAMN33607011	2018-08-16	Blood (whole)	33F	33F	same
AUSMDU00026625	SRR23726310	SRP426086	PRJNA857543	SAMN33607010	2019-03-08	Blood (whole)	19F	19F	same
AUSMDU00019880	SRR23726311	SRP426086	PRJNA857543	SAMN33607009	2018-07-30	Blood (whole)	33F	33F	same
AUSMDU00028597	SRR23726312	SRP426086	PRJNA857543	SAMN33606949	2019-04-27	Blood (whole)	19A	19A	same
AUSMDU00021042	SRR23726314	SRP426086	PRJNA857543	SAMN33606928	2018-10-07	Blood (whole)	23B	23B	same
AUSMDU00030234	SRR23726315	SRP426086	PRJNA857543	SAMN33606927	2019-06-01	Blood (whole)	17F	17F	same
AUSMDU00019991	SRR23726317	SRP426086	PRJNA857543	SAMN33606925	2018-09-13	Blood (whole)	17F	17F	same
AUSMDU00019447	SRR23726318	SRP426086	PRJNA857543	SAMN33606924	2018-08-30	Blood (whole)	17F	17F	same
AUSMDU00032342	SRR23726331	SRP426086	PRJNA857543	SAMN33606914	2019-07-27	Blood (whole)	23A	23A	same
AUSMDU00031969	SRR23726333	SRP426086	PRJNA857543	SAMN33606912	2019-07-15		23A	23A	same
AUSMDU00037301	SRR23726335	SRP426086	PRJNA857543	SAMN33606911	2018-08-06	Blood (whole)	23A	23A	same
AUSMDU00022131	SRR23726337	SRP426086	PRJNA857543	SAMN33606909	2018-11-10	Blood (whole)	16F	16F	same
AUSMDU00022138	SRR23726338	SRP426086	PRJNA857543	SAMN33606908	2018-11-10	Blood (whole)	16F	16F	same
AUSMDU00019946	SRR23726339	SRP426086	PRJNA857543	SAMN33606907	2018-09-13	Blood (whole)	16F	16F	same
AUSMDU00026057	SRR23726343	SRP426086	PRJNA857543	SAMN33606881	2019-02-23	Blood (whole)	13	15B	diff
AUSMDU00020509	SRR23726347	SRP426086	PRJNA857543	SAMN33606812	2018-09-26	Blood (whole)	19A	19A	same
AUSMDU00029603	SRR23727186	SRP426086	PRJNA857543	SAMN33606484	2019-05-19	Blood (whole)	3	3	same
AUSMDU00029180	SRR23727187	SRP426086	PRJNA857543	SAMN33606483	2019-05-08	Blood (whole)	3	3	same
AUSMDU00028821	SRR23727188	SRP426086	PRJNA857543	SAMN33606482	2019-04-29	Blood (whole)	3	3	same
AUSMDU00019876	SRR23727191	SRP426086	PRJNA857543	SAMN33606461	2018-09-10	Blood (whole)	3	3	same
AUSMDU00027370	SRR23727193	SRP426086	PRJNA857543	SAMN33606432	2019-03-29	Blood (whole)	3	3	same
AUSMDU00026179	SRR23727196	SRP426086	PRJNA857543	SAMN33606475	2019-02-27	Blood (whole)	3	3	same
AUSMDU00024300	SRR23727197	SRP426086	PRJNA857543	SAMN33606474	2018-12-09	Blood (whole)	3	3	same
AUSMDU00023427	SRR23727198	SRP426086	PRJNA857543	SAMN33606473	2018-12-05	Blood (whole)	3	3	same
AUSMDU00024298	SRR23727199	SRP426086	PRJNA857543	SAMN33606472	2018-11-24	Blood (whole)	3	3	same
AUSMDU00021942	SRR23727202	SRP426086	PRJNA857543	SAMN33606470	2018-10-30	Blood (whole)	3	3	same
AUSMDU00021947	SRR23727203	SRP426086	PRJNA857543	SAMN33606469	2018-10-30	Blood (whole)	3	3	same
AUSMDU00020501	SRR23727205	SRP426086	PRJNA857543	SAMN33606467	2018-09-27	Blood (whole)	3	3	same
AUSMDU00020510	SRR23727209	SRP426086	PRJNA857543	SAMN33606463	2018-09-26	Lung Swab	3	3	same
AUSMDU00019877	SRR23727210	SRP426086	PRJNA857543	SAMN33606462	2018-09-12	Blood (whole)	3	3	same
AUSMDU00029249	SRR23727213	SRP426086	PRJNA857543	SAMN33606443	2019-05-13	Blood (whole)	3	3	same
AUSMDU00031869	SRR23727214	SRP426086	PRJNA857543	SAMN33606459	2019-07-11	Blood (whole)	3	3	same
AUSMDU00031574	SRR23727215	SRP426086	PRJNA857543	SAMN33606458	2019-07-09	Blood (whole)	3	3	same
AUSMDU00027331	SRR23727216	SRP426086	PRJNA857543	SAMN33606431	2019-03-27	Blood (whole)	3	3	same
AUSMDU00032322	SRR23727219	SRP426086	PRJNA857543	SAMN33606366	2019-07-27	Blood (whole)	19A	19A	same
AUSMDU00037284	SRR23727220	SRP426086	PRJNA857543	SAMN33606365	2018-07-28	Blood (whole)	19A	19A	same
AUSMDU00027562	SRR23727222	SRP426086	PRJNA857543	SAMN33606363	2019-04-03	Blood (whole)	19A	15B	diff
AUSMDU00030496	SRR23727227	SRP426086	PRJNA857543	SAMN33606359	2019-06-14	Blood (whole)	6B	6E(6B)	diff
AUSMDU00021612	SRR23727228	SRP426086	PRJNA857543	SAMN33606358	2018-10-29	Blood (whole)	6C	6C	same
AUSMDU00028913	SRR23727254	SRP426086	PRJNA857543	SAMN33606232	2019-05-03	Blood (whole)	9N	9N	same
AUSMDU00030475	SRR23727257	SRP426086	PRJNA857543	SAMN33606231	2019-06-13	Blood (whole)	14	14	same
AUSMDU00036364	SRR23727261	SRP426086	PRJNA857543	SAMN33606246	2018-07-02	Blood (whole)	3	3	same
AUSMDU00036365	SRR23727262	SRP426086	PRJNA857543	SAMN33606245	2018-07-01	Blood (whole)	3	3	same
AUSMDU00031065	SRR23727264	SRP426086	PRJNA857543	SAMN33606243	2019-06-28	Blood (whole)	19F	19F	same
AUSMDU00036366	SRR23727269	SRP426086	PRJNA857543	SAMN33606240	2018-07-01	Blood (whole)	35B	35B	same
AUSMDU00030159	SRR23727270	SRP426086	PRJNA857543	SAMN33606239	2019-05-29	Blood (whole)	19F	19F	same
AUSMDU00037461	SRR23727272	SRP426086	PRJNA857543	SAMN33606237	2018-08-24	Blood (whole)	15A	15A	same
AUSMDU00030115	SRR23727273	SRP426086	PRJNA857543	SAMN33606236	2019-05-28	Blood (whole)	9V	9V	same
AUSMDU00027134	SRR23727276	SRP426086	PRJNA857543	SAMN33606233	2019-03-22	Blood (whole)	9N	9N	same
AUSMDU00030024	SRR23727280	SRP426086	PRJNA857543	SAMN33606230	2019-05-31	Blood (whole)	14	14	same
AUSMDU00023131	SRR23727307	SRP426086	PRJNA857543	SAMN33606541	2018-11-24	Blood (whole)	8	8	same
AUSMDU00019761	SRR23727311	SRP426086	PRJNA857543	SAMN33606537	2018-09-07	Blood (whole)	8	8	same
AUSMDU00037462	SRR23727312	SRP426086	PRJNA857543	SAMN33606536	2018-08-24	Blood (whole)	8	8	same
AUSMDU00037316	SRR23727313	SRP426086	PRJNA857543	SAMN33606535	2018-08-12	Blood (whole)	8	8	same
AUSMDU00032523	SRR23727315	SRP426086	PRJNA857543	SAMN33606533	2019-07-27	Blood (whole)	3	3	same
AUSMDU00019730	SRR23727320	SRP426086	PRJNA857543	SAMN33606529	2018-09-05	Blood (whole)	4	4	same
AUSMDU00037289	SRR23727321	SRP426086	PRJNA857543	SAMN33606528	2018-08-01	Blood (whole)	4	4	same
AUSMDU00036748	SRR23727322	SRP426086	PRJNA857543	SAMN33606527	2018-07-11	Blood	4	4	same
AUSMDU00031519	SRR23727332	SRP426086	PRJNA857543	SAMN33606517	2019-07-08	Blood (whole)	38	38	same
AUSMDU00029074	SRR23727333	SRP426086	PRJNA857543	SAMN33606498	2019-05-08	Blood (whole)	20	20	same
AUSMDU00024607	SRR23727334	SRP426086	PRJNA857543	SAMN33606516	2019-01-10	Blood (whole)	38	38	same
AUSMDU00037119	SRR23727335	SRP426086	PRJNA857543	SAMN33606515	2018-07-19	Blood (whole)	38	38	same
AUSMDU00029261	SRR23727337	SRP426086	PRJNA857543	SAMN33606442	2019-05-13	Blood (whole)	3	3	same
AUSMDU00031191	SRR23727339	SRP426086	PRJNA857543	SAMN33606456	2019-07-01	Blood (whole)	3	3	same
AUSMDU00031001	SRR23727340	SRP426086	PRJNA857543	SAMN33606455	2019-06-28	Blood (whole)	3	3	same
AUSMDU00031330	SRR23727341	SRP426086	PRJNA857543	SAMN33606454	2019-06-27	Blood (whole)	3	3	same
AUSMDU00030531	SRR23727342	SRP426086	PRJNA857543	SAMN33606453	2019-06-12	Blood (whole)	3	3	same
AUSMDU00030258	SRR23727343	SRP426086	PRJNA857543	SAMN33606452	2019-06-07	Blood (whole)	3	3	same
AUSMDU00030046	SRR23727346	SRP426086	PRJNA857543	SAMN33606450	2019-05-31	Blood (whole)	3	3	same
AUSMDU00030093	SRR23727347	SRP426086	PRJNA857543	SAMN33606449	2019-05-30	Blood (whole)	3	3	same
AUSMDU00029602	SRR23727351	SRP426086	PRJNA857543	SAMN33606445	2019-05-18	Blood (whole)	3	3	same
AUSMDU00028089	SRR23727352	SRP426086	PRJNA857543	SAMN33606435	2019-04-09	Blood (whole)	3	3	same
AUSMDU00023044	SRR23727355	SRP426086	PRJNA857543	SAMN33606417	2018-11-28	Blood (whole)	3	3	same
AUSMDU00023043	SRR23727356	SRP426086	PRJNA857543	SAMN33606416	2018-11-27	Blood (whole)	3	3	same
AUSMDU00020507	SRR23727359	SRP426086	PRJNA857543	SAMN33606441	2018-09-27	Blood (whole)	19F	19F	same
AUSMDU00028584	SRR23727363	SRP426086	PRJNA857543	SAMN33606437	2019-04-21	Blood (whole)	3	3	same
AUSMDU00024219	SRR23727364	SRP426086	PRJNA857543	SAMN33606422	2018-12-31	Blood (whole)	3	3	same
AUSMDU00020073	SRR23727368	SRP426086	PRJNA857543	SAMN33606395	2018-09-16	Blood (whole)	3	3	same
AUSMDU00039192	SRR23727381	SRP426086	PRJNA857543	SAMN33606330	2018-07-23	Blood (whole)	22F	22F	same
AUSMDU00030047	SRR23727401	SRP426086	PRJNA857543	SAMN33606229	2019-05-31	Blood (whole)	14	14	same
AUSMDU00022245	SRR23727446	SRP426086	PRJNA857543	SAMN33606540	2018-11-13	Blood (whole)	8	8	same
AUSMDU00021072	SRR23727447	SRP426086	PRJNA857543	SAMN33606539	2018-10-11	Blood (whole)	8	8	same
AUSMDU00020156	SRR23727448	SRP426086	PRJNA857543	SAMN33606538	2018-09-17	Blood (whole)	8	8	same
AUSMDU00027878	SRR23727465	SRP426086	PRJNA857543	SAMN33606394	2019-04-05	Blood (whole)	3	3	same
AUSMDU00022653	SRR23727466	SRP426086	PRJNA857543	SAMN33606393	2018-11-15	Blood (whole)	3	3	same
AUSMDU00026629	SRR23727469	SRP426086	PRJNA857543	SAMN33606430	2019-03-08	Blood (whole)	3	3	same
AUSMDU00026623	SRR23727470	SRP426086	PRJNA857543	SAMN33606429	2019-03-04	Blood (whole)	3	3	same
AUSMDU00025603	SRR23727472	SRP426086	PRJNA857543	SAMN33606427	2019-01-23	Blood (whole)	3	3	same
AUSMDU00024780	SRR23727473	SRP426086	PRJNA857543	SAMN33606426	2019-01-17	Blood (whole)	3	3	same
AUSMDU00024527	SRR23727474	SRP426086	PRJNA857543	SAMN33606425	2019-01-11	Blood (whole)	3	3	same
AUSMDU00024528	SRR23727475	SRP426086	PRJNA857543	SAMN33606424	2019-01-11	Blood (whole)	3	3	same
AUSMDU00024481	SRR23727476	SRP426086	PRJNA857543	SAMN33606423	2019-01-08	Blood (whole)	3	3	same
AUSMDU00023991	SRR23727477	SRP426086	PRJNA857543	SAMN33606420	2018-12-06	Blood (whole)	3	3	same
AUSMDU00021370	SRR23727478	SRP426086	PRJNA857543	SAMN33606405	2018-10-17	Blood (whole)	3	3	same
AUSMDU00021050	SRR23727479	SRP426086	PRJNA857543	SAMN33606404	2018-10-10	Blood (whole)	3	3	same
AUSMDU00021212	SRR23727480	SRP426086	PRJNA857543	SAMN33606403	2018-10-10		3	3	same
AUSMDU00019654	SRR23727481	SRP426086	PRJNA857543	SAMN33606390	2018-09-03	Blood (whole)	3	3	same
AUSMDU00037473	SRR23727482	SRP426086	PRJNA857543	SAMN33606389	2018-08-29	Blood (whole)	9N	9N	same
AUSMDU00019448	SRR23727483	SRP426086	PRJNA857543	SAMN33606388	2018-08-29	Blood (whole)	3	3	same
AUSMDU00022607	SRR23727484	SRP426086	PRJNA857543	SAMN33606412	2018-11-19	Blood (whole)	3	3	same
AUSMDU00038066	SRR23727486	SRP426086	PRJNA857543	SAMN33606385	2018-08-23	Blood (whole)	3	3	same
AUSMDU00038065	SRR23727487	SRP426086	PRJNA857543	SAMN33606384	2018-08-23	Blood (whole)	3	3	same
AUSMDU00037313	SRR23727488	SRP426086	PRJNA857543	SAMN33606383	2018-08-12	Blood (whole)	3	3	same
AUSMDU00037282	SRR23727489	SRP426086	PRJNA857543	SAMN33606382	2018-07-29	Blood (whole)	3	3	same
AUSMDU00023320	SRR23727491	SRP426086	PRJNA857543	SAMN33606411	2018-12-03	Blood (whole)	3	3	same
AUSMDU00021907	SRR23727492	SRP426086	PRJNA857543	SAMN33606409	2018-11-03	Blood (whole)	3	3	same
AUSMDU00021946	SRR23727493	SRP426086	PRJNA857543	SAMN33606408	2018-10-31	Blood (whole)	3	3	same
AUSMDU00019990	SRR23727496	SRP426086	PRJNA857543	SAMN33606392	2018-09-15	Blood (whole)	3	3	same
AUSMDU00028783	SRR23727569	SRP426086	PRJNA857543	SAMN33606506	2019-04-23	Blood (whole)	31	31	same
AUSMDU00028825	SRR23727576	SRP426086	PRJNA857543	SAMN33606481	2019-04-29	Blood (whole)	3	3	same
AUSMDU00027271	SRR23727577	SRP426086	PRJNA857543	SAMN33606480	2019-03-25	Blood (whole)	3	3	same
AUSMDU00027086	SRR23727579	SRP426086	PRJNA857543	SAMN33606478	2019-03-21	Blood (whole)	3	3	same
AUSMDU00023891	SRR23727588	SRP426086	PRJNA857543	SAMN33606490	2018-12-19	Blood (whole)	20	20	same
AUSMDU00030235	SRR23727589	SRP426086	PRJNA857543	SAMN33606489	2019-06-04	Blood (whole)	3	3	same
AUSMDU00029800	SRR23727591	SRP426086	PRJNA857543	SAMN33606487	2019-05-26	Blood (whole)	3	3	same
AUSMDU00022980	SRR23727596	SRP426086	PRJNA857543	SAMN33606414	2018-11-22		3	3	same
AUSMDU00022734	SRR23727597	SRP426086	PRJNA857543	SAMN33606413	2018-11-21	Lung Swab	3	3	same
AUSMDU00031477	SRR23727600	SRP426086	PRJNA857543	SAMN33606401	2019-07-08	Blood (whole)	3	3	same
AUSMDU00022154	SRR23727601	SRP426086	PRJNA857543	SAMN33606410	2018-11-12	Blood (whole)	3	3	same
AUSMDU00038064	SRR23727602	SRP426086	PRJNA857543	SAMN33606400	2018-10-08	Blood (whole)	3	3	same
AUSMDU00030930	SRR23727603	SRP426086	PRJNA857543	SAMN33606399	2019-06-24	Blood (whole)	3	3	same
AUSMDU00029757	SRR23727604	SRP426086	PRJNA857543	SAMN33606398	2019-05-24	Blood (whole)	3	3	same
AUSMDU00020164	SRR23727605	SRP426086	PRJNA857543	SAMN33606397	2018-09-18	Blood (whole)	3	3	same
AUSMDU00020145	SRR23727606	SRP426086	PRJNA857543	SAMN33606396	2018-09-17	Blood (whole)	3	3	same
AUSMDU00037700	SRR23727607	SRP426086	PRJNA857543	SAMN33606373	2018-07-04	Blood (whole)	3	3	same
AUSMDU00025293	SRR23727608	SRP426086	PRJNA857543	SAMN33606372	2019-01-31	Blood (whole)	1	1	same
AUSMDU00022538	SRR23727610	SRP426086	PRJNA857543	SAMN33606371	2018-11-18	Blood (whole)	1	1	same
AUSMDU00019521	SRR23727611	SRP426086	PRJNA857543	SAMN33606387	2018-08-29	Blood (whole)	3	3	same
AUSMDU00037472	SRR23727612	SRP426086	PRJNA857543	SAMN33606386	2018-08-27	Blood (whole)	3	3	same
AUSMDU00037285	SRR23727613	SRP426086	PRJNA857543	SAMN33606381	2018-07-28	Blood (whole)	3	3	same
AUSMDU00037133	SRR23727614	SRP426086	PRJNA857543	SAMN33606380	2018-07-26	Lung Swab	3	3	same
AUSMDU00038061	SRR23727615	SRP426086	PRJNA857543	SAMN33606379	2018-07-23		3	3	same
AUSMDU00037122	SRR23727616	SRP426086	PRJNA857543	SAMN33606378	2018-07-22	Blood (whole)	3	3	same
AUSMDU00037124	SRR23727617	SRP426086	PRJNA857543	SAMN33606377	2018-07-22	Blood (whole)	6C	6C	same
AUSMDU00036745	SRR23727618	SRP426086	PRJNA857543	SAMN33606376	2018-07-12	Blood (whole)	3	3	same
AUSMDU00036735	SRR23727619	SRP426086	PRJNA857543	SAMN33606375	2018-07-08	Blood (whole)	3	3	same
AUSMDU00037118	SRR23727620	SRP426086	PRJNA857543	SAMN33606374	2018-07-07	Blood (whole)	3	3	same
AUSMDU00032066	SRR23727635	SRP426086	PRJNA857543	SAMN33606251	2019-05-17	Blood (whole)	3	3	same
AUSMDU00033886	SRR24135940	SRP426086	PRJNA857543	SAMN34146023	2003-06-26	Blood (whole)	11F	11B	diff
AUSMDU00034065	SRR24135898	SRP426086	PRJNA857543	SAMN34146061	2006-03-22	Nasopharyngeal Swab	45	45	same
AUSMDU00034066	SRR24135954	SRP426086	PRJNA857543	SAMN34146010	2006-04-18	Nasopharyngeal Swab	39	39	same
AUSMDU00034067	SRR24135932	SRP426086	PRJNA857543	SAMN34146030	2019-09-27	Nasopharyngeal Aspirate	19B	19B	same
AUSMDU00033891	SRR24135944	SRP426086	PRJNA857543	SAMN34146019	2019-09-27		9A	9L	diff
AUSMDU00033892	SRR24135939	SRP426086	PRJNA857543	SAMN34146024	2019-09-27		11C	11A	diff
AUSMDU00033893	SRR24135938	SRP426086	PRJNA857543	SAMN34146025	2019-09-27		12A	12B	diff
AUSMDU00034068	SRR24135953	SRP426086	PRJNA857543	SAMN34146011	2019-09-27		43	43	same
AUSMDU00034069	SRR24135923	SRP426086	PRJNA857543	SAMN34146038	2019-09-27		41A	41A	same
AUSMDU00034070	SRR24135924	SRP426086	PRJNA857543	SAMN34146037	2019-09-27		33A	33A	same
AUSMDU00034075	SRR24135943	SRP426086	PRJNA857543	SAMN34146020	2014-06-16	Blood (whole)	10B	10B	same
AUSMDU00036744	SRR24135934	SRP426086	PRJNA857543	SAMN34146028	2018-07-13	Blood (whole)	19A	19A	same
AUSMDU00036754	SRR24135922	SRP426086	PRJNA857543	SAMN34146039	2018-07-13	Blood (whole)	24	serogroup 24	diff
AUSMDU00037121	SRR24135952	SRP426086	PRJNA857543	SAMN34146012	2018-07-20	Blood (whole)	6C	6C	same
AUSMDU00037125	SRR24135951	SRP426086	PRJNA857543	SAMN34146013	2018-07-22	Cerebro spinal fluid	6C	6C	same
AUSMDU00037287	SRR24135950	SRP426086	PRJNA857543	SAMN34146014	2018-08-03	Blood (whole)	6C	6C	same
AUSMDU00037305	SRR24135903	SRP426086	PRJNA857543	SAMN34146003	2018-08-11	Cerebro spinal fluid	14	14	same
AUSMDU00037309	SRR24135949	SRP426086	PRJNA857543	SAMN34146015	2018-08-10	Blood (whole)	6C	6C	same
AUSMDU00037314	SRR24135897	SRP426086	PRJNA857543	SAMN34146004	2018-08-10	Cerebro spinal fluid	14	14	same
AUSMDU00037322	SRR24135921	SRP426086	PRJNA857543	SAMN34146040	2018-08-13	Blood (whole)	23B	23B1	diff
AUSMDU00019522	SRR24135920	SRP426086	PRJNA857543	SAMN34146041	2018-08-29	Blood (whole)	19F	19F	same
AUSMDU00019693	SRR24135919	SRP426086	PRJNA857543	SAMN34146042	2018-09-04	Blood (whole)	9N	9N	same
AUSMDU00019694	SRR24135918	SRP426086	PRJNA857543	SAMN34146043	2018-09-03	Blood (whole)	22F	22F	same
AUSMDU00020512	SRR24135917	SRP426086	PRJNA857543	SAMN34146044	2018-09-29	Blood (whole)	6C	6C	same
AUSMDU00020664	SRR24135916	SRP426086	PRJNA857543	SAMN34146045	2018-10-08	Blood (whole)	19A	19A	same
AUSMDU00021055	SRR24135915	SRP426086	PRJNA857543	SAMN34146046	2018-10-09	Blood (whole)	9N	9N	same
AUSMDU00021353	SRR24135913	SRP426086	PRJNA857543	SAMN34146047	2018-10-16	Blood (whole)	12F	12F	same
AUSMDU00021368	SRR24135912	SRP426086	PRJNA857543	SAMN34146048	2018-10-18	Blood (whole)	19F	19F	same
AUSMDU00021462	SRR24135911	SRP426086	PRJNA857543	SAMN34146049	2018-10-17	Lung Swab	3	3	same
AUSMDU00021972	SRR24135910	SRP426086	PRJNA857543	SAMN34146050	2018-10-31	Blood (whole)	7F	7F	same
AUSMDU00022438	SRR24135909	SRP426086	PRJNA857543	SAMN34146051	2018-11-15	Blood (whole)	35B	35B	same
AUSMDU00022342	SRR24135933	SRP426086	PRJNA857543	SAMN34146029	2018-11-17	Pleural cavity Aspirate	19A	19A	same
AUSMDU00022999	SRR24135908	SRP426086	PRJNA857543	SAMN34146052	2018-11-26	Eye Swab	23B	23B1	diff
AUSMDU00023113	SRR24135907	SRP426086	PRJNA857543	SAMN34146053	2018-11-28	Blood (whole)	33F	33F	same
AUSMDU00023706	SRR24135906	SRP426086	PRJNA857543	SAMN34146054	2018-12-13	Cerebro spinal fluid	15B	15C	diff
AUSMDU00023889	SRR24135905	SRP426086	PRJNA857543	SAMN34146055	2018-12-17	Genital vagina Swab	15B	15B	same
AUSMDU00024149	SRR24135926	SRP426086	PRJNA857543	SAMN34146036	2018-12-27	Blood culture	23F	23F	same
AUSMDU00024388	SRR24135914	SRP426086	PRJNA857543	SAMN34146002	2018-12-30	Blood (whole)	8	8	same
AUSMDU00024261	SRR24135895	SRP426086	PRJNA857543	SAMN34146006	2018-12-11	Blood (whole)	34	34	same
AUSMDU00024348	SRR24135904	SRP426086	PRJNA857543	SAMN34146056	2019-01-02	Blood (whole)	22F	22F	same
AUSMDU00024608	SRR24135957	SRP426086	PRJNA857543	SAMN34146007	2019-01-10	Blood (whole)	38	38	same
AUSMDU00025281	SRR24135942	SRP426086	PRJNA857543	SAMN34146021	2019-02-02	Fluid	11A	11A	same
AUSMDU00025738	SRR24135896	SRP426086	PRJNA857543	SAMN34146005	2019-02-11	Swab	14	14	same
AUSMDU00025863	SRR24135931	SRP426086	PRJNA857543	SAMN34146031	2019-02-15	Sputum	19F	19F	same
AUSMDU00027180	SRR24135902	SRP426086	PRJNA857543	SAMN34146057	2019-03-24	Blood (whole)	23B	23B1	diff
AUSMDU00027299	SRR24135901	SRP426086	PRJNA857543	SAMN34146058	2019-03-24	Cerebro spinal fluid	23B	23B1	diff
AUSMDU00028532	SRR24135959	SRP426086	PRJNA857543	SAMN34145997	2019-04-14	Blood (whole)	3	3	same
AUSMDU00028556	SRR24135958	SRP426086	PRJNA857543	SAMN34145998	2019-04-23	Blood (whole)	3	3	same
AUSMDU00028782	SRR24135947	SRP426086	PRJNA857543	SAMN34145999	2019-04-22	Blood (whole)	3	3	same
AUSMDU00028815	SRR24135948	SRP426086	PRJNA857543	SAMN34146016	2019-04-27	Blood (whole)	6C	6C	same
AUSMDU00028816	SRR24135936	SRP426086	PRJNA857543	SAMN34146000	2019-04-21	Blood (whole)	3	3	same
AUSMDU00028848	SRR24135900	SRP426086	PRJNA857543	SAMN34146059	2019-04-29	Blood (whole)	22F	22F	same
AUSMDU00029846	SRR24135930	SRP426086	PRJNA857543	SAMN34146032	2019-05-23	Blood (whole)	19F	19F	same
AUSMDU00030022	SRR24135929	SRP426086	PRJNA857543	SAMN34146033	2019-05-11	Blood (whole)	19F	19F	same
AUSMDU00030116	SRR24135941	SRP426086	PRJNA857543	SAMN34146022	2019-05-29	Blood (whole)	11A	11E	diff
AUSMDU00030276	SRR24135946	SRP426086	PRJNA857543	SAMN34146017	2019-06-03	Blood (whole)	7C	7C	same
AUSMDU00030277	SRR24135945	SRP426086	PRJNA857543	SAMN34146018	2019-06-03	Blood (whole)	7C	7C	same
AUSMDU00030687	SRR24135937	SRP426086	PRJNA857543	SAMN34146026	2019-06-17	Blood (whole)	12F	12F	same
AUSMDU00030689	SRR24135956	SRP426086	PRJNA857543	SAMN34146008	2019-06-15	Cerebro spinal fluid	38	38	same
AUSMDU00031080	SRR24135935	SRP426086	PRJNA857543	SAMN34146027	2019-06-29	Blood (whole)	15A	15A	same
AUSMDU00031325	SRR24135927	SRP426086	PRJNA857543	SAMN34146035	2019-07-03	Blood (whole)	23B	23B	same
AUSMDU00031471	SRR24135925	SRP426086	PRJNA857543	SAMN34146001	2019-07-05	Blood (whole)	3	3	same
AUSMDU00031707	SRR24135955	SRP426086	PRJNA857543	SAMN34146009	2019-07-09	Blood (whole)	38	38	same
AUSMDU00031966	SRR24135899	SRP426086	PRJNA857543	SAMN34146060	2019-07-15	Blood (whole)	17F	17F	same
AUSMDU00032068	SRR24135928	SRP426086	PRJNA857543	SAMN34146034	2019-07-16	Blood (whole)	19F	19F	same
AUSMDU00033888	Unable_to_upload	Unable_to_upload	Unable_to_upload	Unable_to_upload	2019-09-27		36	36	same
AUSMDU00033889	Unable_to_upload	Unable_to_upload	Unable_to_upload	Unable_to_upload	2019-09-27		18F	18B	diff
AUSMDU00033890	Unable_to_upload	Unable_to_upload	Unable_to_upload	Unable_to_upload	2007-05-29	Blood (whole)	27	27	same
AUSMDU00034071	Unable_to_upload	Unable_to_upload	Unable_to_upload	Unable_to_upload	2019-09-27		18B	18B	same
AUSMDU00034072	Unable_to_upload	Unable_to_upload	Unable_to_upload	Unable_to_upload	2013-04-18	Blood (whole)	6D	6D	same
AUSMDU00034073	Unable_to_upload	Unable_to_upload	Unable_to_upload	Unable_to_upload	2019-09-27		33B	33B	same
AUSMDU00034074	Unable_to_upload	Unable_to_upload	Unable_to_upload	Unable_to_upload	2019-09-27		48	48	same
AUSMDU00034076	Unable_to_upload	Unable_to_upload	Unable_to_upload	Unable_to_upload	2015-05-12	Blood (whole)	10F	10F	same
AUSMDU00004849	Unable_to_upload	Unable_to_upload	Unable_to_upload	Unable_to_upload	2015-11-25	Blood (whole)	35B	35B	same
AUSMDU00004850	Unable_to_upload	Unable_to_upload	Unable_to_upload	Unable_to_upload	2016-05-11	Blood (whole)	35B	35B	same
AUSMDU00036372	Unable_to_upload	Unable_to_upload	Unable_to_upload	Unable_to_upload	2018-07-04	Joint fluid	17F	17F	same
AUSMDU00036373	Unable_to_upload	Unable_to_upload	Unable_to_upload	Unable_to_upload	2018-07-01	Blood (whole)	35B	35B	same
AUSMDU00036555	Unable_to_upload	Unable_to_upload	Unable_to_upload	Unable_to_upload	2018-07-06	Blood (whole)	22F	22F	same
AUSMDU00036743	Unable_to_upload	Unable_to_upload	Unable_to_upload	Unable_to_upload	2018-07-09	Blood (whole)	15C	15B	diff
AUSMDU00038060	Unable_to_upload	Unable_to_upload	Unable_to_upload	Unable_to_upload	2018-06-30		3	3	same
AUSMDU00037126	Unable_to_upload	Unable_to_upload	Unable_to_upload	Unable_to_upload			16F	16F	same
AUSMDU00037127	Unable_to_upload	Unable_to_upload	Unable_to_upload	Unable_to_upload	2018-07-14		18A	18A	same
AUSMDU00037128	Unable_to_upload	Unable_to_upload	Unable_to_upload	Unable_to_upload	2018-05-10		19A	19A	same
AUSMDU00037132	Unable_to_upload	Unable_to_upload	Unable_to_upload	Unable_to_upload	2018-07-27	Blood (whole)	9N	9N	same
AUSMDU00037281	Unable_to_upload	Unable_to_upload	Unable_to_upload	Unable_to_upload	2018-07-28	Blood (whole)	6C	6C	same
AUSMDU00037294	Unable_to_upload	Unable_to_upload	Unable_to_upload	Unable_to_upload	2018-08-06	Blood (whole)	11A	11A	same
AUSMDU00037295	Unable_to_upload	Unable_to_upload	Unable_to_upload	Unable_to_upload	2018-08-05	Blood (whole)	35B	35B	same
AUSMDU00037307	Unable_to_upload	Unable_to_upload	Unable_to_upload	Unable_to_upload	2018-08-08	Blood (whole)	9N	9N	same
AUSMDU00019517	Unable_to_upload	Unable_to_upload	Unable_to_upload	Unable_to_upload	2018-08-30	Blood (whole)	9N	9N	same
AUSMDU00019526	Unable_to_upload	Unable_to_upload	Unable_to_upload	Unable_to_upload	2018-08-28	Blood (whole)	33F	33F	same
AUSMDU00019674	Unable_to_upload	Unable_to_upload	Unable_to_upload	Unable_to_upload	2018-09-03	Blood (whole)	38	38	same
AUSMDU00019788	Unable_to_upload	Unable_to_upload	Unable_to_upload	Unable_to_upload	2018-09-06	Blood (whole)	9N	9N	same
AUSMDU00019789	Unable_to_upload	Unable_to_upload	Unable_to_upload	Unable_to_upload	2018-09-07	Blood (whole)	35F	35F	same
AUSMDU00019875	Unable_to_upload	Unable_to_upload	Unable_to_upload	Unable_to_upload	2018-09-10	Blood (whole)	33F	33F	same
AUSMDU00020155	Unable_to_upload	Unable_to_upload	Unable_to_upload	Unable_to_upload	2018-09-16	Blood (whole)	9N	9N	same
AUSMDU00020273	Unable_to_upload	Unable_to_upload	Unable_to_upload	Unable_to_upload	2018-09-20	Blood (whole)	23B	23B1	diff
AUSMDU00020345	Unable_to_upload	Unable_to_upload	Unable_to_upload	Unable_to_upload	2018-09-17	Blood (whole)	15A	15A	same
AUSMDU00020609	Unable_to_upload	Unable_to_upload	Unable_to_upload	Unable_to_upload	2018-07-07	Blood (whole)	3	3	same
AUSMDU00020610	Unable_to_upload	Unable_to_upload	Unable_to_upload	Unable_to_upload	2018-07-03	Blood (whole)	35B	35B	same
AUSMDU00020993	Unable_to_upload	Unable_to_upload	Unable_to_upload	Unable_to_upload	2018-07-01	Blood (whole)	15B	15B	same
AUSMDU00020994	Unable_to_upload	Unable_to_upload	Unable_to_upload	Unable_to_upload	2018-07-04	Blood (whole)	23B	23B1	diff
AUSMDU00020995	Unable_to_upload	Unable_to_upload	Unable_to_upload	Unable_to_upload	2018-07-12	Blood (whole)	3	3	same
AUSMDU00020996	Unable_to_upload	Unable_to_upload	Unable_to_upload	Unable_to_upload	2018-07-15	Blood (whole)	4	4	same
AUSMDU00020997	Unable_to_upload	Unable_to_upload	Unable_to_upload	Unable_to_upload	2018-07-19	Blood (whole)	7F	7F	same
AUSMDU00020998	Unable_to_upload	Unable_to_upload	Unable_to_upload	Unable_to_upload	2018-07-19	Blood (whole)	4	4	same
AUSMDU00020999	Unable_to_upload	Unable_to_upload	Unable_to_upload	Unable_to_upload	2018-07-20	Blood (whole)	38	38	same
AUSMDU00021000	Unable_to_upload	Unable_to_upload	Unable_to_upload	Unable_to_upload	2018-07-20	Blood (whole)	19F	19F	same
AUSMDU00021002	Unable_to_upload	Unable_to_upload	Unable_to_upload	Unable_to_upload	2018-07-29	Blood (whole)	3	3	same
AUSMDU00021003	Unable_to_upload	Unable_to_upload	Unable_to_upload	Unable_to_upload	2018-08-01	Synovial fluid	9N	9N	same
AUSMDU00021004	Unable_to_upload	Unable_to_upload	Unable_to_upload	Unable_to_upload	2018-08-01	Blood (whole)	15C	15C	same
AUSMDU00021006	Unable_to_upload	Unable_to_upload	Unable_to_upload	Unable_to_upload	2018-08-06	Blood (whole)	15A	15A	same
AUSMDU00021007	Unable_to_upload	Unable_to_upload	Unable_to_upload	Unable_to_upload	2018-08-13	Blood (whole)	8	8	same
AUSMDU00021008	Unable_to_upload	Unable_to_upload	Unable_to_upload	Unable_to_upload	2018-08-13	Blood (whole)	15B	15B	same
AUSMDU00021009	Unable_to_upload	Unable_to_upload	Unable_to_upload	Unable_to_upload	2018-08-16	Blood (whole)	9N	9N	same
AUSMDU00021010	Unable_to_upload	Unable_to_upload	Unable_to_upload	Unable_to_upload	2018-08-31	Blood (whole)	15C	15B	diff
AUSMDU00021011	Unable_to_upload	Unable_to_upload	Unable_to_upload	Unable_to_upload	2018-09-02	Pleural cavity Fluid	22F	22F	same
AUSMDU00021012	Unable_to_upload	Unable_to_upload	Unable_to_upload	Unable_to_upload	2018-09-03	Hip Tissue	23A	23A	same
AUSMDU00021013	Unable_to_upload	Unable_to_upload	Unable_to_upload	Unable_to_upload	2018-09-08	Blood (whole)	11A	11A	same
AUSMDU00021014	Unable_to_upload	Unable_to_upload	Unable_to_upload	Unable_to_upload	2018-09-09	Blood (whole)	15C	15C	same
AUSMDU00021015	Unable_to_upload	Unable_to_upload	Unable_to_upload	Unable_to_upload	2018-09-09	Blood (whole)	19A	19A	same
AUSMDU00020611	Unable_to_upload	Unable_to_upload	Unable_to_upload	Unable_to_upload	2018-09-10	Blood (whole)	22F	22F	same
AUSMDU00020612	Unable_to_upload	Unable_to_upload	Unable_to_upload	Unable_to_upload	2018-09-12	Blood (whole)	33F	33F	same
AUSMDU00020613	Unable_to_upload	Unable_to_upload	Unable_to_upload	Unable_to_upload	2018-09-23	Blood (whole)	23B	23B1	diff
AUSMDU00020614	Unable_to_upload	Unable_to_upload	Unable_to_upload	Unable_to_upload	2018-09-24	Blood (whole)	22F	22F	same
AUSMDU00020615	Unable_to_upload	Unable_to_upload	Unable_to_upload	Unable_to_upload	2018-09-24	Blood (whole)	38	38	same
AUSMDU00020616	Unable_to_upload	Unable_to_upload	Unable_to_upload	Unable_to_upload	2018-09-25	Blood (whole)	9N	9N	same
AUSMDU00020617	Unable_to_upload	Unable_to_upload	Unable_to_upload	Unable_to_upload	2018-09-26	Blood (whole)	6C	6C	same
AUSMDU00020618	Unable_to_upload	Unable_to_upload	Unable_to_upload	Unable_to_upload	2018-10-01	Blood (whole)	33F	33F	same
AUSMDU00023564	Unable_to_upload	Unable_to_upload	Unable_to_upload	Unable_to_upload	2018-10-15	Blood (whole)	33F	33F	same
AUSMDU00022010	Unable_to_upload	Unable_to_upload	Unable_to_upload	Unable_to_upload	2018-11-03	Blood (whole)	33F	33F	same
AUSMDU00022141	Unable_to_upload	Unable_to_upload	Unable_to_upload	Unable_to_upload	2018-11-08	Brain abcess	3	3	same
AUSMDU00037477	Unable_to_upload	Unable_to_upload	Unable_to_upload	Unable_to_upload	2018-11-21	Blood (whole)	22F	22F	same
AUSMDU00024269	Unable_to_upload	Unable_to_upload	Unable_to_upload	Unable_to_upload	2018-12-15	Blood (whole)	9N	9N	same
AUSMDU00024225	Unable_to_upload	Unable_to_upload	Unable_to_upload	Unable_to_upload	2018-12-25	Blood (whole)	24	serogroup 24	diff
AUSMDU00024226	Unable_to_upload	Unable_to_upload	Unable_to_upload	Unable_to_upload	2018-12-29	Blood (whole)	24	serogroup 24	diff
AUSMDU00024227	Unable_to_upload	Unable_to_upload	Unable_to_upload	Unable_to_upload	2018-12-29	Blood (whole)	22F	22F	same
AUSMDU00024450	Unable_to_upload	Unable_to_upload	Unable_to_upload	Unable_to_upload	2018-10-06	Brain Tissue	11A	11A	same
AUSMDU00024451	Unable_to_upload	Unable_to_upload	Unable_to_upload	Unable_to_upload	2018-10-10	Blood (whole)	14	14	same
AUSMDU00024452	Unable_to_upload	Unable_to_upload	Unable_to_upload	Unable_to_upload	2018-10-11	Blood (whole)	6C	6C	same
AUSMDU00024453	Unable_to_upload	Unable_to_upload	Unable_to_upload	Unable_to_upload	2018-10-11	Blood (whole)	19A	19A	same
AUSMDU00024454	Unable_to_upload	Unable_to_upload	Unable_to_upload	Unable_to_upload	2018-10-15	Blood (whole)	3	3	same
AUSMDU00024455	Unable_to_upload	Unable_to_upload	Unable_to_upload	Unable_to_upload	2018-10-18	Blood (whole)	23F	23F	same
AUSMDU00024456	Unable_to_upload	Unable_to_upload	Unable_to_upload	Unable_to_upload	2018-10-18	Blood (whole)	23F	23F	same
AUSMDU00024457	Unable_to_upload	Unable_to_upload	Unable_to_upload	Unable_to_upload	2018-10-18	Blood (whole)	22F	22F	same
AUSMDU00024458	Unable_to_upload	Unable_to_upload	Unable_to_upload	Unable_to_upload	2018-10-24	Blood (whole)	35B	35B	same
AUSMDU00024459	Unable_to_upload	Unable_to_upload	Unable_to_upload	Unable_to_upload	2018-10-29	Blood (whole)	23A	23A	same
AUSMDU00024460	Unable_to_upload	Unable_to_upload	Unable_to_upload	Unable_to_upload	2018-11-07	Blood (whole)	11A	11A	same
AUSMDU00024461	Unable_to_upload	Unable_to_upload	Unable_to_upload	Unable_to_upload	2018-11-13	Blood (whole)	9N	9N	same
AUSMDU00024462	Unable_to_upload	Unable_to_upload	Unable_to_upload	Unable_to_upload	2018-11-20	Blood (whole)	22F	22F	same
AUSMDU00024463	Unable_to_upload	Unable_to_upload	Unable_to_upload	Unable_to_upload	2018-11-26	Blood (whole)	3	3	same
AUSMDU00024464	Unable_to_upload	Unable_to_upload	Unable_to_upload	Unable_to_upload	2018-12-10	Blood (whole)	23B	23B1	diff
AUSMDU00024465	Unable_to_upload	Unable_to_upload	Unable_to_upload	Unable_to_upload	2018-12-21	Blood (whole)	19A	19A	same
AUSMDU00024466	Unable_to_upload	Unable_to_upload	Unable_to_upload	Unable_to_upload	2018-12-31	Blood (whole)	22F	22F	same
AUSMDU00024467	Unable_to_upload	Unable_to_upload	Unable_to_upload	Unable_to_upload	2019-01-05	Blood (whole)	9N	9N	same
AUSMDU00027515	Unable_to_upload	Unable_to_upload	Unable_to_upload	Unable_to_upload	2019-03-22	Blood (whole)	23B	23B1	diff
AUSMDU00027380	Unable_to_upload	Unable_to_upload	Unable_to_upload	Unable_to_upload	2019-01-09	Blood (whole)	18A	18A	same
AUSMDU00027385	Unable_to_upload	Unable_to_upload	Unable_to_upload	Unable_to_upload	2019-01-24	Blood (whole)	7C	7C	same
AUSMDU00027395	Unable_to_upload	Unable_to_upload	Unable_to_upload	Unable_to_upload	2019-02-07	Blood (whole)	17F	17F	same
AUSMDU00027400	Unable_to_upload	Unable_to_upload	Unable_to_upload	Unable_to_upload	2019-02-26	Blood (whole)	3	3	same
AUSMDU00027371	Unable_to_upload	Unable_to_upload	Unable_to_upload	Unable_to_upload	2019-03-09	Blood (whole)	31	31	same
AUSMDU00027532	Unable_to_upload	Unable_to_upload	Unable_to_upload	Unable_to_upload	2019-03-09	Blood (whole)	15B	15B	same
AUSMDU00027376	Unable_to_upload	Unable_to_upload	Unable_to_upload	Unable_to_upload	2019-03-12	Blood (whole)	7F	7F	same
AUSMDU00027524	Unable_to_upload	Unable_to_upload	Unable_to_upload	Unable_to_upload	2019-03-17		35F	35F	same
AUSMDU00027391	Unable_to_upload	Unable_to_upload	Unable_to_upload	Unable_to_upload	2019-03-20	Pleural cavity Fluid	3	3	same
AUSMDU00027396	Unable_to_upload	Unable_to_upload	Unable_to_upload	Unable_to_upload	2019-03-15	Blood (whole)	7B	7C	diff
AUSMDU00027539	Unable_to_upload	Unable_to_upload	Unable_to_upload	Unable_to_upload	2019-03-28	Blood (whole)	23B	23B1	diff
AUSMDU00027555	Unable_to_upload	Unable_to_upload	Unable_to_upload	Unable_to_upload	2019-03-30	Blood (whole)	4	4	same
AUSMDU00027507	Unable_to_upload	Unable_to_upload	Unable_to_upload	Unable_to_upload	2019-04-01	Blood (whole)	15C	19A	diff
AUSMDU00029068	Unable_to_upload	Unable_to_upload	Unable_to_upload	Unable_to_upload	2019-05-05	Blood (whole)	31	31	same
AUSMDU00030497	Unable_to_upload	Unable_to_upload	Unable_to_upload	Unable_to_upload	2019-06-13	Blood (whole)	3	3	same
AUSMDU00031063	Unable_to_upload	Unable_to_upload	Unable_to_upload	Unable_to_upload	2019-06-27	Blood (whole)	9N	9N	same
AUSMDU00031174	Unable_to_upload	Unable_to_upload	Unable_to_upload	Unable_to_upload	2019-04-03	Blood (whole)	9N	9N	same
AUSMDU00031431	Unable_to_upload	Unable_to_upload	Unable_to_upload	Unable_to_upload	2019-04-04	Blood (whole)	8	8	same
AUSMDU00031198	Unable_to_upload	Unable_to_upload	Unable_to_upload	Unable_to_upload	2019-04-03	Blood (whole)	19A	19A	same
AUSMDU00031210	Unable_to_upload	Unable_to_upload	Unable_to_upload	Unable_to_upload	2019-03-31	Blood (whole)	19A	19A	same
AUSMDU00031202	Unable_to_upload	Unable_to_upload	Unable_to_upload	Unable_to_upload	2019-04-15	Pleural cavity Fluid	23B	23B1	diff
AUSMDU00031222	Unable_to_upload	Unable_to_upload	Unable_to_upload	Unable_to_upload	2019-04-17	Blood (whole)	3	3	same
AUSMDU00031233	Unable_to_upload	Unable_to_upload	Unable_to_upload	Unable_to_upload	2019-04-17	Blood (whole)	19F	19F	same
AUSMDU00031214	Unable_to_upload	Unable_to_upload	Unable_to_upload	Unable_to_upload	2019-04-18	Blood (whole)	9N	9N	same
AUSMDU00031151	Unable_to_upload	Unable_to_upload	Unable_to_upload	Unable_to_upload	2019-04-15	Blood (whole)	22F	22F	same
AUSMDU00031163	Unable_to_upload	Unable_to_upload	Unable_to_upload	Unable_to_upload	2019-04-22	Blood (whole)	22F	22F	same
AUSMDU00031175	Unable_to_upload	Unable_to_upload	Unable_to_upload	Unable_to_upload	2019-04-22	Blood (whole)	6C	6C	same
AUSMDU00031187	Unable_to_upload	Unable_to_upload	Unable_to_upload	Unable_to_upload	2019-04-23	Blood (whole)	22F	22F	same
AUSMDU00031199	Unable_to_upload	Unable_to_upload	Unable_to_upload	Unable_to_upload	2019-04-30	Blood (whole)	35F	35F	same
AUSMDU00031211	Unable_to_upload	Unable_to_upload	Unable_to_upload	Unable_to_upload	2019-05-02	Blood (whole)	11A	11A	same
AUSMDU00031223	Unable_to_upload	Unable_to_upload	Unable_to_upload	Unable_to_upload	2019-05-03	Blood (whole)	18A	18A	same
AUSMDU00031234	Unable_to_upload	Unable_to_upload	Unable_to_upload	Unable_to_upload	2019-02-03	Blood (whole)	22F	22F	same
AUSMDU00031152	Unable_to_upload	Unable_to_upload	Unable_to_upload	Unable_to_upload	2019-05-06	Blood (whole)	3	3	same
AUSMDU00031164	Unable_to_upload	Unable_to_upload	Unable_to_upload	Unable_to_upload	2019-05-15	Blood (whole)	22F	22F	same
AUSMDU00031432	Unable_to_upload	Unable_to_upload	Unable_to_upload	Unable_to_upload	2019-05-19	Blood (whole)	8	8	same
AUSMDU00031188	Unable_to_upload	Unable_to_upload	Unable_to_upload	Unable_to_upload	2019-05-18	Blood (whole)	16F	16F	same
AUSMDU00031433	Unable_to_upload	Unable_to_upload	Unable_to_upload	Unable_to_upload	2019-05-24	Blood (whole)	35B	35B	same
AUSMDU00031212	Unable_to_upload	Unable_to_upload	Unable_to_upload	Unable_to_upload	2019-05-29	Blood (whole)	19A	19A	same
AUSMDU00031224	Unable_to_upload	Unable_to_upload	Unable_to_upload	Unable_to_upload	2019-05-31	Blood (whole)	19F	19F	same
AUSMDU00031235	Unable_to_upload	Unable_to_upload	Unable_to_upload	Unable_to_upload	2019-06-03	Blood (whole)	3	3	same
AUSMDU00031153	Unable_to_upload	Unable_to_upload	Unable_to_upload	Unable_to_upload	2019-06-06	Blood (whole)	3	3	same
AUSMDU00031165	Unable_to_upload	Unable_to_upload	Unable_to_upload	Unable_to_upload	2019-06-11	Blood (whole)	22F	22F	same
AUSMDU00031177	Unable_to_upload	Unable_to_upload	Unable_to_upload	Unable_to_upload	2019-06-14	Blood (whole)	7F	7F	same
AUSMDU00031189	Unable_to_upload	Unable_to_upload	Unable_to_upload	Unable_to_upload	2019-06-16	Blood (whole)	9N	9N	same
AUSMDU00031201	Unable_to_upload	Unable_to_upload	Unable_to_upload	Unable_to_upload	2019-06-19	Blood (whole)	9N	9N	same
AUSMDU00031213	Unable_to_upload	Unable_to_upload	Unable_to_upload	Unable_to_upload	2019-06-18	Blood (whole)	23A	23A	same
AUSMDU00031225	Unable_to_upload	Unable_to_upload	Unable_to_upload	Unable_to_upload	2019-06-21	Blood (whole)	10A	10A	same
AUSMDU00031236	Unable_to_upload	Unable_to_upload	Unable_to_upload	Unable_to_upload	2019-06-21	Blood (whole)	3	3	same
AUSMDU00031154	Unable_to_upload	Unable_to_upload	Unable_to_upload	Unable_to_upload	2019-06-26	Blood (whole)	19F	19F	same
AUSMDU00031166	Unable_to_upload	Unable_to_upload	Unable_to_upload	Unable_to_upload	2019-06-28	Blood (whole)	19A	19A	same
AUSMDU00031178	Unable_to_upload	Unable_to_upload	Unable_to_upload	Unable_to_upload	2019-06-29	Blood (whole)	3	3	same
AUSMDU00031226	Unable_to_upload	Unable_to_upload	Unable_to_upload	Unable_to_upload	2019-06-24	Blood (whole)	22F	22F	same
AUSMDU00031850	Unable_to_upload	Unable_to_upload	Unable_to_upload	Unable_to_upload			3	3	same
AUSMDU00031851	Unable_to_upload	Unable_to_upload	Unable_to_upload	Unable_to_upload			19A	19A	same
AUSMDU00031860	Unable_to_upload	Unable_to_upload	Unable_to_upload	Unable_to_upload	2019-05-20	Blood (whole)	22F	22F	same
AUSMDU00031861	Unable_to_upload	Unable_to_upload	Unable_to_upload	Unable_to_upload	2019-05-05	Blood (whole)	19A	19A	same
AUSMDU00032060	Unable_to_upload	Unable_to_upload	Unable_to_upload	Unable_to_upload	2019-07-14	Blood (whole)	16F	16F	same
AUSMDU00032062	Unable_to_upload	Unable_to_upload	Unable_to_upload	Unable_to_upload	2019-07-15	Blood (whole)	15A	15A	same
AUSMDU00032224	Unable_to_upload	Unable_to_upload	Unable_to_upload	Unable_to_upload	2019-07-21	Blood (whole)	33F	33F	same
